# Supplementary material for: METTL17 is an Fe-S cluster checkpoint for mitochondrial translation
Source: Mol Cell. Author manuscript; Available in PMC 2024 Apr 26. (PMC11046306; doi:10.1016/j.molcel.2023.12.016)
Supplement: 2 [file NIHMS1958834-supplement-2.xlsx]

## Sheet: Table S2- TMT proteomics
				sgCtrl		sgFXN
Protein ID (Uniprot)	Gene Name	Protein Description	Quantified Peptides	Rep1	Rep2	Rep1	Rep2	Ratio FXN/Ctrl
sp|P55008|AIF1_HUMAN	AIF1	Allograft inflammatory factor 1 OS=Homo sapiens GN=AIF1 PE=1 SV=1	2	0.232536	0	3.74359	2.92415	28.674
sp|P13727|PRG2_HUMAN	PRG2	Bone marrow proteoglycan OS=Homo sapiens GN=PRG2 PE=1 SV=2	4	0.194729	0	1.16739	0.829833	10.2564
sp|O00458|IFRD1_HUMAN	IFRD1	Interferon-related developmental regulator 1 OS=Homo sapiens GN=IFRD1 PE=1 SV=4	4	6.8141	6.65028	25.757	25.5965	3.81402
sp|Q0VD83-4|APOBR_HUMAN	APOBR	Isoform 4 of Apolipoprotein B receptor OS=Homo sapiens GN=APOBR	8	1.70888	0.564896	4.2884	4.07283	3.67725
sp|P78540|ARGI2_HUMAN	ARG2	Arginase-2, mitochondrial OS=Homo sapiens GN=ARG2 PE=1 SV=1	1	6.58878	7.28694	20.5525	23.3287	3.16244
sp|Q7Z591|AKNA_HUMAN	AKNA	AT-hook-containing transcription factor OS=Homo sapiens GN=AKNA PE=1 SV=2	1	5.50957	5.29847	15.3497	16.5844	2.95466
sp|P26447|S10A4_HUMAN	S100A4	Protein S100-A4 OS=Homo sapiens GN=S100A4 PE=1 SV=1	3	1.13808	0.396816	2.30374	2.1572	2.90636
sp|P31146|COR1A_HUMAN	CORO1A	Coronin-1A OS=Homo sapiens GN=CORO1A PE=1 SV=4	10	2.12357	1.24659	4.7949	4.41144	2.73172
sp|P12429|ANXA3_HUMAN	ANXA3	Annexin A3 OS=Homo sapiens GN=ANXA3 PE=1 SV=3	9	5.2378	4.94163	13.526	13.8749	2.6918
sp|Q9UGI8|TES_HUMAN	TES	Testin OS=Homo sapiens GN=TES PE=1 SV=1	7	6.94843	6.37892	16.9566	16.3487	2.49902
sp|P29350-4|PTN6_HUMAN	PTPN6	Isoform 4 of Tyrosine-protein phosphatase non-receptor type 6 OS=Homo sapiens GN=PTPN6	2	1.97689	1.04481	3.64128	3.77287	2.45363
sp|Q9BZQ8|NIBAN_HUMAN	FAM129A	Protein Niban OS=Homo sapiens GN=FAM129A PE=1 SV=1	6	5.2149	4.94197	12.1821	12.0073	2.38158
sp|Q9P2P5|HECW2_HUMAN	HECW2	E3 ubiquitin-protein ligase HECW2 OS=Homo sapiens GN=HECW2 PE=1 SV=2	1	10.6285	7.30504	20.0779	22.036	2.34833
sp|P25774|CATS_HUMAN	CTSS	Cathepsin S OS=Homo sapiens GN=CTSS PE=1 SV=3	1	2.92619	3.93211	8.63857	7.33945	2.32973
sp|O43175|SERA_HUMAN	PHGDH	D-3-phosphoglycerate dehydrogenase OS=Homo sapiens GN=PHGDH PE=1 SV=4	16	7.06014	6.9787	15.8716	16.4318	2.301
sp|Q9H321|VCX3B_HUMAN	VCX3B	Variable charge X-linked protein 3B OS=Homo sapiens GN=VCX3B PE=2 SV=3	1	7.59979	5.83703	18.7459	11.7315	2.2682
sp|Q3SY69|AL1L2_HUMAN	ALDH1L2	Mitochondrial 10-formyltetrahydrofolate dehydrogenase OS=Homo sapiens GN=ALDH1L2 PE=1 SV=2	1	6.81687	8.31539	16.8929	17.3495	2.26288
sp|P02751-15|FINC_HUMAN	FN1	Isoform 15 of Fibronectin OS=Homo sapiens GN=FN1	2	9.57399	9.60736	20.4302	21.08	2.16409
sp|Q99541|PLIN2_HUMAN	PLIN2	Perilipin-2 OS=Homo sapiens GN=PLIN2 PE=1 SV=2	5	7.98571	7.20421	15.0806	16.2658	2.06363
sp|Q9H974-4|QTRD1_HUMAN	QTRTD1	Isoform 4 of Queuine tRNA-ribosyltransferase subunit QTRTD1 OS=Homo sapiens GN=QTRTD1	2	6.08925	6.11744	12.5067	12.4878	2.04761
sp|P58004|SESN2_HUMAN	SESN2	Sestrin-2 OS=Homo sapiens GN=SESN2 PE=1 SV=1	6	8.07291	8.21351	15.8048	17.1874	2.02575
sp|Q8TD30|ALAT2_HUMAN	GPT2	Alanine aminotransferase 2 OS=Homo sapiens GN=GPT2 PE=1 SV=1	3	7.66464	7.49355	15.0523	15.5015	2.01567
sp|P52566|GDIR2_HUMAN	ARHGDIB	Rho GDP-dissociation inhibitor 2 OS=Homo sapiens GN=ARHGDIB PE=1 SV=3	6	3.68417	3.22152	7.03521	6.86528	2.0129
sp|Q53EU6|GPAT3_HUMAN	AGPAT9	Glycerol-3-phosphate acyltransferase 3 OS=Homo sapiens GN=AGPAT9 PE=1 SV=2	4	7.63598	9.0952	16.6649	16.9451	2.00882
sp|Q9UIB8|SLAF5_HUMAN	CD84	SLAM family member 5 OS=Homo sapiens GN=CD84 PE=1 SV=1	1	4.35728	5.05131	9.14179	9.71938	2.00468
sp|P43007|SATT_HUMAN	SLC1A4	Neutral amino acid transporter A OS=Homo sapiens GN=SLC1A4 PE=1 SV=1	6	7.59584	8.55576	14.7883	17.3311	1.98862
sp|Q9UJ70-2|NAGK_HUMAN	NAGK	Isoform 2 of N-acetyl-D-glucosamine kinase OS=Homo sapiens GN=NAGK	2	8.46448	5.95781	13.5135	14.7401	1.95902
sp|Q13813-3|SPTN1_HUMAN	SPTAN1	Isoform 3 of Spectrin alpha chain, non-erythrocytic 1 OS=Homo sapiens GN=SPTAN1	23	8.41372	8.02995	15.8343	15.7561	1.92112
sp|Q9BXH1|BBC3_HUMAN	BBC3	Bcl-2-binding component 3 OS=Homo sapiens GN=BBC3 PE=1 SV=1	1	6.62112	7.87475	12.5443	14.7593	1.88355
sp|P00352|AL1A1_HUMAN	ALDH1A1	Retinal dehydrogenase 1 OS=Homo sapiens GN=ALDH1A1 PE=1 SV=2	11	11.0553	10.5043	20.6308	19.9201	1.88087
sp|P05937|CALB1_HUMAN	CALB1	Calbindin OS=Homo sapiens GN=CALB1 PE=1 SV=2	11	10.267	9.86466	18.59	19.0288	1.86863
sp|Q9NX24|NHP2_HUMAN	NHP2	H/ACA ribonucleoprotein complex subunit 2 OS=Homo sapiens GN=NHP2 PE=1 SV=1	1	8.62365	5.32801	15.3446	10.6227	1.86123
sp|O95470|SGPL1_HUMAN	SGPL1	Sphingosine-1-phosphate lyase 1 OS=Homo sapiens GN=SGPL1 PE=1 SV=3	1	7.81118	9.20184	14.6206	16.7889	1.8462
sp|P78330|SERB_HUMAN	PSPH	Phosphoserine phosphatase OS=Homo sapiens GN=PSPH PE=1 SV=2	5	9.21346	9.05661	18.3056	15.1822	1.83293
sp|P80217-2|IN35_HUMAN	IFI35	Isoform 2 of Interferon-induced 35 kDa protein OS=Homo sapiens GN=IFI35	2	7.82459	7.75012	14.3836	14.0846	1.82785
sp|Q5EBM0|CMPK2_HUMAN	CMPK2	UMP-CMP kinase 2, mitochondrial OS=Homo sapiens GN=CMPK2 PE=1 SV=3	2	7.61206	6.70814	13.0763	13.0904	1.82726
sp|Q96GA7|SDSL_HUMAN	SDSL	Serine dehydratase-like OS=Homo sapiens GN=SDSL PE=1 SV=1	1	5.20358	7.24845	11.2391	11.5125	1.82713
sp|Q53T59|H1BP3_HUMAN	HS1BP3	HCLS1-binding protein 3 OS=Homo sapiens GN=HS1BP3 PE=1 SV=1	1	4.41838	3.91014	6.86725	8.28094	1.81883
sp|Q9H0Q0|FA49A_HUMAN	FAM49A	Protein FAM49A OS=Homo sapiens GN=FAM49A PE=1 SV=1	3	3.2256	1.9063	4.42928	4.89466	1.81686
sp|P17661|DESM_HUMAN	DES	Desmin OS=Homo sapiens GN=DES PE=1 SV=3	3	7.27928	6.46878	13.0725	11.6848	1.80078
sp|P16885|PLCG2_HUMAN	PLCG2	1-phosphatidylinositol 4,5-bisphosphate phosphodiesterase gamma-2 OS=Homo sapiens GN=PLCG2 PE=1 SV=4	3	5.25035	2.97532	7.19961	7.60464	1.79976
sp|O43822-4|CU002_HUMAN	C21orf2	Isoform 4 of Protein C21orf2 OS=Homo sapiens GN=C21orf2	1	6.40526	5.06852	9.6912	10.8081	1.78662
sp|P02730|B3AT_HUMAN	SLC4A1	Band 3 anion transport protein OS=Homo sapiens GN=SLC4A1 PE=1 SV=3	1	11.701	12.4825	22.9016	20.1764	1.7813
sp|Q92556|ELMO1_HUMAN	ELMO1	Engulfment and cell motility protein 1 OS=Homo sapiens GN=ELMO1 PE=1 SV=2	6	3.48817	2.57478	5.81289	4.92673	1.77135
sp|P11216|PYGB_HUMAN	PYGB	Glycogen phosphorylase, brain form OS=Homo sapiens GN=PYGB PE=1 SV=5	5	7.40387	6.43028	12.4264	11.9625	1.76295
sp|Q8IW45-2|NNRD_HUMAN	CARKD	Isoform 2 of ATP-dependent (S)-NAD(P)H-hydrate dehydratase OS=Homo sapiens GN=CARKD	2	7.5652	6.91436	13.233	12.2398	1.75923
sp|P05412|JUN_HUMAN	JUN	Transcription factor AP-1 OS=Homo sapiens GN=JUN PE=1 SV=2	3	8.76171	8.00121	15.129	14.3236	1.75701
sp|P00915|CAH1_HUMAN	CA1	Carbonic anhydrase 1 OS=Homo sapiens GN=CA1 PE=1 SV=2	2	10.8746	10.1566	18.6763	18.1911	1.75299
sp|Q16555|DPYL2_HUMAN	DPYSL2	Dihydropyrimidinase-related protein 2 OS=Homo sapiens GN=DPYSL2 PE=1 SV=1	3	6.88127	5.61264	10.0781	11.7424	1.7465
sp|Q9ULZ3|ASC_HUMAN	PYCARD	Apoptosis-associated speck-like protein containing a CARD OS=Homo sapiens GN=PYCARD PE=1 SV=2	3	3.92851	4.02123	7.00755	6.77868	1.73417
sp|P12259|FA5_HUMAN	F5	Coagulation factor V OS=Homo sapiens GN=F5 PE=1 SV=4	1	8.18884	8.68508	13.654	15.6081	1.73416
sp|P23677|IP3KA_HUMAN	ITPKA	Inositol-trisphosphate 3-kinase A OS=Homo sapiens GN=ITPKA PE=1 SV=1	8	9.23725	9.0449	15.6361	15.9299	1.7266
sp|Q7L5N7|PCAT2_HUMAN	LPCAT2	Lysophosphatidylcholine acyltransferase 2 OS=Homo sapiens GN=LPCAT2 PE=1 SV=1	3	3.10666	4.55357	6.53063	6.6663	1.72278
sp|P08670|VIME_HUMAN	VIM	Vimentin OS=Homo sapiens GN=VIM PE=1 SV=4	28	7.5373	6.66784	12.354	12.1049	1.72184
sp|Q13303-3|KCAB2_HUMAN	KCNAB2	Isoform 3 of Voltage-gated potassium channel subunit beta-2 OS=Homo sapiens GN=KCNAB2	3	9.03846	9.50476	15.1137	16.7245	1.71697
sp|Q96IQ9-2|ZN414_HUMAN	ZNF414	Isoform 2 of Zinc finger protein 414 OS=Homo sapiens GN=ZNF414	1	5.29645	8.15274	11.8436	11.1117	1.70682
sp|P06396|GELS_HUMAN	GSN	Gelsolin OS=Homo sapiens GN=GSN PE=1 SV=1	9	4.82238	4.47931	8.0239	7.80348	1.70156
sp|Q13950|RUNX2_HUMAN	RUNX2	Runt-related transcription factor 2 OS=Homo sapiens GN=RUNX2 PE=1 SV=2	1	6.36378	8.4734	13.5963	11.6044	1.69848
sp|O43524|FOXO3_HUMAN	FOXO3	Forkhead box protein O3 OS=Homo sapiens GN=FOXO3 PE=1 SV=1	1	7.46466	6.98168	13.5716	10.8844	1.69289
sp|Q15052|ARHG6_HUMAN	ARHGEF6	Rho guanine nucleotide exchange factor 6 OS=Homo sapiens GN=ARHGEF6 PE=1 SV=2	1	4.27482	6.00984	8.42073	8.93313	1.68735
sp|Q8N9Z2-2|CC71L_HUMAN	CCDC71L	Isoform 2 of Coiled-coil domain-containing protein 71L OS=Homo sapiens GN=CCDC71L	2	8.45168	9.03025	14.6125	14.7771	1.68114
sp|Q15293|RCN1_HUMAN	RCN1	Reticulocalbin-1 OS=Homo sapiens GN=RCN1 PE=1 SV=1	5	10.7506	8.29471	19.7062	12.2945	1.68024
sp|P46821|MAP1B_HUMAN	MAP1B	Microtubule-associated protein 1B OS=Homo sapiens GN=MAP1B PE=1 SV=2	21	9.66943	9.61772	15.9861	16.2608	1.67194
sp|Q6N063|OGFD2_HUMAN	OGFOD2	2-oxoglutarate and iron-dependent oxygenase domain-containing protein 2 OS=Homo sapiens GN=OGFOD2 PE=2 SV=2	1	6.4392	7.21667	11.4148	11.3994	1.67065
sp|O43924|PDE6D_HUMAN	PDE6D	Retinal rod rhodopsin-sensitive cGMP 3',5'-cyclic phosphodiesterase subunit delta OS=Homo sapiens GN=PDE6D PE=1 SV=1	1	6.46006	5.692	10.1858	10.0987	1.66923
sp|Q92608|DOCK2_HUMAN	DOCK2	Dedicator of cytokinesis protein 2 OS=Homo sapiens GN=DOCK2 PE=1 SV=2	11	3.31783	3.14282	5.09489	5.64958	1.66306
sp|Q00535|CDK5_HUMAN	CDK5	Cyclin-dependent kinase 5 OS=Homo sapiens GN=CDK5 PE=1 SV=3	2	7.26644	7.4653	12.0777	12.3879	1.66075
sp|Q13287|NMI_HUMAN	NMI	N-myc-interactor OS=Homo sapiens GN=NMI PE=1 SV=2	8	8.25892	8.55575	14.0042	13.9162	1.66048
sp|P00734|THRB_HUMAN	F2	Prothrombin OS=Homo sapiens GN=F2 PE=1 SV=2	2	9.25456	7.70764	11.8257	16.3101	1.65873
sp|O95571|ETHE1_HUMAN	ETHE1	Persulfide dioxygenase ETHE1, mitochondrial OS=Homo sapiens GN=ETHE1 PE=1 SV=2	2	7.96344	7.74936	12.9309	13.1111	1.65737
sp|Q09666|AHNK_HUMAN	AHNAK	Neuroblast differentiation-associated protein AHNAK OS=Homo sapiens GN=AHNAK PE=1 SV=2	14	6.66509	5.98767	10.509	10.3006	1.64467
sp|P04062|GLCM_HUMAN	GBA	Glucosylceramidase OS=Homo sapiens GN=GBA PE=1 SV=3	3	10.0631	9.57499	15.2217	16.7253	1.62678
sp|Q14019|COTL1_HUMAN	COTL1	Coactosin-like protein OS=Homo sapiens GN=COTL1 PE=1 SV=3	5	2.98733	2.71157	4.44231	4.78795	1.61966
sp|Q8IZD4|DCP1B_HUMAN	DCP1B	mRNA-decapping enzyme 1B OS=Homo sapiens GN=DCP1B PE=1 SV=2	1	7.861	6.63525	12.3366	11.1173	1.61793
sp|Q9Y3D2|MSRB2_HUMAN	MSRB2	Methionine-R-sulfoxide reductase B2, mitochondrial OS=Homo sapiens GN=MSRB2 PE=2 SV=2	2	8.38772	8.45329	13.4694	13.7593	1.61681
sp|Q9H299|SH3L3_HUMAN	SH3BGRL3	SH3 domain-binding glutamic acid-rich-like protein 3 OS=Homo sapiens GN=SH3BGRL3 PE=1 SV=1	4	6.20873	7.24495	11.1581	10.5833	1.61602
sp|P50454|SERPH_HUMAN	SERPINH1	Serpin H1 OS=Homo sapiens GN=SERPINH1 PE=1 SV=2	16	8.77671	8.95924	14.3424	14.3006	1.61497
sp|Q16822|PCKGM_HUMAN	PCK2	Phosphoenolpyruvate carboxykinase [GTP], mitochondrial OS=Homo sapiens GN=PCK2 PE=1 SV=3	11	7.1968	8.00443	12.0082	12.2662	1.59687
sp|P48200|IREB2_HUMAN	IREB2	Iron-responsive element-binding protein 2 OS=Homo sapiens GN=IREB2 PE=1 SV=3	5	10.1314	9.62705	14.831	16.6287	1.59222
sp|O00160|MYO1F_HUMAN	MYO1F	Unconventional myosin-If OS=Homo sapiens GN=MYO1F PE=1 SV=3	3	3.3157	2.56236	4.58971	4.74694	1.58839
sp|Q9Y617|SERC_HUMAN	PSAT1	Phosphoserine aminotransferase OS=Homo sapiens GN=PSAT1 PE=1 SV=2	20	7.86614	7.0721	11.7745	11.943	1.5877
sp|P32929|CGL_HUMAN	CTH	Cystathionine gamma-lyase OS=Homo sapiens GN=CTH PE=1 SV=3	14	8.3481	8.58006	13.558	13.2322	1.58258
sp|P08567|PLEK_HUMAN	PLEK	Pleckstrin OS=Homo sapiens GN=PLEK PE=1 SV=3	1	5.51154	3.56749	7.45967	6.82947	1.57386
sp|P15559|NQO1_HUMAN	NQO1	NAD(P)H dehydrogenase [quinone] 1 OS=Homo sapiens GN=NQO1 PE=1 SV=1	9	9.7811	9.60142	14.9947	15.4887	1.57273
sp|P36955|PEDF_HUMAN	SERPINF1	Pigment epithelium-derived factor OS=Homo sapiens GN=SERPINF1 PE=1 SV=4	3	9.52285	10.6664	13.8089	17.9036	1.57076
sp|P33121|ACSL1_HUMAN	ACSL1	Long-chain-fatty-acid--CoA ligase 1 OS=Homo sapiens GN=ACSL1 PE=1 SV=1	3	5.63362	5.50136	8.41702	9.07133	1.57058
sp|P04083|ANXA1_HUMAN	ANXA1	Annexin A1 OS=Homo sapiens GN=ANXA1 PE=1 SV=2	11	8.91911	8.14433	13.0121	13.7818	1.57025
sp|Q13510-2|ASAH1_HUMAN	ASAH1	Isoform 2 of Acid ceramidase OS=Homo sapiens GN=ASAH1	5	7.53795	7.64161	11.9301	11.9006	1.56992
sp|Q2M2I8|AAK1_HUMAN	AAK1	AP2-associated protein kinase 1 OS=Homo sapiens GN=AAK1 PE=1 SV=3	6	8.81765	8.94353	13.3835	14.3568	1.56185
sp|P08575|PTPRC_HUMAN	PTPRC	Receptor-type tyrosine-protein phosphatase C OS=Homo sapiens GN=PTPRC PE=1 SV=2	11	7.22329	9.19418	12.1164	13.4133	1.55503
sp|Q5JQC4|CT47A_HUMAN	CT47A1	Cancer/testis antigen 47A OS=Homo sapiens GN=CT47A1 PE=1 SV=1	1	14.1271	10.1811	18.2227	19.5398	1.55348
sp|Q7Z2K6|ERMP1_HUMAN	ERMP1	Endoplasmic reticulum metallopeptidase 1 OS=Homo sapiens GN=ERMP1 PE=1 SV=2	6	7.43058	11.2357	14.2837	14.5635	1.54543
sp|Q06210|GFPT1_HUMAN	GFPT1	Glutamine--fructose-6-phosphate aminotransferase [isomerizing] 1 OS=Homo sapiens GN=GFPT1 PE=1 SV=3	18	9.08694	8.80187	13.7159	13.9259	1.5452
sp|P11678|PERE_HUMAN	EPX	Eosinophil peroxidase OS=Homo sapiens GN=EPX PE=1 SV=2	2	1.88762	2.05878	2.78577	3.28301	1.5378
sp|Q01459|DIAC_HUMAN	CTBS	Di-N-acetylchitobiase OS=Homo sapiens GN=CTBS PE=1 SV=1	1	7.02559	9.6497	13.9332	11.6499	1.53419
sp|P23381|SYWC_HUMAN	WARS	Tryptophan--tRNA ligase, cytoplasmic OS=Homo sapiens GN=WARS PE=1 SV=2	15	9.43523	8.36995	14.4251	12.8439	1.53152
sp|Q8TDZ2-4|MICA1_HUMAN	MICAL1	Isoform 4 of Protein-methionine sulfoxide oxidase MICAL1 OS=Homo sapiens GN=MICAL1	1	8.18702	8.68118	12.23	13.5433	1.52792
sp|P46934-4|NEDD4_HUMAN	NEDD4	Isoform 4 of E3 ubiquitin-protein ligase NEDD4 OS=Homo sapiens GN=NEDD4	4	9.15995	8.42923	14.0951	12.7641	1.52703
sp|P08195|4F2_HUMAN	SLC3A2	4F2 cell-surface antigen heavy chain OS=Homo sapiens GN=SLC3A2 PE=1 SV=3	21	8.71092	9.3459	13.7756	13.7825	1.52619
sp|P09382|LEG1_HUMAN	LGALS1	Galectin-1 OS=Homo sapiens GN=LGALS1 PE=1 SV=2	9	8.72737	8.45574	13.6687	12.5423	1.5254
sp|P30044|PRDX5_HUMAN	PRDX5	Peroxiredoxin-5, mitochondrial OS=Homo sapiens GN=PRDX5 PE=1 SV=4	15	6.78015	6.91264	10.2415	10.6199	1.52353
sp|Q9UBF1|MAGC2_HUMAN	MAGEC2	Melanoma-associated antigen C2 OS=Homo sapiens GN=MAGEC2 PE=1 SV=1	1	9.74903	9.82162	14.8179	14.9508	1.52109
sp|P17947-2|SPI1_HUMAN	SPI1	Isoform 2 of Transcription factor PU.1 OS=Homo sapiens GN=SPI1	1	4.89201	5.11	7.73932	7.46983	1.52061
sp|P48681|NEST_HUMAN	NES	Nestin OS=Homo sapiens GN=NES PE=1 SV=2	15	8.74601	8.0961	12.8734	12.7022	1.51855
sp|Q8IYK4|GT252_HUMAN	COLGALT2	Procollagen galactosyltransferase 2 OS=Homo sapiens GN=COLGALT2 PE=1 SV=1	3	10.1389	11.3621	15.6979	16.9055	1.51637
sp|O43488|ARK72_HUMAN	AKR7A2	Aflatoxin B1 aldehyde reductase member 2 OS=Homo sapiens GN=AKR7A2 PE=1 SV=3	3	8.76973	8.61821	13.0106	13.3438	1.51567
sp|P40121|CAPG_HUMAN	CAPG	Macrophage-capping protein OS=Homo sapiens GN=CAPG PE=1 SV=2	10	5.66842	5.12791	8.31813	8.04278	1.51541
sp|Q9UQC2|GAB2_HUMAN	GAB2	GRB2-associated-binding protein 2 OS=Homo sapiens GN=GAB2 PE=1 SV=1	3	9.46356	8.85986	14.0651	13.6177	1.51079
sp|Q9NZ08-2|ERAP1_HUMAN	ERAP1	Isoform 2 of Endoplasmic reticulum aminopeptidase 1 OS=Homo sapiens GN=ERAP1	15	8.54962	9.5549	13.7681	13.4997	1.50613
tr|G3V277|G3V277_HUMAN	WARS	T1-TrpRS (Fragment) OS=Homo sapiens GN=WARS PE=2 SV=1	1	8.49623	9.20038	13.0274	13.5801	1.50354
sp|P21580|TNAP3_HUMAN	TNFAIP3	Tumor necrosis factor alpha-induced protein 3 OS=Homo sapiens GN=TNFAIP3 PE=1 SV=1	1	8.20156	9.00223	11.9873	13.8543	1.50209
sp|P51606|RENBP_HUMAN	RENBP	N-acylglucosamine 2-epimerase OS=Homo sapiens GN=RENBP PE=1 SV=2	1	5.75861	2.13954	5.41188	6.43624	1.50011
sp|P15498|VAV_HUMAN	VAV1	Proto-oncogene vav OS=Homo sapiens GN=VAV1 PE=1 SV=4	5	4.97011	4.36665	7.23618	6.75351	1.49834
sp|Q8IVI9-4|NOSTN_HUMAN	NOSTRIN	Isoform 4 of Nostrin OS=Homo sapiens GN=NOSTRIN	5	6.65457	6.55549	9.83805	9.93369	1.49672
sp|O43493|TGON2_HUMAN	TGOLN2	Trans-Golgi network integral membrane protein 2 OS=Homo sapiens GN=TGOLN2 PE=1 SV=2	5	8.29385	8.93206	13.0381	12.7046	1.49442
sp|Q96K21|ZFY19_HUMAN	ZFYVE19	Zinc finger FYVE domain-containing protein 19 OS=Homo sapiens GN=ZFYVE19 PE=1 SV=3	1	10.057	7.54669	14.2776	11.9608	1.4905
sp|O75976|CBPD_HUMAN	CPD	Carboxypeptidase D OS=Homo sapiens GN=CPD PE=1 SV=2	8	10.5105	11.2078	15.8271	16.4778	1.48745
sp|P48506|GSH1_HUMAN	GCLC	Glutamate--cysteine ligase catalytic subunit OS=Homo sapiens GN=GCLC PE=1 SV=2	4	7.33529	8.07913	11.1338	11.7684	1.48576
sp|Q8NEU8-3|DP13B_HUMAN	APPL2	Isoform 3 of DCC-interacting protein 13-beta OS=Homo sapiens GN=APPL2	2	8.49115	7.26356	10.842	12.5292	1.48344
sp|P21291|CSRP1_HUMAN	CSRP1	Cysteine and glycine-rich protein 1 OS=Homo sapiens GN=CSRP1 PE=1 SV=3	5	6.73459	6.45956	10.0336	9.53493	1.48312
sp|A4D126|ISPD_HUMAN	ISPD	Isoprenoid synthase domain-containing protein OS=Homo sapiens GN=ISPD PE=1 SV=2	4	10.0964	9.19034	14.6099	13.9871	1.48274
sp|Q9HBH9|MKNK2_HUMAN	MKNK2	MAP kinase-interacting serine/threonine-protein kinase 2 OS=Homo sapiens GN=MKNK2 PE=1 SV=3	2	7.64608	7.35865	11.251	10.9921	1.4824
sp|P30622|CLIP1_HUMAN	CLIP1	CAP-Gly domain-containing linker protein 1 OS=Homo sapiens GN=CLIP1 PE=1 SV=2	15	8.88871	8.40428	12.882	12.7411	1.4817
sp|P43378|PTN9_HUMAN	PTPN9	Tyrosine-protein phosphatase non-receptor type 9 OS=Homo sapiens GN=PTPN9 PE=1 SV=1	1	9.49708	7.85609	13.7458	11.9532	1.48094
sp|P14618|KPYM_HUMAN	PKM	Pyruvate kinase PKM OS=Homo sapiens GN=PKM PE=1 SV=4	2	8.25537	7.41603	11.3328	11.8595	1.47992
sp|Q9Y2D5-4|AKAP2_HUMAN	AKAP2	Isoform 2 of A-kinase anchor protein 2 OS=Homo sapiens GN=AKAP2	4	1.60413	1.53208	2.65862	1.96865	1.47544
sp|P09104|ENOG_HUMAN	ENO2	Gamma-enolase OS=Homo sapiens GN=ENO2 PE=1 SV=3	6	8.42255	7.55617	11.6086	11.9528	1.47455
sp|P56377|AP1S2_HUMAN	AP1S2	AP-1 complex subunit sigma-2 OS=Homo sapiens GN=AP1S2 PE=1 SV=1	1	8.13639	7.3079	10.9537	11.8034	1.4735
sp|O15117-3|FYB_HUMAN	FYB	Isoform 3 of FYN-binding protein OS=Homo sapiens GN=FYB	2	3.6707	4.73858	6.72317	5.65875	1.47241
sp|P67936|TPM4_HUMAN	TPM4	Tropomyosin alpha-4 chain OS=Homo sapiens GN=TPM4 PE=1 SV=3	6	7.90584	8.31607	12.4912	11.3912	1.47223
sp|P08758|ANXA5_HUMAN	ANXA5	Annexin A5 OS=Homo sapiens GN=ANXA5 PE=1 SV=2	13	8.55963	7.24202	11.9667	11.2803	1.47117
sp|Q96C23|GALM_HUMAN	GALM	Aldose 1-epimerase OS=Homo sapiens GN=GALM PE=1 SV=1	4	5.365	5.30761	7.74959	7.93749	1.46985
sp|Q9BX68|HINT2_HUMAN	HINT2	Histidine triad nucleotide-binding protein 2, mitochondrial OS=Homo sapiens GN=HINT2 PE=1 SV=1	5	8.67912	8.2233	12.75	12.0114	1.46496
sp|O60496|DOK2_HUMAN	DOK2	Docking protein 2 OS=Homo sapiens GN=DOK2 PE=1 SV=2	1	4.11139	3.97499	6.32343	5.50619	1.46291
sp|P42765|THIM_HUMAN	ACAA2	3-ketoacyl-CoA thiolase, mitochondrial OS=Homo sapiens GN=ACAA2 PE=1 SV=2	3	9.98961	9.81065	14.4164	14.54	1.46243
sp|P31949|S10AB_HUMAN	S100A11	Protein S100-A11 OS=Homo sapiens GN=S100A11 PE=1 SV=2	7	8.64429	8.6183	12.9129	12.2606	1.45827
sp|Q5SSJ5|HP1B3_HUMAN	HP1BP3	Heterochromatin protein 1-binding protein 3 OS=Homo sapiens GN=HP1BP3 PE=1 SV=1	7	8.12929	8.21543	12.0405	11.7897	1.45797
sp|O00754|MA2B1_HUMAN	MAN2B1	Lysosomal alpha-mannosidase OS=Homo sapiens GN=MAN2B1 PE=1 SV=3	6	8.15797	8.28244	11.6294	12.3322	1.45748
sp|Q96GS4|CQ059_HUMAN	C17orf59	Uncharacterized protein C17orf59 OS=Homo sapiens GN=C17orf59 PE=1 SV=2	1	6.74269	8.13402	10.1432	11.518	1.45605
sp|P58335|ANTR2_HUMAN	ANTXR2	Anthrax toxin receptor 2 OS=Homo sapiens GN=ANTXR2 PE=1 SV=5	4	9.31804	11.013	14.4366	15.1204	1.45378
sp|Q13438|OS9_HUMAN	OS9	Protein OS-9 OS=Homo sapiens GN=OS9 PE=1 SV=1	3	8.11497	8.95508	12.7616	12.0422	1.45306
sp|Q01650|LAT1_HUMAN	SLC7A5	Large neutral amino acids transporter small subunit 1 OS=Homo sapiens GN=SLC7A5 PE=1 SV=2	3	8.17156	9.45002	13.0308	12.5627	1.4524
sp|Q92536|YLAT2_HUMAN	SLC7A6	Y+L amino acid transporter 2 OS=Homo sapiens GN=SLC7A6 PE=1 SV=3	1	8.2153	11.2759	12.6827	15.5926	1.45067
sp|Q53EL6|PDCD4_HUMAN	PDCD4	Programmed cell death protein 4 OS=Homo sapiens GN=PDCD4 PE=1 SV=2	9	6.71973	7.02187	10.2038	9.67233	1.44642
sp|Q9UGU5|HMGX4_HUMAN	HMGXB4	HMG domain-containing protein 4 OS=Homo sapiens GN=HMGXB4 PE=1 SV=2	2	8.90995	8.42721	12.7974	12.2593	1.44526
sp|Q13011|ECH1_HUMAN	ECH1	Delta(3,5)-Delta(2,4)-dienoyl-CoA isomerase, mitochondrial OS=Homo sapiens GN=ECH1 PE=1 SV=2	6	9.06505	8.45859	12.571	12.726	1.44359
sp|Q92974|ARHG2_HUMAN	ARHGEF2	Rho guanine nucleotide exchange factor 2 OS=Homo sapiens GN=ARHGEF2 PE=1 SV=4	17	8.9108	8.79305	12.6563	12.8965	1.44334
sp|Q9BX66-12|SRBS1_HUMAN	SORBS1	Isoform 12 of Sorbin and SH3 domain-containing protein 1 OS=Homo sapiens GN=SORBS1	2	7.85264	8.13587	11.5949	11.4454	1.44105
sp|Q8IV08|PLD3_HUMAN	PLD3	Phospholipase D3 OS=Homo sapiens GN=PLD3 PE=1 SV=1	6	9.84864	9.07344	13.1966	14.0523	1.44005
sp|Q9UK53|ING1_HUMAN	ING1	Inhibitor of growth protein 1 OS=Homo sapiens GN=ING1 PE=1 SV=2	1	8.22444	8.14919	11.6833	11.8907	1.43976
sp|O00442-2|RTCA_HUMAN	RTCA	Isoform 2 of RNA 3'-terminal phosphate cyclase OS=Homo sapiens GN=RTCA	6	9.88092	8.77321	12.1213	14.7247	1.43915
sp|Q8TD22|SFXN5_HUMAN	SFXN5	Sideroflexin-5 OS=Homo sapiens GN=SFXN5 PE=2 SV=1	1	10.0797	9.34016	15.3483	12.5561	1.4369
sp|Q6WKZ4|RFIP1_HUMAN	RAB11FIP1	Rab11 family-interacting protein 1 OS=Homo sapiens GN=RAB11FIP1 PE=1 SV=3	6	9.48513	8.36114	12.9564	12.6611	1.43546
sp|Q16775|GLO2_HUMAN	HAGH	Hydroxyacylglutathione hydrolase, mitochondrial OS=Homo sapiens GN=HAGH PE=1 SV=2	4	7.64499	7.19781	10.7861	10.5183	1.43534
sp|Q9Y696|CLIC4_HUMAN	CLIC4	Chloride intracellular channel protein 4 OS=Homo sapiens GN=CLIC4 PE=1 SV=4	9	9.5188	9.57218	13.5214	13.8374	1.43307
sp|P49754|VPS41_HUMAN	VPS41	Vacuolar protein sorting-associated protein 41 homolog OS=Homo sapiens GN=VPS41 PE=1 SV=3	2	8.76286	7.58685	11.9978	11.4161	1.43207
sp|P98171-2|RHG04_HUMAN	ARHGAP4	Isoform 2 of Rho GTPase-activating protein 4 OS=Homo sapiens GN=ARHGAP4	1	5.71752	6.07261	8.82391	8.05456	1.43158
sp|P08648|ITA5_HUMAN	ITGA5	Integrin alpha-5 OS=Homo sapiens GN=ITGA5 PE=1 SV=2	3	9.05648	7.6585	12.0491	11.8754	1.43132
sp|Q6JBY9|CPZIP_HUMAN	RCSD1	CapZ-interacting protein OS=Homo sapiens GN=RCSD1 PE=1 SV=1	4	10.13	9.73327	17.2255	11.0548	1.42374
sp|P41250|SYG_HUMAN	GARS	Glycine--tRNA ligase OS=Homo sapiens GN=GARS PE=1 SV=3	11	8.4006	8.6092	11.9965	12.2065	1.42288
sp|Q8WY54-3|PPM1E_HUMAN	PPM1E	Isoform 3 of Protein phosphatase 1E OS=Homo sapiens GN=PPM1E	3	8.21447	8.13759	11.6367	11.5217	1.41624
sp|O14773|TPP1_HUMAN	TPP1	Tripeptidyl-peptidase 1 OS=Homo sapiens GN=TPP1 PE=1 SV=2	3	9.10692	8.36186	12.2918	12.4478	1.41622
sp|Q08209|PP2BA_HUMAN	PPP3CA	Serine/threonine-protein phosphatase 2B catalytic subunit alpha isoform OS=Homo sapiens GN=PPP3CA PE=1 SV=1	6	6.89978	7.32895	10.108	10.0425	1.41618
sp|P60660-2|MYL6_HUMAN	MYL6	Isoform Smooth muscle of Myosin light polypeptide 6 OS=Homo sapiens GN=MYL6	3	9.96715	7.25595	14.0138	10.3691	1.41571
sp|P14317|HCLS1_HUMAN	HCLS1	Hematopoietic lineage cell-specific protein OS=Homo sapiens GN=HCLS1 PE=1 SV=3	6	6.56406	6.47522	9.53017	8.92214	1.41513
sp|Q9HAB8|PPCS_HUMAN	PPCS	Phosphopantothenate--cysteine ligase OS=Homo sapiens GN=PPCS PE=1 SV=2	2	10.4075	11.1027	15.5429	14.8379	1.41239
sp|P49589-3|SYCC_HUMAN	CARS	Isoform 3 of Cysteine--tRNA ligase, cytoplasmic OS=Homo sapiens GN=CARS	15	9.47604	9.11268	13.2131	13.0393	1.41228
sp|P42330|AK1C3_HUMAN	AKR1C3	Aldo-keto reductase family 1 member C3 OS=Homo sapiens GN=AKR1C3 PE=1 SV=4	6	9.24611	8.89575	12.338	13.2798	1.41209
sp|Q7L1W4|LRC8D_HUMAN	LRRC8D	Leucine-rich repeat-containing protein 8D OS=Homo sapiens GN=LRRC8D PE=1 SV=1	2	7.345	9.30548	11.7959	11.6637	1.40895
sp|O15230|LAMA5_HUMAN	LAMA5	Laminin subunit alpha-5 OS=Homo sapiens GN=LAMA5 PE=1 SV=8	1	7.17606	7.09552	9.27177	10.8046	1.40674
sp|P07099|HYEP_HUMAN	EPHX1	Epoxide hydrolase 1 OS=Homo sapiens GN=EPHX1 PE=1 SV=1	5	6.97612	9.81485	12.1483	11.4687	1.40653
sp|P51570|GALK1_HUMAN	GALK1	Galactokinase OS=Homo sapiens GN=GALK1 PE=1 SV=1	2	7.95542	7.1085	10.65	10.5309	1.40607
sp|P02649|APOE_HUMAN	APOE	Apolipoprotein E OS=Homo sapiens GN=APOE PE=1 SV=1	8	3.3138	2.57337	4.211	4.06553	1.40586
sp|P48735|IDHP_HUMAN	IDH2	Isocitrate dehydrogenase [NADP], mitochondrial OS=Homo sapiens GN=IDH2 PE=1 SV=2	8	6.07994	6.34412	8.7115	8.75268	1.40567
sp|P09497|CLCB_HUMAN	CLTB	Clathrin light chain B OS=Homo sapiens GN=CLTB PE=1 SV=1	3	14.8812	6.55621	21.1855	8.93478	1.40503
sp|Q6ICL3|TNG2_HUMAN	TANGO2	Transport and Golgi organization protein 2 homolog OS=Homo sapiens GN=TANGO2 PE=2 SV=1	2	9.09437	8.66433	12.7154	12.2238	1.40434
sp|Q05315|LEG10_HUMAN	CLC	Galectin-10 OS=Homo sapiens GN=CLC PE=1 SV=3	11	1.19319	0.879245	1.46285	1.44488	1.40305
sp|P14618-2|KPYM_HUMAN	PKM	Isoform M1 of Pyruvate kinase PKM OS=Homo sapiens GN=PKM	21	8.32925	7.57562	11.0739	11.1429	1.39686
sp|Q9NQC3-2|RTN4_HUMAN	RTN4	Isoform 2 of Reticulon-4 OS=Homo sapiens GN=RTN4	2	7.74358	10.2218	12.0864	12.9808	1.3953
sp|C9JLW8|F195B_HUMAN	FAM195B	Protein FAM195B OS=Homo sapiens GN=FAM195B PE=1 SV=1	1	10.183	11.068	15.4439	14.1825	1.39412
sp|Q96JJ3|ELMO2_HUMAN	ELMO2	Engulfment and cell motility protein 2 OS=Homo sapiens GN=ELMO2 PE=1 SV=2	6	6.00781	6.42456	8.58066	8.73827	1.39305
sp|P29966|MARCS_HUMAN	MARCKS	Myristoylated alanine-rich C-kinase substrate OS=Homo sapiens GN=MARCKS PE=1 SV=4	1	5.39666	4.7211	6.97451	7.11321	1.39238
sp|P40261|NNMT_HUMAN	NNMT	Nicotinamide N-methyltransferase OS=Homo sapiens GN=NNMT PE=1 SV=1	1	10.7184	9.46765	15.1754	12.9306	1.39235
sp|Q8IZQ5|SELH_HUMAN	SELH	Selenoprotein H OS=Homo sapiens GN=SELH PE=1 SV=2	2	9.40384	9.18829	13.3252	12.5589	1.39221
sp|Q9UJ68|MSRA_HUMAN	MSRA	Mitochondrial peptide methionine sulfoxide reductase OS=Homo sapiens GN=MSRA PE=1 SV=1	2	9.54756	8.04932	12.4044	12.0914	1.39206
sp|P05204|HMGN2_HUMAN	HMGN2	Non-histone chromosomal protein HMG-17 OS=Homo sapiens GN=HMGN2 PE=1 SV=3	3	8.86286	9.87912	13.161	12.9238	1.39179
sp|Q96RU3|FNBP1_HUMAN	FNBP1	Formin-binding protein 1 OS=Homo sapiens GN=FNBP1 PE=1 SV=2	3	9.85942	7.49054	12.119	12.0028	1.39031
sp|P05091|ALDH2_HUMAN	ALDH2	Aldehyde dehydrogenase, mitochondrial OS=Homo sapiens GN=ALDH2 PE=1 SV=2	18	5.97841	5.92262	8.25357	8.28828	1.38995
sp|P35754|GLRX1_HUMAN	GLRX	Glutaredoxin-1 OS=Homo sapiens GN=GLRX PE=1 SV=2	1	6.44334	6.64728	8.96233	9.22264	1.38916
sp|Q6XQN6|PNCB_HUMAN	NAPRT1	Nicotinate phosphoribosyltransferase OS=Homo sapiens GN=NAPRT1 PE=1 SV=2	2	7.33997	8.12596	10.316	11.1663	1.38901
sp|Q8WUY1|THEM6_HUMAN	THEM6	Protein THEM6 OS=Homo sapiens GN=THEM6 PE=1 SV=2	1	5.5131	8.35573	9.93513	9.29707	1.38672
sp|Q15334|L2GL1_HUMAN	LLGL1	Lethal(2) giant larvae protein homolog 1 OS=Homo sapiens GN=LLGL1 PE=1 SV=3	1	6.92018	7.84984	8.35318	12.1196	1.3861
sp|O75874|IDHC_HUMAN	IDH1	Isocitrate dehydrogenase [NADP] cytoplasmic OS=Homo sapiens GN=IDH1 PE=1 SV=2	10	8.58145	9.576	11.5603	13.5444	1.38261
sp|Q99807|COQ7_HUMAN	COQ7	Ubiquinone biosynthesis protein COQ7 homolog OS=Homo sapiens GN=COQ7 PE=1 SV=3	2	8.97297	10.2461	13.6934	12.8711	1.38219
sp|Q9Y4G8|RPGF2_HUMAN	RAPGEF2	Rap guanine nucleotide exchange factor 2 OS=Homo sapiens GN=RAPGEF2 PE=1 SV=1	1	8.36216	9.30622	12.3448	12.0747	1.3821
sp|Q86YR5|GPSM1_HUMAN	GPSM1	G-protein-signaling modulator 1 OS=Homo sapiens GN=GPSM1 PE=1 SV=2	3	6.85453	6.94491	10.1457	8.92378	1.38191
sp|O00635|TRI38_HUMAN	TRIM38	Tripartite motif-containing protein 38 OS=Homo sapiens GN=TRIM38 PE=1 SV=1	1	9.50137	9.06732	12.7594	12.886	1.38111
sp|P31150|GDIA_HUMAN	GDI1	Rab GDP dissociation inhibitor alpha OS=Homo sapiens GN=GDI1 PE=1 SV=2	17	9.74819	9.43648	13.0517	13.3765	1.37757
sp|Q93084-5|AT2A3_HUMAN	ATP2A3	Isoform SERCA3E of Sarcoplasmic/endoplasmic reticulum calcium ATPase 3 OS=Homo sapiens GN=ATP2A3	12	6.62035	8.69044	11.0287	10.0586	1.37728
sp|P15586|GNS_HUMAN	GNS	N-acetylglucosamine-6-sulfatase OS=Homo sapiens GN=GNS PE=1 SV=3	1	9.46249	9.14096	12.9761	12.6277	1.37629
sp|Q9Y2I8|WDR37_HUMAN	WDR37	WD repeat-containing protein 37 OS=Homo sapiens GN=WDR37 PE=1 SV=2	1	8.76636	8.85024	12.1679	12.0727	1.37601
sp|Q86VX9|MON1A_HUMAN	MON1A	Vacuolar fusion protein MON1 homolog A OS=Homo sapiens GN=MON1A PE=1 SV=2	2	9.8	8.02179	11.4326	13.0622	1.37443
sp|O00115|DNS2A_HUMAN	DNASE2	Deoxyribonuclease-2-alpha OS=Homo sapiens GN=DNASE2 PE=1 SV=2	1	6.91015	9.94382	13.8015	9.30366	1.3709
sp|Q9NNW7|TRXR2_HUMAN	TXNRD2	Thioredoxin reductase 2, mitochondrial OS=Homo sapiens GN=TXNRD2 PE=1 SV=3	6	8.36594	8.99841	11.5609	12.2209	1.36958
sp|Q01082|SPTB2_HUMAN	SPTBN1	Spectrin beta chain, non-erythrocytic 1 OS=Homo sapiens GN=SPTBN1 PE=1 SV=2	20	9.88163	9.64242	13.3976	13.3408	1.36951
sp|Q7L266|ASGL1_HUMAN	ASRGL1	Isoaspartyl peptidase/L-asparaginase OS=Homo sapiens GN=ASRGL1 PE=1 SV=2	3	9.03912	9.15303	12.1794	12.7127	1.36828
sp|P17252|KPCA_HUMAN	PRKCA	Protein kinase C alpha type OS=Homo sapiens GN=PRKCA PE=1 SV=4	6	7.20995	7.16515	10.1694	9.49397	1.36788
sp|Q9H4A4|AMPB_HUMAN	RNPEP	Aminopeptidase B OS=Homo sapiens GN=RNPEP PE=1 SV=2	19	7.41532	7.18493	9.96766	9.97893	1.36618
sp|Q12982-2|BNIP2_HUMAN	BNIP2	Isoform 2 of BCL2/adenovirus E1B 19 kDa protein-interacting protein 2 OS=Homo sapiens GN=BNIP2	1	8.72868	7.57066	10.2097	12.0517	1.36578
sp|Q96PY6-3|NEK1_HUMAN	NEK1	Isoform 3 of Serine/threonine-protein kinase Nek1 OS=Homo sapiens GN=NEK1	2	8.84621	8.85266	12.2651	11.9025	1.36549
sp|P62256|UBE2H_HUMAN	UBE2H	Ubiquitin-conjugating enzyme E2 H OS=Homo sapiens GN=UBE2H PE=1 SV=1	2	9.27332	10.4534	12.762	14.1571	1.3646
sp|O95865|DDAH2_HUMAN	DDAH2	N(G),N(G)-dimethylarginine dimethylaminohydrolase 2 OS=Homo sapiens GN=DDAH2 PE=1 SV=1	7	7.63346	7.87064	10.7351	10.4035	1.36342
sp|Q12913|PTPRJ_HUMAN	PTPRJ	Receptor-type tyrosine-protein phosphatase eta OS=Homo sapiens GN=PTPRJ PE=1 SV=3	1	5.08782	6.67927	8.13128	7.88394	1.36102
sp|Q9UFN0|NPS3A_HUMAN	NIPSNAP3A	Protein NipSnap homolog 3A OS=Homo sapiens GN=NIPSNAP3A PE=1 SV=2	2	9.72593	10.2287	13.7695	13.3626	1.35969
sp|Q8IVT5|KSR1_HUMAN	KSR1	Kinase suppressor of Ras 1 OS=Homo sapiens GN=KSR1 PE=1 SV=2	3	8.36877	8.50421	11.3229	11.6091	1.35909
sp|P35579|MYH9_HUMAN	MYH9	Myosin-9 OS=Homo sapiens GN=MYH9 PE=1 SV=4	22	9.88171	9.11053	12.9722	12.8254	1.35832
sp|Q53FZ2|ACSM3_HUMAN	ACSM3	Acyl-coenzyme A synthetase ACSM3, mitochondrial OS=Homo sapiens GN=ACSM3 PE=1 SV=2	9	4.46294	4.58244	6.41531	5.86909	1.35809
sp|Q8WTS1|ABHD5_HUMAN	ABHD5	1-acylglycerol-3-phosphate O-acyltransferase ABHD5 OS=Homo sapiens GN=ABHD5 PE=1 SV=1	1	6.86311	8.47103	11.0865	9.71829	1.35676
sp|O00584|RNT2_HUMAN	RNASET2	Ribonuclease T2 OS=Homo sapiens GN=RNASET2 PE=1 SV=2	2	5.92837	5.91633	8.09571	7.97113	1.35646
sp|A5D8V6|VP37C_HUMAN	VPS37C	Vacuolar protein sorting-associated protein 37C OS=Homo sapiens GN=VPS37C PE=1 SV=2	1	8.85074	7.05726	11.7325	9.82587	1.35519
sp|O75582|KS6A5_HUMAN	RPS6KA5	Ribosomal protein S6 kinase alpha-5 OS=Homo sapiens GN=RPS6KA5 PE=1 SV=1	1	10.5399	7.35255	12.3156	11.8805	1.35231
sp|Q8N371-3|KDM8_HUMAN	KDM8	Isoform 3 of Lysine-specific demethylase 8 OS=Homo sapiens GN=KDM8	1	10.9763	7.1045	12.0867	12.3625	1.35222
sp|P08133|ANXA6_HUMAN	ANXA6	Annexin A6 OS=Homo sapiens GN=ANXA6 PE=1 SV=3	11	5.38035	5.05269	6.98886	7.11572	1.35192
sp|Q9H0R4|HDHD2_HUMAN	HDHD2	Haloacid dehalogenase-like hydrolase domain-containing protein 2 OS=Homo sapiens GN=HDHD2 PE=1 SV=1	2	9.69309	9.32966	12.4583	13.2201	1.34988
sp|P09525|ANXA4_HUMAN	ANXA4	Annexin A4 OS=Homo sapiens GN=ANXA4 PE=1 SV=4	8	8.02957	7.56866	9.92174	11.1338	1.34987
sp|P04899-4|GNAI2_HUMAN	GNAI2	Isoform sGi2 of Guanine nucleotide-binding protein G(i) subunit alpha-2 OS=Homo sapiens GN=GNAI2	5	7.04225	7.11899	9.06945	9.99333	1.34612
sp|Q01518|CAP1_HUMAN	CAP1	Adenylyl cyclase-associated protein 1 OS=Homo sapiens GN=CAP1 PE=1 SV=5	16	8.7745	7.9566	11.324	11.1857	1.34538
sp|P46940|IQGA1_HUMAN	IQGAP1	Ras GTPase-activating-like protein IQGAP1 OS=Homo sapiens GN=IQGAP1 PE=1 SV=1	19	8.80972	8.79669	11.7968	11.8819	1.34489
sp|O60784-2|TOM1_HUMAN	TOM1	Isoform 2 of Target of Myb protein 1 OS=Homo sapiens GN=TOM1	2	9.23658	8.21009	10.7866	12.6719	1.34459
sp|Q9Y315|DEOC_HUMAN	DERA	Putative deoxyribose-phosphate aldolase OS=Homo sapiens GN=DERA PE=1 SV=2	2	7.33954	6.05826	8.77654	9.22692	1.34376
sp|P11413-2|G6PD_HUMAN	G6PD	Isoform Long of Glucose-6-phosphate 1-dehydrogenase OS=Homo sapiens GN=G6PD	15	8.46564	7.52257	10.8479	10.6357	1.34372
sp|P61158|ARP3_HUMAN	ACTR3	Actin-related protein 3 OS=Homo sapiens GN=ACTR3 PE=1 SV=3	5	8.91904	7.18653	11.1359	10.4622	1.34103
sp|Q14315|FLNC_HUMAN	FLNC	Filamin-C OS=Homo sapiens GN=FLNC PE=1 SV=3	16	10.9875	10.7122	14.8459	14.2247	1.33968
sp|P23193|TCEA1_HUMAN	TCEA1	Transcription elongation factor A protein 1 OS=Homo sapiens GN=TCEA1 PE=1 SV=2	3	9.25896	8.56304	11.4391	12.4156	1.33849
sp|Q9H2F5|EPC1_HUMAN	EPC1	Enhancer of polycomb homolog 1 OS=Homo sapiens GN=EPC1 PE=1 SV=1	1	9.66291	6.58269	11.5265	10.2149	1.3383
sp|Q9BRR9|RHG09_HUMAN	ARHGAP9	Rho GTPase-activating protein 9 OS=Homo sapiens GN=ARHGAP9 PE=1 SV=2	1	5.21307	5.53596	7.54438	6.82754	1.33704
sp|Q14108|SCRB2_HUMAN	SCARB2	Lysosome membrane protein 2 OS=Homo sapiens GN=SCARB2 PE=1 SV=2	2	10.2945	10.0661	12.9116	14.3108	1.33701
sp|Q8N357|S35F6_HUMAN	SLC35F6	Solute carrier family 35 member F6 OS=Homo sapiens GN=SLC35F6 PE=1 SV=1	1	6.16002	7.14155	9.10272	8.65495	1.33501
sp|Q6NZY4|ZCHC8_HUMAN	ZCCHC8	Zinc finger CCHC domain-containing protein 8 OS=Homo sapiens GN=ZCCHC8 PE=1 SV=2	3	9.08654	9.82617	11.6179	13.6208	1.33449
sp|Q9NPB8|GPCP1_HUMAN	GPCPD1	Glycerophosphocholine phosphodiesterase GPCPD1 OS=Homo sapiens GN=GPCPD1 PE=1 SV=2	2	7.31435	6.88762	9.40824	9.54316	1.33442
sp|Q9NZR1|TMOD2_HUMAN	TMOD2	Tropomodulin-2 OS=Homo sapiens GN=TMOD2 PE=1 SV=1	3	10.8061	10.8436	13.1939	15.668	1.33314
sp|P49585|PCY1A_HUMAN	PCYT1A	Choline-phosphate cytidylyltransferase A OS=Homo sapiens GN=PCYT1A PE=1 SV=2	5	9.34113	9.15707	11.7535	12.904	1.33297
sp|O60234|GMFG_HUMAN	GMFG	Glia maturation factor gamma OS=Homo sapiens GN=GMFG PE=1 SV=1	8	4.31404	3.5383	5.41171	5.05429	1.33285
sp|P42025|ACTY_HUMAN	ACTR1B	Beta-centractin OS=Homo sapiens GN=ACTR1B PE=1 SV=1	2	8.4764	8.01593	11.0005	10.9796	1.33275
sp|P20962|PTMS_HUMAN	PTMS	Parathymosin OS=Homo sapiens GN=PTMS PE=1 SV=2	2	13.87	8.0042	18.0379	11.0906	1.33164
sp|P04075|ALDOA_HUMAN	ALDOA	Fructose-bisphosphate aldolase A OS=Homo sapiens GN=ALDOA PE=1 SV=2	3	10.237	10.3083	13.447	13.9018	1.33115
sp|O94973-2|AP2A2_HUMAN	AP2A2	Isoform 2 of AP-2 complex subunit alpha-2 OS=Homo sapiens GN=AP2A2	7	10.0487	8.19514	12.2238	12.0334	1.32961
sp|Q8TDB6|DTX3L_HUMAN	DTX3L	E3 ubiquitin-protein ligase DTX3L OS=Homo sapiens GN=DTX3L PE=1 SV=1	2	9.97936	9.96514	12.8069	13.7011	1.32909
tr|U3KQE2|U3KQE2_HUMAN	CAPNS1	Calpain small subunit 1 (Fragment) OS=Homo sapiens GN=CAPNS1 PE=4 SV=1	1	7.62422	10.475	12.0322	11.9726	1.32629
sp|Q9Y3C0|CCD53_HUMAN	CCDC53	WASH complex subunit CCDC53 OS=Homo sapiens GN=CCDC53 PE=1 SV=1	2	8.48952	8.64691	11.261	11.4559	1.32565
sp|P63302|SELW_HUMAN	SEPW1	Selenoprotein W OS=Homo sapiens GN=SEPW1 PE=1 SV=3	1	11.3542	8.95093	14.6203	12.2939	1.32549
sp|P49748-3|ACADV_HUMAN	ACADVL	Isoform 3 of Very long-chain specific acyl-CoA dehydrogenase, mitochondrial OS=Homo sapiens GN=ACADVL	11	9.78137	10.4522	13.6169	13.1976	1.32525
sp|O75955|FLOT1_HUMAN	FLOT1	Flotillin-1 OS=Homo sapiens GN=FLOT1 PE=1 SV=3	7	9.06493	9.49027	12.4596	12.1268	1.32504
sp|O14727|APAF_HUMAN	APAF1	Apoptotic protease-activating factor 1 OS=Homo sapiens GN=APAF1 PE=1 SV=2	2	9.77797	6.30832	10.8174	10.4892	1.32452
sp|Q562E7|WDR81_HUMAN	WDR81	WD repeat-containing protein 81 OS=Homo sapiens GN=WDR81 PE=1 SV=2	5	7.90278	7.60926	9.35049	11.195	1.32449
sp|Q96K49|TM87B_HUMAN	TMEM87B	Transmembrane protein 87B OS=Homo sapiens GN=TMEM87B PE=1 SV=1	2	8.70363	8.88731	11.8075	11.4901	1.32441
sp|P37235|HPCL1_HUMAN	HPCAL1	Hippocalcin-like protein 1 OS=Homo sapiens GN=HPCAL1 PE=1 SV=3	6	7.17735	8.429	10.1802	10.4754	1.32354
sp|Q9BR76|COR1B_HUMAN	CORO1B	Coronin-1B OS=Homo sapiens GN=CORO1B PE=1 SV=1	5	8.36988	7.63437	10.6615	10.5129	1.32305
sp|Q13542|4EBP2_HUMAN	EIF4EBP2	Eukaryotic translation initiation factor 4E-binding protein 2 OS=Homo sapiens GN=EIF4EBP2 PE=1 SV=1	1	11.4771	9.03922	16.2395	10.8769	1.3217
sp|Q06323|PSME1_HUMAN	PSME1	Proteasome activator complex subunit 1 OS=Homo sapiens GN=PSME1 PE=1 SV=1	10	7.98019	8.2001	10.6145	10.7569	1.32083
sp|Q86VI3|IQGA3_HUMAN	IQGAP3	Ras GTPase-activating-like protein IQGAP3 OS=Homo sapiens GN=IQGAP3 PE=1 SV=2	5	8.31418	8.00333	10.9216	10.6304	1.32079
tr|F5GZG1|F5GZG1_HUMAN	RAP1B	Ras-related protein Rap-1b (Fragment) OS=Homo sapiens GN=RAP1B PE=2 SV=1	2	6.76486	7.21756	9.31035	9.13039	1.31885
sp|Q53GT1|KLH22_HUMAN	KLHL22	Kelch-like protein 22 OS=Homo sapiens GN=KLHL22 PE=1 SV=2	1	7.73368	5.34249	9.36008	7.86066	1.31696
sp|P14550|AK1A1_HUMAN	AKR1A1	Alcohol dehydrogenase [NADP(+)] OS=Homo sapiens GN=AKR1A1 PE=1 SV=3	9	9.57663	9.02176	12.284	12.2085	1.31691
sp|P43405|KSYK_HUMAN	SYK	Tyrosine-protein kinase SYK OS=Homo sapiens GN=SYK PE=1 SV=1	4	6.63836	5.92307	8.66433	7.87599	1.31675
sp|Q99653|CHP1_HUMAN	CHP1	Calcineurin B homologous protein 1 OS=Homo sapiens GN=CHP1 PE=1 SV=3	5	9.48657	9.81724	13.0155	12.4016	1.31669
sp|Q9Y5P6-2|GMPPB_HUMAN	GMPPB	Isoform 2 of Mannose-1-phosphate guanyltransferase beta OS=Homo sapiens GN=GMPPB	2	10.1067	9.58423	12.7518	13.166	1.31623
sp|P22314|UBA1_HUMAN	UBA1	Ubiquitin-like modifier-activating enzyme 1 OS=Homo sapiens GN=UBA1 PE=1 SV=3	20	9.09265	8.24843	11.4667	11.3451	1.31548
sp|P02786|TFR1_HUMAN	TFRC	Transferrin receptor protein 1 OS=Homo sapiens GN=TFRC PE=1 SV=2	17	9.0982	9.95885	12.062	13.0034	1.31528
sp|O14975|S27A2_HUMAN	SLC27A2	Very long-chain acyl-CoA synthetase OS=Homo sapiens GN=SLC27A2 PE=1 SV=2	4	8.01604	9.72959	11.9293	11.3998	1.31463
sp|P17480|UBF1_HUMAN	UBTF	Nucleolar transcription factor 1 OS=Homo sapiens GN=UBTF PE=1 SV=1	10	8.97003	7.11314	10.8338	10.3078	1.31452
sp|Q13496|MTM1_HUMAN	MTM1	Myotubularin OS=Homo sapiens GN=MTM1 PE=1 SV=2	1	5.78989	10.4814	9.77766	11.6105	1.31447
sp|O75563|SKAP2_HUMAN	SKAP2	Src kinase-associated phosphoprotein 2 OS=Homo sapiens GN=SKAP2 PE=1 SV=1	3	4.51113	5.28055	6.39193	6.46278	1.31282
sp|Q9NQR4|NIT2_HUMAN	NIT2	Omega-amidase NIT2 OS=Homo sapiens GN=NIT2 PE=1 SV=1	8	8.95531	7.55346	11.2427	10.417	1.31201
sp|Q9Y6P5-2|SESN1_HUMAN	SESN1	Isoform T1 of Sestrin-1 OS=Homo sapiens GN=SESN1	3	8.14168	8.71094	10.5442	11.5397	1.31041
sp|Q9UBW8|CSN7A_HUMAN	COPS7A	COP9 signalosome complex subunit 7a OS=Homo sapiens GN=COPS7A PE=1 SV=1	2	9.0863	8.53066	11.6564	11.4289	1.3104
sp|O94886|TM63A_HUMAN	TMEM63A	Transmembrane protein 63A OS=Homo sapiens GN=TMEM63A PE=2 SV=3	3	8.73493	9.21777	11.2719	12.2496	1.31019
sp|Q9UBN7|HDAC6_HUMAN	HDAC6	Histone deacetylase 6 OS=Homo sapiens GN=HDAC6 PE=1 SV=2	3	8.67459	8.52176	11.1779	11.3369	1.30928
sp|Q8WVM7|STAG1_HUMAN	STAG1	Cohesin subunit SA-1 OS=Homo sapiens GN=STAG1 PE=1 SV=3	2	7.51328	7.26055	9.95377	9.35663	1.30707
sp|Q15831|STK11_HUMAN	STK11	Serine/threonine-protein kinase STK11 OS=Homo sapiens GN=STK11 PE=1 SV=1	1	7.95988	9.47934	11.2659	11.5124	1.30615
sp|Q07817|B2CL1_HUMAN	BCL2L1	Bcl-2-like protein 1 OS=Homo sapiens GN=BCL2L1 PE=1 SV=1	1	8.65426	10.9865	12.2999	13.3514	1.30602
sp|P43490|NAMPT_HUMAN	NAMPT	Nicotinamide phosphoribosyltransferase OS=Homo sapiens GN=NAMPT PE=1 SV=1	15	9.77037	9.30574	12.5283	12.385	1.30599
sp|Q02252|MMSA_HUMAN	ALDH6A1	Methylmalonate-semialdehyde dehydrogenase [acylating], mitochondrial OS=Homo sapiens GN=ALDH6A1 PE=1 SV=2	5	8.36336	9.31954	10.9179	12.1683	1.30557
sp|O75843|AP1G2_HUMAN	AP1G2	AP-1 complex subunit gamma-like 2 OS=Homo sapiens GN=AP1G2 PE=1 SV=1	4	7.5441	6.26375	9.09206	8.89985	1.30302
sp|P01033|TIMP1_HUMAN	TIMP1	Metalloproteinase inhibitor 1 OS=Homo sapiens GN=TIMP1 PE=1 SV=1	2	10.646	10.154	12.2129	14.887	1.30288
sp|P49588|SYAC_HUMAN	AARS	Alanine--tRNA ligase, cytoplasmic OS=Homo sapiens GN=AARS PE=1 SV=2	27	9.66619	9.27736	12.1929	12.484	1.30266
sp|Q9UBK7-3|RBL2A_HUMAN	RABL2A	Isoform 3 of Rab-like protein 2A OS=Homo sapiens GN=RABL2A	1	7.67814	7.35532	9.05215	10.5241	1.30218
sp|O95336|6PGL_HUMAN	PGLS	6-phosphogluconolactonase OS=Homo sapiens GN=PGLS PE=1 SV=2	2	8.76213	7.42284	10.1572	10.9153	1.30198
sp|Q9UBV2|SE1L1_HUMAN	SEL1L	Protein sel-1 homolog 1 OS=Homo sapiens GN=SEL1L PE=1 SV=3	5	7.86928	10.0378	11.4636	11.8483	1.30183
sp|P61601|NCALD_HUMAN	NCALD	Neurocalcin-delta OS=Homo sapiens GN=NCALD PE=2 SV=2	3	8.30894	9.42117	11.5726	11.4953	1.30106
sp|Q15554-3|TERF2_HUMAN	TERF2	Isoform 3 of Telomeric repeat-binding factor 2 OS=Homo sapiens GN=TERF2	10	9.232	9.81365	12.2152	12.5382	1.29969
sp|Q14847|LASP1_HUMAN	LASP1	LIM and SH3 domain protein 1 OS=Homo sapiens GN=LASP1 PE=1 SV=2	14	9.61722	9.29543	12.2395	12.328	1.299
sp|P36776|LONM_HUMAN	LONP1	Lon protease homolog, mitochondrial OS=Homo sapiens GN=LONP1 PE=1 SV=2	20	8.26542	9.31365	11.3722	11.462	1.29894
sp|Q9H5N1|RABE2_HUMAN	RABEP2	Rab GTPase-binding effector protein 2 OS=Homo sapiens GN=RABEP2 PE=1 SV=2	1	6.51413	9.44613	11.4911	9.23682	1.29872
sp|Q9Y371-2|SHLB1_HUMAN	SH3GLB1	Isoform 2 of Endophilin-B1 OS=Homo sapiens GN=SH3GLB1	6	11.1968	10.3559	14.4696	13.516	1.29847
sp|Q15126|PMVK_HUMAN	PMVK	Phosphomevalonate kinase OS=Homo sapiens GN=PMVK PE=1 SV=3	2	9.23784	7.67465	10.7675	11.1911	1.29837
sp|Q04941|PLP2_HUMAN	PLP2	Proteolipid protein 2 OS=Homo sapiens GN=PLP2 PE=1 SV=1	2	6.715	9.53602	11.4444	9.62064	1.29623
sp|Q96EN8|MOCOS_HUMAN	MOCOS	Molybdenum cofactor sulfurase OS=Homo sapiens GN=MOCOS PE=1 SV=2	1	8.89684	9.14942	11.7625	11.6265	1.29606
sp|Q8WZ82|OVCA2_HUMAN	OVCA2	Ovarian cancer-associated gene 2 protein OS=Homo sapiens GN=OVCA2 PE=1 SV=1	4	8.59623	8.51788	10.643	11.5337	1.29582
sp|Q14258|TRI25_HUMAN	TRIM25	E3 ubiquitin/ISG15 ligase TRIM25 OS=Homo sapiens GN=TRIM25 PE=1 SV=2	13	7.61558	7.29021	9.73567	9.56328	1.29473
sp|Q08722|CD47_HUMAN	CD47	Leukocyte surface antigen CD47 OS=Homo sapiens GN=CD47 PE=1 SV=1	3	8.37535	8.8915	11.1406	11.2151	1.29472
sp|Q9H1E3|NUCKS_HUMAN	NUCKS1	Nuclear ubiquitous casein and cyclin-dependent kinase substrate 1 OS=Homo sapiens GN=NUCKS1 PE=1 SV=1	2	11.4691	7.57532	14.0611	10.5906	1.29443
sp|Q15853|USF2_HUMAN	USF2	Upstream stimulatory factor 2 OS=Homo sapiens GN=USF2 PE=2 SV=1	1	9.3617	8.6096	11.4571	11.8036	1.29432
sp|P36957|ODO2_HUMAN	DLST	Dihydrolipoyllysine-residue succinyltransferase component of 2-oxoglutarate dehydrogenase complex, mitochondrial OS=Homo sapiens GN=DLST PE=1 SV=4	5	8.75674	10.1691	11.5848	12.9076	1.29413
sp|Q9BV79|MECR_HUMAN	MECR	Trans-2-enoyl-CoA reductase, mitochondrial OS=Homo sapiens GN=MECR PE=1 SV=2	1	8.32691	7.57406	11.1592	9.40433	1.29323
sp|P11117|PPAL_HUMAN	ACP2	Lysosomal acid phosphatase OS=Homo sapiens GN=ACP2 PE=1 SV=3	1	8.0272	10.8557	11.8245	12.5716	1.29197
sp|P13716-2|HEM2_HUMAN	ALAD	Isoform 2 of Delta-aminolevulinic acid dehydratase OS=Homo sapiens GN=ALAD	1	9.44115	9.11358	12.0118	11.9433	1.29105
sp|O95466-2|FMNL_HUMAN	FMNL1	Isoform 2 of Formin-like protein 1 OS=Homo sapiens GN=FMNL1	11	7.76354	9.52799	11.1438	11.1764	1.29082
sp|P22570-3|ADRO_HUMAN	FDXR	Isoform 3 of NADPH:adrenodoxin oxidoreductase, mitochondrial OS=Homo sapiens GN=FDXR	8	7.61117	8.05597	10.2423	9.97227	1.29026
sp|Q92522|H1X_HUMAN	H1FX	Histone H1x OS=Homo sapiens GN=H1FX PE=1 SV=1	7	7.6968	9.02122	10.4728	11.0812	1.28927
tr|G3V3H3|G3V3H3_HUMAN	KLC1	Kinesin light chain 1 OS=Homo sapiens GN=KLC1 PE=2 SV=1	2	9.8062	8.67567	10.9923	12.8339	1.28917
sp|Q9HCE1|MOV10_HUMAN	MOV10	Putative helicase MOV-10 OS=Homo sapiens GN=MOV10 PE=1 SV=2	12	10.64	10.2952	13.0648	13.9171	1.28883
sp|P30038|AL4A1_HUMAN	ALDH4A1	Delta-1-pyrroline-5-carboxylate dehydrogenase, mitochondrial OS=Homo sapiens GN=ALDH4A1 PE=1 SV=3	9	9.02788	9.57974	12.3395	11.6138	1.28729
sp|Q9Y4L1|HYOU1_HUMAN	HYOU1	Hypoxia up-regulated protein 1 OS=Homo sapiens GN=HYOU1 PE=1 SV=1	20	8.78162	10.0305	11.9564	12.2344	1.28592
sp|Q9UP52|TFR2_HUMAN	TFR2	Transferrin receptor protein 2 OS=Homo sapiens GN=TFR2 PE=1 SV=1	7	8.91698	9.68123	11.5664	12.34	1.28541
sp|Q14CS0|UBX2B_HUMAN	UBXN2B	UBX domain-containing protein 2B OS=Homo sapiens GN=UBXN2B PE=1 SV=1	1	9.49649	9.12603	12.4393	11.4956	1.28526
sp|Q9NXH8|TOR4A_HUMAN	TOR4A	Torsin-4A OS=Homo sapiens GN=TOR4A PE=1 SV=2	5	9.5871	9.73717	11.6788	13.143	1.28449
sp|O43768-3|ENSA_HUMAN	ENSA	Isoform 3 of Alpha-endosulfine OS=Homo sapiens GN=ENSA	5	9.62147	10.3278	17.4917	8.12318	1.284
sp|P42126|ECI1_HUMAN	ECI1	Enoyl-CoA delta isomerase 1, mitochondrial OS=Homo sapiens GN=ECI1 PE=1 SV=1	6	8.82963	9.04494	11.2309	11.6921	1.28244
sp|Q8IZ83|A16A1_HUMAN	ALDH16A1	Aldehyde dehydrogenase family 16 member A1 OS=Homo sapiens GN=ALDH16A1 PE=1 SV=2	4	7.00934	6.62795	8.75287	8.71943	1.28122
sp|Q9BQS7-3|HEPH_HUMAN	HEPH	Isoform 3 of Hephaestin OS=Homo sapiens GN=HEPH	8	8.60762	10.3587	12.3972	11.87	1.27949
tr|H7C443|H7C443_HUMAN	GARS	Glycine--tRNA ligase (Fragment) OS=Homo sapiens GN=GARS PE=2 SV=1	1	8.52076	9.12755	11.5846	10.9899	1.27913
sp|P18583-6|SON_HUMAN	SON	Isoform E of Protein SON OS=Homo sapiens GN=SON	1	8.62536	9.27585	11.2417	11.649	1.27873
sp|Q9Y2Q3|GSTK1_HUMAN	GSTK1	Glutathione S-transferase kappa 1 OS=Homo sapiens GN=GSTK1 PE=1 SV=3	6	9.75578	9.30765	11.4423	12.8994	1.27688
sp|P50336|PPOX_HUMAN	PPOX	Protoporphyrinogen oxidase OS=Homo sapiens GN=PPOX PE=1 SV=1	3	9.84062	10.334	12.6071	13.1479	1.27661
sp|Q9NZJ9-2|NUDT4_HUMAN	NUDT4	Isoform 2 of Diphosphoinositol polyphosphate phosphohydrolase 2 OS=Homo sapiens GN=NUDT4	2	9.14105	8.44697	10.8385	11.6079	1.27623
sp|Q14254|FLOT2_HUMAN	FLOT2	Flotillin-2 OS=Homo sapiens GN=FLOT2 PE=1 SV=2	15	8.75854	10.188	11.8328	12.3362	1.27564
sp|Q9H269|VPS16_HUMAN	VPS16	Vacuolar protein sorting-associated protein 16 homolog OS=Homo sapiens GN=VPS16 PE=1 SV=2	3	8.84478	8.30792	10.9155	10.9409	1.27423
sp|Q96BR1|SGK3_HUMAN	SGK3	Serine/threonine-protein kinase Sgk3 OS=Homo sapiens GN=SGK3 PE=1 SV=1	1	6.28414	4.75906	8.75051	5.31764	1.27392
sp|Q05193|DYN1_HUMAN	DNM1	Dynamin-1 OS=Homo sapiens GN=DNM1 PE=1 SV=2	1	6.35226	6.8975	7.67984	9.18882	1.27313
sp|P02545|LMNA_HUMAN	LMNA	Prelamin-A/C OS=Homo sapiens GN=LMNA PE=1 SV=1	18	8.61718	7.4374	10.2356	10.1866	1.27205
sp|O15511-2|ARPC5_HUMAN	ARPC5	Isoform 2 of Actin-related protein 2/3 complex subunit 5 OS=Homo sapiens GN=ARPC5	2	8.39	8.51633	10.7966	10.7049	1.2718
sp|Q9H2K0|IF3M_HUMAN	MTIF3	Translation initiation factor IF-3, mitochondrial OS=Homo sapiens GN=MTIF3 PE=1 SV=4	1	7.26744	11.634	12.6945	11.3417	1.27166
sp|Q9H1Z4|WDR13_HUMAN	WDR13	WD repeat-containing protein 13 OS=Homo sapiens GN=WDR13 PE=1 SV=2	1	8.48572	8.56623	10.071	11.6086	1.27139
sp|Q9BV57|MTND_HUMAN	ADI1	1,2-dihydroxy-3-keto-5-methylthiopentene dioxygenase OS=Homo sapiens GN=ADI1 PE=1 SV=1	4	6.96249	6.44934	8.42195	8.60118	1.26926
sp|Q9BZE9-2|ASPC1_HUMAN	ASPSCR1	Isoform 2 of Tether containing UBX domain for GLUT4 OS=Homo sapiens GN=ASPSCR1	5	9.16788	9.12094	11.7769	11.431	1.26897
sp|Q9H9C1|SPE39_HUMAN	VIPAS39	Spermatogenesis-defective protein 39 homolog OS=Homo sapiens GN=VIPAS39 PE=1 SV=1	5	10.3384	9.70097	11.9019	13.5124	1.26822
sp|Q12873-3|CHD3_HUMAN	CHD3	Isoform 3 of Chromodomain-helicase-DNA-binding protein 3 OS=Homo sapiens GN=CHD3	5	9.48804	9.25569	11.661	12.0521	1.26512
sp|P43366|MAGB1_HUMAN	MAGEB1	Melanoma-associated antigen B1 OS=Homo sapiens GN=MAGEB1 PE=1 SV=2	4	13.966	10.995	15.2439	16.3192	1.2645
sp|Q9UKG1|DP13A_HUMAN	APPL1	DCC-interacting protein 13-alpha OS=Homo sapiens GN=APPL1 PE=1 SV=1	2	9.60657	9.22959	11.1753	12.6326	1.26394
sp|P61018-2|RAB4B_HUMAN	RAB4B	Isoform 2 of Ras-related protein Rab-4B OS=Homo sapiens GN=RAB4B	4	7.79003	9.78934	10.6913	11.5257	1.26381
sp|Q4V328|GRAP1_HUMAN	GRIPAP1	GRIP1-associated protein 1 OS=Homo sapiens GN=GRIPAP1 PE=1 SV=1	5	9.07501	8.68254	10.7609	11.6756	1.26349
sp|Q8NHY2|RFWD2_HUMAN	RFWD2	E3 ubiquitin-protein ligase RFWD2 OS=Homo sapiens GN=RFWD2 PE=1 SV=1	2	9.27705	9.17972	10.6091	12.6949	1.26263
sp|Q5T0F9|C2D1B_HUMAN	CC2D1B	Coiled-coil and C2 domain-containing protein 1B OS=Homo sapiens GN=CC2D1B PE=1 SV=1	8	9.55242	9.73016	11.2306	13.0976	1.26167
sp|P52630|STAT2_HUMAN	STAT2	Signal transducer and activator of transcription 2 OS=Homo sapiens GN=STAT2 PE=1 SV=1	6	8.87554	9.39767	11.2469	11.7976	1.26111
sp|Q9UJZ1|STML2_HUMAN	STOML2	Stomatin-like protein 2, mitochondrial OS=Homo sapiens GN=STOML2 PE=1 SV=1	5	9.72089	9.02249	13.0194	10.6101	1.26068
sp|Q8IVP5|FUND1_HUMAN	FUNDC1	FUN14 domain-containing protein 1 OS=Homo sapiens GN=FUNDC1 PE=1 SV=1	1	4.8437	11.154	8.4779	11.6775	1.25989
sp|O15085|ARHGB_HUMAN	ARHGEF11	Rho guanine nucleotide exchange factor 11 OS=Homo sapiens GN=ARHGEF11 PE=1 SV=1	3	9.10855	8.02566	10.5156	11.0645	1.25948
sp|P34897|GLYM_HUMAN	SHMT2	Serine hydroxymethyltransferase, mitochondrial OS=Homo sapiens GN=SHMT2 PE=1 SV=3	18	8.89472	9.31897	11.1885	11.7315	1.25839
sp|Q13576|IQGA2_HUMAN	IQGAP2	Ras GTPase-activating-like protein IQGAP2 OS=Homo sapiens GN=IQGAP2 PE=1 SV=4	11	9.78811	10.0379	12.1061	12.8389	1.25819
sp|Q96I15|SCLY_HUMAN	SCLY	Selenocysteine lyase OS=Homo sapiens GN=SCLY PE=1 SV=4	2	9.33597	9.30105	11.9166	11.5293	1.25803
sp|P00390|GSHR_HUMAN	GSR	Glutathione reductase, mitochondrial OS=Homo sapiens GN=GSR PE=1 SV=2	13	9.10545	8.64925	11.191	11.1342	1.25743
sp|Q1KMD3|HNRL2_HUMAN	HNRNPUL2	Heterogeneous nuclear ribonucleoprotein U-like protein 2 OS=Homo sapiens GN=HNRNPUL2 PE=1 SV=1	11	8.36148	8.64112	10.4731	10.9049	1.25734
sp|P0CAP2|GRL1A_HUMAN	POLR2M	DNA-directed RNA polymerase II subunit GRINL1A OS=Homo sapiens GN=POLR2M PE=1 SV=1	2	9.20868	9.26618	12.2142	11.0113	1.25714
sp|Q9BUL9|RPP25_HUMAN	RPP25	Ribonuclease P protein subunit p25 OS=Homo sapiens GN=RPP25 PE=1 SV=1	3	11.1824	10.7909	14.0808	13.5407	1.25704
sp|Q96NA2|RILP_HUMAN	RILP	Rab-interacting lysosomal protein OS=Homo sapiens GN=RILP PE=1 SV=1	2	8.46758	7.34579	10.5395	9.32326	1.25608
sp|Q6DN03|H2B2C_HUMAN	HIST2H2BC	Putative histone H2B type 2-C OS=Homo sapiens GN=HIST2H2BC PE=5 SV=3	2	9.13003	8.089	10.9239	10.6961	1.25559
sp|Q9NSK0-3|KLC4_HUMAN	KLC4	Isoform 3 of Kinesin light chain 4 OS=Homo sapiens GN=KLC4	10	8.91377	8.92882	10.8933	11.4968	1.25487
sp|Q14012|KCC1A_HUMAN	CAMK1	Calcium/calmodulin-dependent protein kinase type 1 OS=Homo sapiens GN=CAMK1 PE=1 SV=1	2	6.43694	6.66748	7.33585	9.10744	1.25479
sp|P21964|COMT_HUMAN	COMT	Catechol O-methyltransferase OS=Homo sapiens GN=COMT PE=1 SV=2	5	7.23321	9.8386	10.9844	10.4365	1.25475
sp|Q99829|CPNE1_HUMAN	CPNE1	Copine-1 OS=Homo sapiens GN=CPNE1 PE=1 SV=1	4	8.33222	7.35888	10.0716	9.61631	1.25472
sp|P47755|CAZA2_HUMAN	CAPZA2	F-actin-capping protein subunit alpha-2 OS=Homo sapiens GN=CAPZA2 PE=1 SV=3	5	9.35059	9.07312	11.4267	11.6894	1.25469
sp|Q6PCE3|PGM2L_HUMAN	PGM2L1	Glucose 1,6-bisphosphate synthase OS=Homo sapiens GN=PGM2L1 PE=1 SV=3	2	9.64064	9.42353	11.5168	12.3955	1.25431
sp|P10619|PPGB_HUMAN	CTSA	Lysosomal protective protein OS=Homo sapiens GN=CTSA PE=1 SV=2	3	9.49375	7.50202	10.1907	11.1245	1.25415
sp|Q9H257|CARD9_HUMAN	CARD9	Caspase recruitment domain-containing protein 9 OS=Homo sapiens GN=CARD9 PE=1 SV=2	2	6.83074	5.16173	7.38459	7.64703	1.25342
sp|P47756-2|CAPZB_HUMAN	CAPZB	Isoform 2 of F-actin-capping protein subunit beta OS=Homo sapiens GN=CAPZB	12	9.35406	8.74207	11.2448	11.4295	1.25299
sp|P54577|SYYC_HUMAN	YARS	Tyrosine--tRNA ligase, cytoplasmic OS=Homo sapiens GN=YARS PE=1 SV=4	18	9.84916	9.87582	12.3318	12.3811	1.25287
sp|Q6ZSZ5|ARHGI_HUMAN	ARHGEF18	Rho guanine nucleotide exchange factor 18 OS=Homo sapiens GN=ARHGEF18 PE=1 SV=3	2	10.0771	8.2949	11.5385	11.4547	1.25154
sp|P20936|RASA1_HUMAN	RASA1	Ras GTPase-activating protein 1 OS=Homo sapiens GN=RASA1 PE=1 SV=1	9	8.63942	9.03135	10.6603	11.4495	1.25121
sp|P48426|PI42A_HUMAN	PIP4K2A	Phosphatidylinositol 5-phosphate 4-kinase type-2 alpha OS=Homo sapiens GN=PIP4K2A PE=1 SV=2	6	9.98102	9.39248	11.375	12.8627	1.25107
sp|P08243|ASNS_HUMAN	ASNS	Asparagine synthetase [glutamine-hydrolyzing] OS=Homo sapiens GN=ASNS PE=1 SV=4	18	9.87009	9.43466	11.5959	12.5486	1.2507
sp|Q86UY5|FA83A_HUMAN	FAM83A	Protein FAM83A OS=Homo sapiens GN=FAM83A PE=1 SV=1	1	10.7589	8.75288	12.026	12.3582	1.24972
sp|Q9H1B7|I2BPL_HUMAN	IRF2BPL	Interferon regulatory factor 2-binding protein-like OS=Homo sapiens GN=IRF2BPL PE=1 SV=1	3	9.84279	9.08797	11.6541	11.9937	1.24917
sp|Q6NUN9-2|ZN746_HUMAN	ZNF746	Isoform 2 of Zinc finger protein 746 OS=Homo sapiens GN=ZNF746	2	9.23938	7.63676	10.3371	10.7413	1.249
sp|Q9GZY8|MFF_HUMAN	MFF	Mitochondrial fission factor OS=Homo sapiens GN=MFF PE=1 SV=1	3	9.87234	8.70356	11.8321	11.3647	1.24876
sp|P56192|SYMC_HUMAN	MARS	Methionine--tRNA ligase, cytoplasmic OS=Homo sapiens GN=MARS PE=1 SV=2	13	9.73753	9.12578	11.781	11.7575	1.24785
sp|O95319-3|CELF2_HUMAN	CELF2	Isoform 3 of CUGBP Elav-like family member 2 OS=Homo sapiens GN=CELF2	5	9.58585	9.17247	11.5732	11.834	1.24783
sp|Q5HYJ3|FA76B_HUMAN	FAM76B	Protein FAM76B OS=Homo sapiens GN=FAM76B PE=1 SV=3	2	9.42895	7.27914	10.8892	9.9554	1.24757
sp|P04424|ARLY_HUMAN	ASL	Argininosuccinate lyase OS=Homo sapiens GN=ASL PE=1 SV=4	2	9.22413	9.35473	11.7037	11.4714	1.24739
sp|Q00169|PIPNA_HUMAN	PITPNA	Phosphatidylinositol transfer protein alpha isoform OS=Homo sapiens GN=PITPNA PE=1 SV=2	3	10.2887	7.98549	12.1783	10.6097	1.24701
sp|P38435|VKGC_HUMAN	GGCX	Vitamin K-dependent gamma-carboxylase OS=Homo sapiens GN=GGCX PE=1 SV=2	2	9.0576	11.107	12.2487	12.8928	1.24681
sp|Q9BX10|GTPB2_HUMAN	GTPBP2	GTP-binding protein 2 OS=Homo sapiens GN=GTPBP2 PE=1 SV=1	7	8.77036	8.2512	10.8266	10.3952	1.24676
sp|P22694-2|KAPCB_HUMAN	PRKACB	Isoform 2 of cAMP-dependent protein kinase catalytic subunit beta OS=Homo sapiens GN=PRKACB	5	10.3329	9.88745	12.5261	12.678	1.24647
sp|Q13228|SBP1_HUMAN	SELENBP1	Selenium-binding protein 1 OS=Homo sapiens GN=SELENBP1 PE=1 SV=2	14	9.14714	8.88674	11.1845	11.2915	1.24632
sp|P15428|PGDH_HUMAN	HPGD	15-hydroxyprostaglandin dehydrogenase [NAD(+)] OS=Homo sapiens GN=HPGD PE=1 SV=1	2	11.7105	11.0598	13.9749	14.3988	1.24608
sp|O75427|LRCH4_HUMAN	LRCH4	Leucine-rich repeat and calponin homology domain-containing protein 4 OS=Homo sapiens GN=LRCH4 PE=1 SV=2	3	8.2178	8.76588	10.701	10.4599	1.24595
sp|Q9Y5A7|NUB1_HUMAN	NUB1	NEDD8 ultimate buster 1 OS=Homo sapiens GN=NUB1 PE=1 SV=2	12	9.34303	9.02631	11.5312	11.3514	1.2457
sp|Q92882|OSTF1_HUMAN	OSTF1	Osteoclast-stimulating factor 1 OS=Homo sapiens GN=OSTF1 PE=1 SV=2	6	7.12472	6.62936	8.37414	8.75883	1.24566
sp|Q9HC52|CBX8_HUMAN	CBX8	Chromobox protein homolog 8 OS=Homo sapiens GN=CBX8 PE=1 SV=3	10	8.71751	8.23991	10.4446	10.6541	1.24422
sp|O15145|ARPC3_HUMAN	ARPC3	Actin-related protein 2/3 complex subunit 3 OS=Homo sapiens GN=ARPC3 PE=1 SV=3	1	9.72492	6.74135	10.773	9.71071	1.24398
sp|Q8NI08|NCOA7_HUMAN	NCOA7	Nuclear receptor coactivator 7 OS=Homo sapiens GN=NCOA7 PE=1 SV=2	1	9.64725	8.7392	10.4367	12.4347	1.24393
sp|Q9UNF1|MAGD2_HUMAN	MAGED2	Melanoma-associated antigen D2 OS=Homo sapiens GN=MAGED2 PE=1 SV=2	12	9.57683	9.45563	12.0672	11.604	1.24373
sp|O95352|ATG7_HUMAN	ATG7	Ubiquitin-like modifier-activating enzyme ATG7 OS=Homo sapiens GN=ATG7 PE=1 SV=1	6	8.25723	8.18284	10.1839	10.2626	1.2437
sp|Q96KR1|ZFR_HUMAN	ZFR	Zinc finger RNA-binding protein OS=Homo sapiens GN=ZFR PE=1 SV=2	8	9.69458	9.25787	11.7918	11.7735	1.24339
sp|Q9H4Z3|PCIF1_HUMAN	PCIF1	Phosphorylated CTD-interacting factor 1 OS=Homo sapiens GN=PCIF1 PE=1 SV=1	3	8.34511	8.54864	10.1818	10.8217	1.24327
sp|Q96RT7|GCP6_HUMAN	TUBGCP6	Gamma-tubulin complex component 6 OS=Homo sapiens GN=TUBGCP6 PE=1 SV=3	1	9.02772	7.7579	10.8916	9.9703	1.24284
sp|Q9NQT8|KI13B_HUMAN	KIF13B	Kinesin-like protein KIF13B OS=Homo sapiens GN=KIF13B PE=1 SV=2	5	9.28256	9.43461	11.438	11.8084	1.24198
sp|P52824|DGKQ_HUMAN	DGKQ	Diacylglycerol kinase theta OS=Homo sapiens GN=DGKQ PE=1 SV=2	2	9.17406	8.03729	10.6364	10.7351	1.24171
sp|Q96T60|PNKP_HUMAN	PNKP	Bifunctional polynucleotide phosphatase/kinase OS=Homo sapiens GN=PNKP PE=1 SV=1	2	8.43853	7.74605	10.2106	9.88354	1.24156
sp|Q96D71|REPS1_HUMAN	REPS1	RalBP1-associated Eps domain-containing protein 1 OS=Homo sapiens GN=REPS1 PE=1 SV=3	7	9.22318	8.29836	10.7098	11.0219	1.24029
sp|Q8NCC3|PAG15_HUMAN	PLA2G15	Group XV phospholipase A2 OS=Homo sapiens GN=PLA2G15 PE=1 SV=2	3	11.1311	10.0321	13.6429	12.5977	1.23992
sp|Q6P1N9|TATD1_HUMAN	TATDN1	Putative deoxyribonuclease TATDN1 OS=Homo sapiens GN=TATDN1 PE=1 SV=2	6	9.66078	8.91015	11.4727	11.5407	1.23922
sp|Q14790-4|CASP8_HUMAN	CASP8	Isoform 4 of Caspase-8 OS=Homo sapiens GN=CASP8	7	9.90795	8.88537	11.8554	11.4317	1.23912
sp|Q8NF50|DOCK8_HUMAN	DOCK8	Dedicator of cytokinesis protein 8 OS=Homo sapiens GN=DOCK8 PE=1 SV=3	14	8.6588	8.59738	10.0566	11.3155	1.23852
sp|Q9BUK6|MSTO1_HUMAN	MSTO1	Protein misato homolog 1 OS=Homo sapiens GN=MSTO1 PE=1 SV=1	1	7.7328	9.1182	11.2084	9.65265	1.23797
sp|P20340-2|RAB6A_HUMAN	RAB6A	Isoform 2 of Ras-related protein Rab-6A OS=Homo sapiens GN=RAB6A	6	8.69833	11.8898	12.4812	13.0011	1.23772
sp|Q9NZC3|GDE1_HUMAN	GDE1	Glycerophosphodiester phosphodiesterase 1 OS=Homo sapiens GN=GDE1 PE=1 SV=1	1	5.26823	7.46681	8.24505	7.51156	1.23726
sp|Q5JU85-2|IQEC2_HUMAN	IQSEC2	Isoform 2 of IQ motif and SEC7 domain-containing protein 2 OS=Homo sapiens GN=IQSEC2	3	9.1928	10.5056	12.367	12.0042	1.23722
sp|P06454|PTMA_HUMAN	PTMA	Prothymosin alpha OS=Homo sapiens GN=PTMA PE=1 SV=2	1	14.1909	5.25747	15.9677	8.09309	1.23716
sp|Q96JC1|VPS39_HUMAN	VPS39	Vam6/Vps39-like protein OS=Homo sapiens GN=VPS39 PE=1 SV=2	3	9.42495	8.7834	11.5723	10.9484	1.23684
sp|O75367|H2AY_HUMAN	H2AFY	Core histone macro-H2A.1 OS=Homo sapiens GN=H2AFY PE=1 SV=4	21	8.68838	8.71026	10.6709	10.8126	1.23478
sp|Q9HAF1-3|EAF6_HUMAN	MEAF6	Isoform 3 of Chromatin modification-related protein MEAF6 OS=Homo sapiens GN=MEAF6	1	9.23364	6.40811	9.78273	9.52273	1.23423
sp|Q15057|ACAP2_HUMAN	ACAP2	Arf-GAP with coiled-coil, ANK repeat and PH domain-containing protein 2 OS=Homo sapiens GN=ACAP2 PE=1 SV=3	9	8.6472	8.29324	10.3848	10.5234	1.23422
sp|Q59H18-1|TNI3K_HUMAN	TNNI3K	Isoform 1 of Serine/threonine-protein kinase TNNI3K OS=Homo sapiens GN=TNNI3K	1	8.65186	8.59131	10.3498	10.9184	1.23343
sp|Q8N335|GPD1L_HUMAN	GPD1L	Glycerol-3-phosphate dehydrogenase 1-like protein OS=Homo sapiens GN=GPD1L PE=1 SV=1	5	6.11029	6.05208	7.28312	7.71736	1.23335
sp|Q6ZVM7|TM1L2_HUMAN	TOM1L2	TOM1-like protein 2 OS=Homo sapiens GN=TOM1L2 PE=1 SV=1	1	7.51558	8.52235	11.0221	8.74659	1.23262
sp|Q15283|RASA2_HUMAN	RASA2	Ras GTPase-activating protein 2 OS=Homo sapiens GN=RASA2 PE=1 SV=3	1	9.41613	9.97594	12.5951	11.3038	1.23241
sp|P63313|TYB10_HUMAN	TMSB10	Thymosin beta-10 OS=Homo sapiens GN=TMSB10 PE=1 SV=2	2	8.21521	8.51893	12.0854	8.52183	1.23145
sp|O95295|SNAPN_HUMAN	SNAPIN	SNARE-associated protein Snapin OS=Homo sapiens GN=SNAPIN PE=1 SV=1	2	9.17315	8.18118	10.7699	10.6005	1.23142
sp|O75449|KTNA1_HUMAN	KATNA1	Katanin p60 ATPase-containing subunit A1 OS=Homo sapiens GN=KATNA1 PE=1 SV=1	1	9.94055	8.2367	10.3962	11.9868	1.23137
sp|Q9P1U1|ARP3B_HUMAN	ACTR3B	Actin-related protein 3B OS=Homo sapiens GN=ACTR3B PE=2 SV=1	5	9.05518	8.43351	11.1181	10.4122	1.2311
sp|O60502|NCOAT_HUMAN	MGEA5	Bifunctional protein NCOAT OS=Homo sapiens GN=MGEA5 PE=1 SV=2	5	9.33231	7.73231	10.3479	10.6587	1.231
sp|Q9BW19|KIFC1_HUMAN	KIFC1	Kinesin-like protein KIFC1 OS=Homo sapiens GN=KIFC1 PE=1 SV=2	13	9.55788	10.0131	11.9935	12.0846	1.2303
sp|Q9Y490|TLN1_HUMAN	TLN1	Talin-1 OS=Homo sapiens GN=TLN1 PE=1 SV=3	26	8.52714	7.90652	10.1254	10.0865	1.22991
sp|A6NNH0|GATL1_HUMAN	GATSL1	GATS-like protein 1 OS=Homo sapiens GN=GATSL1 PE=3 SV=2	1	10.6617	8.51268	12.1449	11.4367	1.22985
sp|Q56NI9|ESCO2_HUMAN	ESCO2	N-acetyltransferase ESCO2 OS=Homo sapiens GN=ESCO2 PE=1 SV=1	4	8.87094	9.48205	11.5662	11.0045	1.22981
sp|P09417|DHPR_HUMAN	QDPR	Dihydropteridine reductase OS=Homo sapiens GN=QDPR PE=1 SV=2	6	8.71332	9.18416	10.6317	11.3768	1.2297
sp|O15144|ARPC2_HUMAN	ARPC2	Actin-related protein 2/3 complex subunit 2 OS=Homo sapiens GN=ARPC2 PE=1 SV=1	7	8.96969	8.58666	10.8314	10.7439	1.22891
sp|Q6P1K1|HRG1_HUMAN	SLC48A1	Heme transporter HRG1 OS=Homo sapiens GN=SLC48A1 PE=1 SV=1	2	8.47889	8.45008	10.2595	10.541	1.2287
sp|O75147|OBSL1_HUMAN	OBSL1	Obscurin-like protein 1 OS=Homo sapiens GN=OBSL1 PE=1 SV=4	5	8.88149	8.42068	10.9954	10.2582	1.22838
sp|Q9NS86|LANC2_HUMAN	LANCL2	LanC-like protein 2 OS=Homo sapiens GN=LANCL2 PE=1 SV=1	7	9.47681	9.2479	11.3297	11.6678	1.22819
sp|P37837|TALDO_HUMAN	TALDO1	Transaldolase OS=Homo sapiens GN=TALDO1 PE=1 SV=2	12	8.85499	8.63834	10.926	10.5533	1.22786
sp|Q13332-2|PTPRS_HUMAN	PTPRS	Isoform PTPS-MEA of Receptor-type tyrosine-protein phosphatase S OS=Homo sapiens GN=PTPRS	4	7.86876	8.95326	10.9751	9.67519	1.22758
sp|P15121|ALDR_HUMAN	AKR1B1	Aldose reductase OS=Homo sapiens GN=AKR1B1 PE=1 SV=3	2	7.84195	7.59917	9.81835	9.1347	1.22744
sp|P51790-2|CLCN3_HUMAN	CLCN3	Isoform 2 of H(+)/Cl(-) exchange transporter 3 OS=Homo sapiens GN=CLCN3	4	9.18681	9.71057	11.3586	11.8347	1.22733
sp|Q8WWK9|CKAP2_HUMAN	CKAP2	Cytoskeleton-associated protein 2 OS=Homo sapiens GN=CKAP2 PE=1 SV=1	6	9.41221	10.2851	10.8741	13.2823	1.22638
sp|P55160|NCKPL_HUMAN	NCKAP1L	Nck-associated protein 1-like OS=Homo sapiens GN=NCKAP1L PE=1 SV=3	1	4.04511	5.56265	6.06845	5.71306	1.22625
sp|Q16719|KYNU_HUMAN	KYNU	Kynureninase OS=Homo sapiens GN=KYNU PE=1 SV=1	1	8.66425	5.88047	8.50906	9.31586	1.22553
sp|Q6NXS1|IPP2M_HUMAN	PPP1R2P3	Protein phosphatase inhibitor 2-like protein 3 OS=Homo sapiens GN=PPP1R2P3 PE=1 SV=1	4	13.1809	8.49554	16.999	9.55577	1.22505
sp|P60981|DEST_HUMAN	DSTN	Destrin OS=Homo sapiens GN=DSTN PE=1 SV=3	4	9.59983	7.15552	10.2298	10.2944	1.22494
sp|O75164|KDM4A_HUMAN	KDM4A	Lysine-specific demethylase 4A OS=Homo sapiens GN=KDM4A PE=1 SV=2	4	10.0763	8.51397	11.2599	11.5082	1.22473
sp|Q9ULG6-5|CCPG1_HUMAN	CCPG1	Isoform 5 of Cell cycle progression protein 1 OS=Homo sapiens GN=CCPG1	3	8.80214	11.0949	12.461	11.9031	1.2245
sp|Q9Y580|RBM7_HUMAN	RBM7	RNA-binding protein 7 OS=Homo sapiens GN=RBM7 PE=1 SV=1	2	9.43067	8.5462	11.0653	10.9452	1.22438
sp|Q7Z7G8|VP13B_HUMAN	VPS13B	Vacuolar protein sorting-associated protein 13B OS=Homo sapiens GN=VPS13B PE=1 SV=2	2	8.24507	10.0192	11.4871	10.8751	1.22437
sp|P54687-5|BCAT1_HUMAN	BCAT1	Isoform 5 of Branched-chain-amino-acid aminotransferase, cytosolic OS=Homo sapiens GN=BCAT1	8	9.73918	9.34903	11.7721	11.5987	1.22436
sp|Q9NRY5|F1142_HUMAN	FAM114A2	Protein FAM114A2 OS=Homo sapiens GN=FAM114A2 PE=1 SV=4	13	9.39864	8.43613	11.1157	10.7194	1.2243
sp|Q92785|REQU_HUMAN	DPF2	Zinc finger protein ubi-d4 OS=Homo sapiens GN=DPF2 PE=1 SV=2	9	10.0787	8.10307	11.2635	10.987	1.22378
sp|P07237|PDIA1_HUMAN	P4HB	Protein disulfide-isomerase OS=Homo sapiens GN=P4HB PE=1 SV=3	17	8.14781	8.60242	10.2984	10.1891	1.22312
sp|Q00577|PURA_HUMAN	PURA	Transcriptional activator protein Pur-alpha OS=Homo sapiens GN=PURA PE=1 SV=2	4	9.32965	8.05833	10.6246	10.6429	1.22312
sp|Q5T5C0|STXB5_HUMAN	STXBP5	Syntaxin-binding protein 5 OS=Homo sapiens GN=STXBP5 PE=1 SV=1	4	8.79304	8.80326	10.4161	11.1056	1.22308
sp|Q96QD9|UIF_HUMAN	FYTTD1	UAP56-interacting factor OS=Homo sapiens GN=FYTTD1 PE=1 SV=3	3	11.0637	11.8789	14.3738	13.6862	1.22306
sp|Q13541|4EBP1_HUMAN	EIF4EBP1	Eukaryotic translation initiation factor 4E-binding protein 1 OS=Homo sapiens GN=EIF4EBP1 PE=1 SV=3	2	13.4678	7.347	16.8977	8.55242	1.22269
sp|P01116-2|RASK_HUMAN	KRAS	Isoform 2B of GTPase KRas OS=Homo sapiens GN=KRAS	4	9.79074	7.88105	11.1142	10.4912	1.22259
sp|Q96IJ6-2|GMPPA_HUMAN	GMPPA	Isoform 2 of Mannose-1-phosphate guanyltransferase alpha OS=Homo sapiens GN=GMPPA	5	10.0268	9.97204	11.9092	12.5404	1.22255
sp|Q9BQE5|APOL2_HUMAN	APOL2	Apolipoprotein L2 OS=Homo sapiens GN=APOL2 PE=1 SV=1	5	12.5677	11.8972	14.7449	15.1618	1.22243
sp|P68133|ACTS_HUMAN	ACTA1	Actin, alpha skeletal muscle OS=Homo sapiens GN=ACTA1 PE=1 SV=1	35	8.70871	7.32786	9.90813	9.69516	1.22241
sp|Q9Y2V2|CHSP1_HUMAN	CARHSP1	Calcium-regulated heat stable protein 1 OS=Homo sapiens GN=CARHSP1 PE=1 SV=2	1	9.60769	10.441	12.1591	12.3269	1.22133
sp|Q66K74|MAP1S_HUMAN	MAP1S	Microtubule-associated protein 1S OS=Homo sapiens GN=MAP1S PE=1 SV=2	4	9.30362	9.28461	11.2055	11.492	1.22107
sp|P20700|LMNB1_HUMAN	LMNB1	Lamin-B1 OS=Homo sapiens GN=LMNB1 PE=1 SV=2	23	9.30673	9.02696	10.7683	11.6178	1.22104
sp|Q96IU4|ABHEB_HUMAN	ABHD14B	Alpha/beta hydrolase domain-containing protein 14B OS=Homo sapiens GN=ABHD14B PE=1 SV=1	3	9.24655	8.39674	10.2933	11.2399	1.22047
sp|Q66PJ3|AR6P4_HUMAN	ARL6IP4	ADP-ribosylation factor-like protein 6-interacting protein 4 OS=Homo sapiens GN=ARL6IP4 PE=1 SV=1	5	10.3226	9.28318	12.0557	11.8657	1.22012
sp|Q01081|U2AF1_HUMAN	U2AF1	Splicing factor U2AF 35 kDa subunit OS=Homo sapiens GN=U2AF1 PE=1 SV=3	1	7.98202	11.1926	13.189	10.2049	1.22005
sp|O43251-8|RFOX2_HUMAN	RBFOX2	Isoform 8 of RNA binding protein fox-1 homolog 2 OS=Homo sapiens GN=RBFOX2	1	9.24913	9.85569	9.22152	14.0759	1.21945
sp|P34913|HYES_HUMAN	EPHX2	Bifunctional epoxide hydrolase 2 OS=Homo sapiens GN=EPHX2 PE=1 SV=2	4	10.5717	10.4183	12.7981	12.7946	1.21928
sp|Q13363|CTBP1_HUMAN	CTBP1	C-terminal-binding protein 1 OS=Homo sapiens GN=CTBP1 PE=1 SV=2	6	9.2155	8.76463	11.2323	10.6887	1.21918
sp|P04150-3|GCR_HUMAN	NR3C1	Isoform Alpha-2 of Glucocorticoid receptor OS=Homo sapiens GN=NR3C1	6	8.8045	8.57155	10.3634	10.8137	1.21876
sp|Q96C86|DCPS_HUMAN	DCPS	m7GpppX diphosphatase OS=Homo sapiens GN=DCPS PE=1 SV=2	7	8.89372	7.91602	10.508	9.97532	1.21854
sp|P09038|FGF2_HUMAN	FGF2	Fibroblast growth factor 2 OS=Homo sapiens GN=FGF2 PE=1 SV=3	1	9.75435	13.0512	13.9077	13.8797	1.21845
sp|Q15111|PLCL1_HUMAN	PLCL1	Inactive phospholipase C-like protein 1 OS=Homo sapiens GN=PLCL1 PE=1 SV=3	3	8.7266	7.30628	9.74185	9.7814	1.2177
sp|Q8TEA8|DTD1_HUMAN	DTD1	D-tyrosyl-tRNA(Tyr) deacylase 1 OS=Homo sapiens GN=DTD1 PE=1 SV=2	4	8.8617	8.12836	10.0227	10.6659	1.21769
sp|O75369-8|FLNB_HUMAN	FLNB	Isoform 8 of Filamin-B OS=Homo sapiens GN=FLNB	22	8.31861	8.35019	10.2121	10.0844	1.21764
sp|P18615|NELFE_HUMAN	NELFE	Negative elongation factor E OS=Homo sapiens GN=NELFE PE=1 SV=3	6	9.2476	9.22672	11.1991	11.2832	1.21695
sp|P46939-2|UTRO_HUMAN	UTRN	Isoform 2 of Utrophin OS=Homo sapiens GN=UTRN	3	8.94932	9.04444	10.3335	11.5441	1.21584
sp|Q8IZA0|K319L_HUMAN	KIAA0319L	Dyslexia-associated protein KIAA0319-like protein OS=Homo sapiens GN=KIAA0319L PE=1 SV=2	4	10.1327	10.5378	12.5794	12.5474	1.21559
sp|P37802|TAGL2_HUMAN	TAGLN2	Transgelin-2 OS=Homo sapiens GN=TAGLN2 PE=1 SV=3	10	9.29906	8.6166	10.9195	10.8568	1.21549
sp|P16278|BGAL_HUMAN	GLB1	Beta-galactosidase OS=Homo sapiens GN=GLB1 PE=1 SV=2	5	8.50062	8.56996	10.5458	10.198	1.21517
sp|Q9C037|TRIM4_HUMAN	TRIM4	Tripartite motif-containing protein 4 OS=Homo sapiens GN=TRIM4 PE=2 SV=2	1	9.95203	8.97067	11.0963	11.8943	1.21498
tr|R4GMX3|R4GMX3_HUMAN	COMMD3-BMI1	Protein COMMD3-BMI1 OS=Homo sapiens GN=COMMD3-BMI1 PE=4 SV=1	1	9.15379	9.98932	11.546	11.7086	1.21478
sp|Q9P253|VPS18_HUMAN	VPS18	Vacuolar protein sorting-associated protein 18 homolog OS=Homo sapiens GN=VPS18 PE=1 SV=2	5	9.64913	9.15875	11.8165	11.0308	1.21477
sp|O75475|PSIP1_HUMAN	PSIP1	PC4 and SFRS1-interacting protein OS=Homo sapiens GN=PSIP1 PE=1 SV=1	17	9.33254	9.07518	11.4503	10.9076	1.21459
sp|O60268|K0513_HUMAN	KIAA0513	Uncharacterized protein KIAA0513 OS=Homo sapiens GN=KIAA0513 PE=2 SV=1	1	9.21454	13.9397	13.098	15.0068	1.21381
sp|Q8NBN3|TM87A_HUMAN	TMEM87A	Transmembrane protein 87A OS=Homo sapiens GN=TMEM87A PE=1 SV=3	4	9.48766	11.3261	11.9968	13.2578	1.21336
sp|Q8WZ73|RFFL_HUMAN	RFFL	E3 ubiquitin-protein ligase rififylin OS=Homo sapiens GN=RFFL PE=1 SV=1	1	9.18735	12.7632	12.2795	14.3471	1.21303
sp|Q14999-2|CUL7_HUMAN	CUL7	Isoform 2 of Cullin-7 OS=Homo sapiens GN=CUL7	6	8.35945	7.72038	9.53041	9.97461	1.21301
sp|Q13637|RAB32_HUMAN	RAB32	Ras-related protein Rab-32 OS=Homo sapiens GN=RAB32 PE=1 SV=3	2	6.98873	8.39845	9.11764	9.5438	1.21279
sp|O75688|PPM1B_HUMAN	PPM1B	Protein phosphatase 1B OS=Homo sapiens GN=PPM1B PE=1 SV=1	6	8.44078	7.86715	9.73156	10.0446	1.21267
sp|Q9H079|KTBL1_HUMAN	KATNBL1	KATNB1-like protein 1 OS=Homo sapiens GN=KATNBL1 PE=2 SV=1	1	9.15426	9.69558	12.1964	10.6612	1.21262
sp|Q96EP0|RNF31_HUMAN	RNF31	E3 ubiquitin-protein ligase RNF31 OS=Homo sapiens GN=RNF31 PE=1 SV=1	4	8.96077	9.98529	11.3372	11.636	1.21256
sp|Q9NZE8|RM35_HUMAN	MRPL35	39S ribosomal protein L35, mitochondrial OS=Homo sapiens GN=MRPL35 PE=1 SV=3	2	9.32137	9.53039	11.5074	11.3438	1.21215
sp|Q6IBS0|TWF2_HUMAN	TWF2	Twinfilin-2 OS=Homo sapiens GN=TWF2 PE=1 SV=2	4	7.07519	8.63988	8.41436	10.6305	1.21188
sp|P13929|ENOB_HUMAN	ENO3	Beta-enolase OS=Homo sapiens GN=ENO3 PE=1 SV=5	14	10.0941	9.2733	11.6659	11.8018	1.21171
sp|Q6ZMS4|ZN852_HUMAN	ZNF852	Putative zinc finger protein 852 OS=Homo sapiens GN=ZNF852 PE=5 SV=3	1	9.27067	7.10998	9.44567	10.4009	1.21158
sp|O94919|ENDD1_HUMAN	ENDOD1	Endonuclease domain-containing 1 protein OS=Homo sapiens GN=ENDOD1 PE=1 SV=2	2	6.6732	9.00015	9.82621	9.15541	1.21108
sp|Q92845|KIFA3_HUMAN	KIFAP3	Kinesin-associated protein 3 OS=Homo sapiens GN=KIFAP3 PE=1 SV=2	1	9.61355	6.67863	11.8505	7.85875	1.20974
sp|Q6EEV4|GL1AD_HUMAN	POLR2M	DNA-directed RNA polymerase II subunit GRINL1A, isoforms 4/5 OS=Homo sapiens GN=POLR2M PE=1 SV=1	1	12.8782	9.3788	14.1835	12.7383	1.20959
sp|Q9H6R6|ZDHC6_HUMAN	ZDHHC6	Palmitoyltransferase ZDHHC6 OS=Homo sapiens GN=ZDHHC6 PE=1 SV=1	1	5.78133	8.66363	7.57327	9.89347	1.20919
sp|Q76L83|ASXL2_HUMAN	ASXL2	Putative Polycomb group protein ASXL2 OS=Homo sapiens GN=ASXL2 PE=1 SV=1	1	9.32593	8.64846	11.0162	10.7147	1.20899
sp|O43633|CHM2A_HUMAN	CHMP2A	Charged multivesicular body protein 2a OS=Homo sapiens GN=CHMP2A PE=1 SV=1	5	9.1783	9.06364	11.0683	10.9851	1.20894
sp|P38117-2|ETFB_HUMAN	ETFB	Isoform 2 of Electron transfer flavoprotein subunit beta OS=Homo sapiens GN=ETFB	11	9.90521	9.1193	11.3763	11.6177	1.20865
sp|Q9UH65|SWP70_HUMAN	SWAP70	Switch-associated protein 70 OS=Homo sapiens GN=SWAP70 PE=1 SV=1	4	8.80443	6.70162	9.52286	9.21703	1.20855
sp|Q9UL46|PSME2_HUMAN	PSME2	Proteasome activator complex subunit 2 OS=Homo sapiens GN=PSME2 PE=1 SV=4	2	8.91894	9.06855	11.1375	10.6013	1.20855
sp|P07814|SYEP_HUMAN	EPRS	Bifunctional glutamate/proline--tRNA ligase OS=Homo sapiens GN=EPRS PE=1 SV=5	23	9.53722	9.49887	11.2666	11.7384	1.20849
sp|P42566|EPS15_HUMAN	EPS15	Epidermal growth factor receptor substrate 15 OS=Homo sapiens GN=EPS15 PE=1 SV=2	22	9.16548	8.57278	10.6264	10.8048	1.20819
sp|Q9NUJ1|ABHDA_HUMAN	ABHD10	Mycophenolic acid acyl-glucuronide esterase, mitochondrial OS=Homo sapiens GN=ABHD10 PE=1 SV=1	5	8.38051	9.4296	10.8872	10.6191	1.20753
sp|Q7KZF4|SND1_HUMAN	SND1	Staphylococcal nuclease domain-containing protein 1 OS=Homo sapiens GN=SND1 PE=1 SV=1	22	9.60205	8.93983	11.1829	11.1943	1.20684
sp|P60709|ACTB_HUMAN	ACTB	Actin, cytoplasmic 1 OS=Homo sapiens GN=ACTB PE=1 SV=1	29	8.33769	8.1599	9.47338	10.4336	1.20666
sp|Q8N806|UBR7_HUMAN	UBR7	Putative E3 ubiquitin-protein ligase UBR7 OS=Homo sapiens GN=UBR7 PE=1 SV=2	10	8.48744	8.46588	10.3504	10.1034	1.20648
sp|Q6GMV3|PTRD1_HUMAN	PTRHD1	Putative peptidyl-tRNA hydrolase PTRHD1 OS=Homo sapiens GN=PTRHD1 PE=1 SV=1	3	8.55289	8.65405	10.1062	10.6455	1.20601
sp|P16383|GCFC2_HUMAN	GCFC2	GC-rich sequence DNA-binding factor 2 OS=Homo sapiens GN=GCFC2 PE=1 SV=2	1	11.1263	8.35358	12.4125	11.074	1.20568
sp|P21980|TGM2_HUMAN	TGM2	Protein-glutamine gamma-glutamyltransferase 2 OS=Homo sapiens GN=TGM2 PE=1 SV=2	16	9.65154	9.25221	11.3882	11.4027	1.20563
sp|P62140|PP1B_HUMAN	PPP1CB	Serine/threonine-protein phosphatase PP1-beta catalytic subunit OS=Homo sapiens GN=PPP1CB PE=1 SV=3	3	8.91332	9.01605	10.581	11.0286	1.20526
sp|P30042|ES1_HUMAN	C21orf33	ES1 protein homolog, mitochondrial OS=Homo sapiens GN=C21orf33 PE=1 SV=3	4	8.89303	9.13704	10.6989	11.029	1.20509
sp|Q9H3H3-3|CK068_HUMAN	C11orf68	Isoform 3 of UPF0696 protein C11orf68 OS=Homo sapiens GN=C11orf68	2	9.09419	8.58232	10.7668	10.532	1.20492
sp|Q96PU5|NED4L_HUMAN	NEDD4L	E3 ubiquitin-protein ligase NEDD4-like OS=Homo sapiens GN=NEDD4L PE=1 SV=2	3	9.54951	9.37147	11.4049	11.3918	1.20484
sp|P27695|APEX1_HUMAN	APEX1	DNA-(apurinic or apyrimidinic site) lyase OS=Homo sapiens GN=APEX1 PE=1 SV=2	9	9.89638	7.98383	11.226	10.3049	1.20418
sp|Q13772-4|NCOA4_HUMAN	NCOA4	Isoform 4 of Nuclear receptor coactivator 4 OS=Homo sapiens GN=NCOA4	6	11.232	9.14172	12.1894	12.3299	1.20348
sp|Q8N1S5|S39AB_HUMAN	SLC39A11	Zinc transporter ZIP11 OS=Homo sapiens GN=SLC39A11 PE=2 SV=3	1	6.74539	9.31377	9.2842	10.0421	1.20345
sp|Q07812-2|BAX_HUMAN	BAX	Isoform Beta of Apoptosis regulator BAX OS=Homo sapiens GN=BAX	3	8.46768	9.31967	10.2431	11.159	1.20322
sp|P06737|PYGL_HUMAN	PYGL	Glycogen phosphorylase, liver form OS=Homo sapiens GN=PYGL PE=1 SV=4	14	7.00802	6.75983	8.53791	8.02628	1.20311
sp|Q32P44|EMAL3_HUMAN	EML3	Echinoderm microtubule-associated protein-like 3 OS=Homo sapiens GN=EML3 PE=1 SV=1	9	9.0826	8.86771	10.3675	11.2286	1.2031
sp|Q6ZTN6-3|AN13D_HUMAN	ANKRD13D	Isoform 3 of Ankyrin repeat domain-containing protein 13D OS=Homo sapiens GN=ANKRD13D	1	8.91652	8.39713	10.5241	10.3004	1.20278
sp|O15156-2|ZBT7B_HUMAN	ZBTB7B	Isoform 2 of Zinc finger and BTB domain-containing protein 7B OS=Homo sapiens GN=ZBTB7B	1	10.078	9.64395	9.38059	14.3357	1.20253
sp|Q9BYK8|HELZ2_HUMAN	HELZ2	Helicase with zinc finger domain 2 OS=Homo sapiens GN=HELZ2 PE=1 SV=6	1	7.24888	9.58536	11.3897	8.84671	1.2021
sp|Q99638|RAD9A_HUMAN	RAD9A	Cell cycle checkpoint control protein RAD9A OS=Homo sapiens GN=RAD9A PE=1 SV=1	3	9.7027	9.64413	10.6356	12.6182	1.20195
sp|P16104|H2AX_HUMAN	H2AFX	Histone H2AX OS=Homo sapiens GN=H2AFX PE=1 SV=2	14	8.7415	8.23852	10.2442	10.1631	1.20184
sp|P05771-2|KPCB_HUMAN	PRKCB	Isoform Beta-II of Protein kinase C beta type OS=Homo sapiens GN=PRKCB	13	9.23416	9.71989	11.0244	11.7527	1.2017
sp|O95831|AIFM1_HUMAN	AIFM1	Apoptosis-inducing factor 1, mitochondrial OS=Homo sapiens GN=AIFM1 PE=1 SV=1	20	9.12826	10.4183	11.6974	11.7897	1.2016
sp|Q99426|TBCB_HUMAN	TBCB	Tubulin-folding cofactor B OS=Homo sapiens GN=TBCB PE=1 SV=2	6	9.12322	8.37628	10.7511	10.2756	1.20156
sp|Q15596|NCOA2_HUMAN	NCOA2	Nuclear receptor coactivator 2 OS=Homo sapiens GN=NCOA2 PE=1 SV=2	3	7.00132	7.44142	8.74712	8.60537	1.20147
sp|Q86WV6|STING_HUMAN	TMEM173	Stimulator of interferon genes protein OS=Homo sapiens GN=TMEM173 PE=1 SV=1	5	6.15281	8.40217	9.11446	8.37122	1.20135
sp|Q14141|SEPT6_HUMAN	2021-09-06	Septin-6 OS=Homo sapiens GN=SEPT6 PE=1 SV=4	8	9.28601	8.57172	11.065	10.3869	1.20127
sp|Q9UNL4|ING4_HUMAN	ING4	Inhibitor of growth protein 4 OS=Homo sapiens GN=ING4 PE=1 SV=1	1	8.67017	9.10786	10.0301	11.3249	1.2012
sp|Q96MX0|CKLF3_HUMAN	CMTM3	CKLF-like MARVEL transmembrane domain-containing protein 3 OS=Homo sapiens GN=CMTM3 PE=2 SV=1	1	9.19802	11.0552	12.4526	11.8692	1.20089
sp|Q9H1K6|MESD1_HUMAN	MESDC1	Mesoderm development candidate 1 OS=Homo sapiens GN=MESDC1 PE=1 SV=1	2	10.8409	11.0711	12.5563	13.7555	1.20079
sp|Q9NPQ8|RIC8A_HUMAN	RIC8A	Synembryn-A OS=Homo sapiens GN=RIC8A PE=1 SV=3	8	9.81578	10.0087	11.7414	12.0487	1.20004
sp|P83111|LACTB_HUMAN	LACTB	Serine beta-lactamase-like protein LACTB, mitochondrial OS=Homo sapiens GN=LACTB PE=1 SV=2	3	8.06001	7.87714	9.64401	9.47791	1.19983
sp|Q9UEG4|ZN629_HUMAN	ZNF629	Zinc finger protein 629 OS=Homo sapiens GN=ZNF629 PE=1 SV=2	1	7.89869	8.44362	8.89798	10.7078	1.1997
sp|Q8NBJ9-2|SIDT2_HUMAN	SIDT2	Isoform 2 of SID1 transmembrane family member 2 OS=Homo sapiens GN=SIDT2	2	7.87686	9.01462	9.69625	10.5679	1.19967
sp|P49593|PPM1F_HUMAN	PPM1F	Protein phosphatase 1F OS=Homo sapiens GN=PPM1F PE=1 SV=3	10	9.27812	8.26916	10.6261	10.4198	1.19938
sp|Q96AQ6|PBIP1_HUMAN	PBXIP1	Pre-B-cell leukemia transcription factor-interacting protein 1 OS=Homo sapiens GN=PBXIP1 PE=1 SV=1	3	8.03947	9.98327	10.7429	10.8726	1.19934
sp|P21333|FLNA_HUMAN	FLNA	Filamin-A OS=Homo sapiens GN=FLNA PE=1 SV=4	24	8.24609	8.4522	9.82075	10.2038	1.1992
sp|P17655|CAN2_HUMAN	CAPN2	Calpain-2 catalytic subunit OS=Homo sapiens GN=CAPN2 PE=1 SV=6	8	9.49599	9.23663	11.0506	11.4084	1.19892
sp|Q9BWT6|MND1_HUMAN	MND1	Meiotic nuclear division protein 1 homolog OS=Homo sapiens GN=MND1 PE=1 SV=1	1	8.61112	9.24358	11.4644	9.93802	1.1987
sp|P13667|PDIA4_HUMAN	PDIA4	Protein disulfide-isomerase A4 OS=Homo sapiens GN=PDIA4 PE=1 SV=2	26	9.00758	9.55235	11.4224	10.8206	1.19844
sp|P17612|KAPCA_HUMAN	PRKACA	cAMP-dependent protein kinase catalytic subunit alpha OS=Homo sapiens GN=PRKACA PE=1 SV=2	4	9.63395	10.526	12.2421	11.9181	1.19843
sp|Q13608|PEX6_HUMAN	PEX6	Peroxisome assembly factor 2 OS=Homo sapiens GN=PEX6 PE=1 SV=2	8	10.5884	10.2348	12.5298	12.4228	1.1983
sp|Q96HM7|PED1B_HUMAN	PCED1B	PC-esterase domain-containing protein 1B OS=Homo sapiens GN=PCED1B PE=2 SV=1	2	11.6017	10.1737	13.4966	12.5963	1.19828
sp|Q9UKM9|RALY_HUMAN	RALY	RNA-binding protein Raly OS=Homo sapiens GN=RALY PE=1 SV=1	20	9.2388	8.79592	10.8613	10.7485	1.19823
sp|Q9NXA8|SIR5_HUMAN	SIRT5	NAD-dependent protein deacylase sirtuin-5, mitochondrial OS=Homo sapiens GN=SIRT5 PE=1 SV=2	3	9.40319	9.46162	11.0805	11.5213	1.19809
sp|Q9NZI8|IF2B1_HUMAN	IGF2BP1	Insulin-like growth factor 2 mRNA-binding protein 1 OS=Homo sapiens GN=IGF2BP1 PE=1 SV=2	17	9.70707	9.54018	11.2812	11.7787	1.19809
sp|Q9BY43|CHM4A_HUMAN	CHMP4A	Charged multivesicular body protein 4a OS=Homo sapiens GN=CHMP4A PE=1 SV=3	3	9.73248	10.2096	11.971	11.9172	1.19788
sp|O75167-4|PHAR2_HUMAN	PHACTR2	Isoform 4 of Phosphatase and actin regulator 2 OS=Homo sapiens GN=PHACTR2	1	6.72692	8.97843	9.0992	9.71058	1.19767
sp|O15530|PDPK1_HUMAN	PDPK1	3-phosphoinositide-dependent protein kinase 1 OS=Homo sapiens GN=PDPK1 PE=1 SV=1	2	9.09645	9.70219	10.9331	11.5807	1.19763
sp|Q96K17|BT3L4_HUMAN	BTF3L4	Transcription factor BTF3 homolog 4 OS=Homo sapiens GN=BTF3L4 PE=1 SV=1	8	8.90632	10.2158	11.5173	11.3825	1.19756
sp|O15554|KCNN4_HUMAN	KCNN4	Intermediate conductance calcium-activated potassium channel protein 4 OS=Homo sapiens GN=KCNN4 PE=1 SV=1	1	6.00826	5.08919	7.04958	6.23999	1.19753
sp|Q9H4P4|RNF41_HUMAN	RNF41	E3 ubiquitin-protein ligase NRDP1 OS=Homo sapiens GN=RNF41 PE=1 SV=2	1	8.60548	9.20872	10.3074	11.0251	1.1975
sp|Q96QR8|PURB_HUMAN	PURB	Transcriptional activator protein Pur-beta OS=Homo sapiens GN=PURB PE=1 SV=3	1	9.69525	8.94122	11.1842	11.1295	1.19731
sp|P12814|ACTN1_HUMAN	ACTN1	Alpha-actinin-1 OS=Homo sapiens GN=ACTN1 PE=1 SV=2	14	9.75196	9.2495	11.258	11.4824	1.19677
tr|H7BXI1|H7BXI1_HUMAN	ESYT2	Extended synaptotagmin-2 (Fragment) OS=Homo sapiens GN=ESYT2 PE=2 SV=1	11	8.48153	10.7233	11.3735	11.6089	1.1967
sp|Q9BV40|VAMP8_HUMAN	VAMP8	Vesicle-associated membrane protein 8 OS=Homo sapiens GN=VAMP8 PE=1 SV=1	3	8.47626	9.49134	11.4205	10.0804	1.19665
sp|P45985-2|MP2K4_HUMAN	MAP2K4	Isoform 2 of Dual specificity mitogen-activated protein kinase kinase 4 OS=Homo sapiens GN=MAP2K4	2	8.83751	8.5514	9.82757	10.9797	1.19659
sp|O14508|SOCS2_HUMAN	SOCS2	Suppressor of cytokine signaling 2 OS=Homo sapiens GN=SOCS2 PE=1 SV=1	3	11.3565	9.79	12.6786	12.6213	1.19641
sp|P52756|RBM5_HUMAN	RBM5	RNA-binding protein 5 OS=Homo sapiens GN=RBM5 PE=1 SV=2	6	9.54401	9.42569	10.7149	11.9773	1.19624
sp|O75083|WDR1_HUMAN	WDR1	WD repeat-containing protein 1 OS=Homo sapiens GN=WDR1 PE=1 SV=4	20	9.0642	8.24552	10.2824	10.4178	1.19587
sp|Q9NZI7|UBIP1_HUMAN	UBP1	Upstream-binding protein 1 OS=Homo sapiens GN=UBP1 PE=2 SV=1	2	9.91994	9.40201	11.0468	12.04	1.19485
sp|O00764|PDXK_HUMAN	PDXK	Pyridoxal kinase OS=Homo sapiens GN=PDXK PE=1 SV=1	4	10.1304	10.229	12.5736	11.7511	1.19477
sp|Q5T3J3|LRIF1_HUMAN	LRIF1	Ligand-dependent nuclear receptor-interacting factor 1 OS=Homo sapiens GN=LRIF1 PE=1 SV=1	10	9.25655	8.96902	10.6549	11.1167	1.19457
sp|P78537|BL1S1_HUMAN	BLOC1S1	Biogenesis of lysosome-related organelles complex 1 subunit 1 OS=Homo sapiens GN=BLOC1S1 PE=1 SV=2	2	9.92355	8.54137	10.9348	11.1185	1.19434
sp|Q6QNY1|BL1S2_HUMAN	BLOC1S2	Biogenesis of lysosome-related organelles complex 1 subunit 2 OS=Homo sapiens GN=BLOC1S2 PE=1 SV=1	4	8.86084	9.15511	10.5406	10.9742	1.19421
sp|P27707|DCK_HUMAN	DCK	Deoxycytidine kinase OS=Homo sapiens GN=DCK PE=1 SV=1	3	8.29045	7.42871	9.54119	9.22927	1.19411
sp|Q9HAN9|NMNA1_HUMAN	NMNAT1	Nicotinamide mononucleotide adenylyltransferase 1 OS=Homo sapiens GN=NMNAT1 PE=1 SV=1	3	9.56287	10.1622	12.6941	10.8558	1.19391
sp|Q8WVM8|SCFD1_HUMAN	SCFD1	Sec1 family domain-containing protein 1 OS=Homo sapiens GN=SCFD1 PE=1 SV=4	9	10.1762	8.9238	11.1371	11.6615	1.19364
sp|Q8IWB7|WDFY1_HUMAN	WDFY1	WD repeat and FYVE domain-containing protein 1 OS=Homo sapiens GN=WDFY1 PE=1 SV=1	3	10.7387	9.89791	12.1701	12.461	1.19356
sp|O75832|PSD10_HUMAN	PSMD10	26S proteasome non-ATPase regulatory subunit 10 OS=Homo sapiens GN=PSMD10 PE=1 SV=1	7	9.50604	8.94586	10.8678	11.1475	1.19312
sp|O14950|ML12B_HUMAN	MYL12B	Myosin regulatory light chain 12B OS=Homo sapiens GN=MYL12B PE=1 SV=2	10	11.3978	8.0616	12.1378	11.075	1.19288
sp|Q96JP5|ZFP91_HUMAN	ZFP91	E3 ubiquitin-protein ligase ZFP91 OS=Homo sapiens GN=ZFP91 PE=1 SV=1	1	9.75998	8.48106	11.0833	10.674	1.19276
sp|Q9UPN7|PP6R1_HUMAN	PPP6R1	Serine/threonine-protein phosphatase 6 regulatory subunit 1 OS=Homo sapiens GN=PPP6R1 PE=1 SV=5	3	8.72799	9.13101	10.8985	10.3967	1.1924
sp|Q9UJU6-3|DBNL_HUMAN	DBNL	Isoform 3 of Drebrin-like protein OS=Homo sapiens GN=DBNL	9	9.71911	9.9602	11.8957	11.5628	1.19204
tr|K7ELL7|K7ELL7_HUMAN	PRKCSH	Glucosidase 2 subunit beta OS=Homo sapiens GN=PRKCSH PE=2 SV=1	12	9.34595	10.001	11.8561	11.204	1.19193
sp|O00299|CLIC1_HUMAN	CLIC1	Chloride intracellular channel protein 1 OS=Homo sapiens GN=CLIC1 PE=1 SV=4	12	9.04056	9.57304	10.6316	11.5537	1.19189
sp|Q15311|RBP1_HUMAN	RALBP1	RalA-binding protein 1 OS=Homo sapiens GN=RALBP1 PE=1 SV=3	2	9.41435	8.23903	11.0317	10.0021	1.19149
sp|P04066|FUCO_HUMAN	FUCA1	Tissue alpha-L-fucosidase OS=Homo sapiens GN=FUCA1 PE=1 SV=4	4	8.40919	7.25589	9.45014	9.20772	1.19105
sp|Q12800|TFCP2_HUMAN	TFCP2	Alpha-globin transcription factor CP2 OS=Homo sapiens GN=TFCP2 PE=1 SV=2	3	9.46216	9.12457	11.4263	10.7099	1.19097
sp|Q05084|ICA69_HUMAN	ICA1	Islet cell autoantigen 1 OS=Homo sapiens GN=ICA1 PE=1 SV=2	1	10.875	9.40981	11.3366	12.8132	1.19054
sp|P42226|STAT6_HUMAN	STAT6	Signal transducer and activator of transcription 6 OS=Homo sapiens GN=STAT6 PE=1 SV=1	1	8.18598	6.86571	8.95982	8.95977	1.19054
sp|Q53H82|LACB2_HUMAN	LACTB2	Beta-lactamase-like protein 2 OS=Homo sapiens GN=LACTB2 PE=1 SV=2	5	8.13908	8.57048	10.1234	9.76955	1.19051
sp|P42331-4|RHG25_HUMAN	ARHGAP25	Isoform 4 of Rho GTPase-activating protein 25 OS=Homo sapiens GN=ARHGAP25	3	7.81952	7.87431	9.5141	9.16828	1.19043
sp|Q99880|H2B1L_HUMAN	HIST1H2BL	Histone H2B type 1-L OS=Homo sapiens GN=HIST1H2BL PE=1 SV=3	5	10.2558	8.33694	11.1412	10.9894	1.19028
sp|Q9Y5Z4|HEBP2_HUMAN	HEBP2	Heme-binding protein 2 OS=Homo sapiens GN=HEBP2 PE=1 SV=1	6	9.86043	9.24053	11.6515	11.0794	1.19004
sp|P62158|CALM_HUMAN	CALM1	Calmodulin OS=Homo sapiens GN=CALM1 PE=1 SV=2	6	16.6976	4.19834	15.7578	9.10713	1.18994
sp|P48637|GSHB_HUMAN	GSS	Glutathione synthetase OS=Homo sapiens GN=GSS PE=1 SV=1	15	9.31123	9.00335	10.7014	11.0916	1.18993
sp|Q96HD1-2|CREL1_HUMAN	CRELD1	Isoform 2 of Cysteine-rich with EGF-like domain protein 1 OS=Homo sapiens GN=CRELD1	1	7.48489	12.5501	11.8124	12.0267	1.18988
sp|Q14696|MESD_HUMAN	MESDC2	LDLR chaperone MESD OS=Homo sapiens GN=MESDC2 PE=1 SV=2	4	10.1224	10.6346	12.1539	12.5359	1.18947
sp|Q0VDG4|SCRN3_HUMAN	SCRN3	Secernin-3 OS=Homo sapiens GN=SCRN3 PE=1 SV=1	3	9.94954	8.82618	12.2614	10.0689	1.18932
sp|P30043|BLVRB_HUMAN	BLVRB	Flavin reductase (NADPH) OS=Homo sapiens GN=BLVRB PE=1 SV=3	9	9.94992	8.54811	11.2917	10.7071	1.18925
sp|O60763-2|USO1_HUMAN	USO1	Isoform 2 of General vesicular transport factor p115 OS=Homo sapiens GN=USO1	19	9.66072	9.721	11.4142	11.6298	1.18895
sp|P20645|MPRD_HUMAN	M6PR	Cation-dependent mannose-6-phosphate receptor OS=Homo sapiens GN=M6PR PE=1 SV=1	4	8.53281	9.45308	10.4959	10.8848	1.18875
sp|P48723|HSP13_HUMAN	HSPA13	Heat shock 70 kDa protein 13 OS=Homo sapiens GN=HSPA13 PE=1 SV=1	3	8.36827	9.90032	10.9364	10.7776	1.1886
sp|P32322|P5CR1_HUMAN	PYCR1	Pyrroline-5-carboxylate reductase 1, mitochondrial OS=Homo sapiens GN=PYCR1 PE=1 SV=2	10	9.45694	9.23044	11.3419	10.8687	1.18853
sp|Q9P016|THYN1_HUMAN	THYN1	Thymocyte nuclear protein 1 OS=Homo sapiens GN=THYN1 PE=1 SV=1	5	10.1408	8.89209	11.3686	11.2518	1.18849
sp|Q6P1N0|C2D1A_HUMAN	CC2D1A	Coiled-coil and C2 domain-containing protein 1A OS=Homo sapiens GN=CC2D1A PE=1 SV=1	12	9.21586	9.23965	10.8665	11.0674	1.18848
sp|O15143|ARC1B_HUMAN	ARPC1B	Actin-related protein 2/3 complex subunit 1B OS=Homo sapiens GN=ARPC1B PE=1 SV=3	8	9.4228	8.435	10.9742	10.2434	1.18814
sp|Q13393|PLD1_HUMAN	PLD1	Phospholipase D1 OS=Homo sapiens GN=PLD1 PE=1 SV=1	2	9.77997	10.2532	12.8608	10.9407	1.18811
sp|Q9BTV4|TMM43_HUMAN	TMEM43	Transmembrane protein 43 OS=Homo sapiens GN=TMEM43 PE=1 SV=1	9	7.38856	11.4207	11.232	11.115	1.18809
sp|Q5JSL3|DOC11_HUMAN	DOCK11	Dedicator of cytokinesis protein 11 OS=Homo sapiens GN=DOCK11 PE=1 SV=2	16	9.89055	9.44856	11.5094	11.4656	1.188
sp|Q499Z4|ZN672_HUMAN	ZNF672	Zinc finger protein 672 OS=Homo sapiens GN=ZNF672 PE=2 SV=2	2	8.08796	7.02359	8.53368	9.41575	1.1878
sp|O43521-12|B2L11_HUMAN	BCL2L11	Isoform Bim-beta3 of Bcl-2-like protein 11 OS=Homo sapiens GN=BCL2L11	4	10.2566	9.52159	11.9994	11.4923	1.18776
sp|Q6ZN17|LN28B_HUMAN	LIN28B	Protein lin-28 homolog B OS=Homo sapiens GN=LIN28B PE=1 SV=1	8	9.58892	9.47115	11.5461	11.0923	1.18774
sp|O76070|SYUG_HUMAN	SNCG	Gamma-synuclein OS=Homo sapiens GN=SNCG PE=1 SV=2	8	9.98143	12.1552	12.9765	13.2934	1.18672
sp|Q6ZMI0|PPR21_HUMAN	PPP1R21	Protein phosphatase 1 regulatory subunit 21 OS=Homo sapiens GN=PPP1R21 PE=1 SV=1	3	8.35565	8.22564	10.1611	9.51532	1.18667
sp|Q13155|AIMP2_HUMAN	AIMP2	Aminoacyl tRNA synthase complex-interacting multifunctional protein 2 OS=Homo sapiens GN=AIMP2 PE=1 SV=2	6	9.51018	8.13885	10.6947	10.2468	1.18655
sp|Q92968|PEX13_HUMAN	PEX13	Peroxisomal membrane protein PEX13 OS=Homo sapiens GN=PEX13 PE=1 SV=2	1	9.71638	10.5507	11.8416	12.193	1.18589
sp|P53384|NUBP1_HUMAN	NUBP1	Cytosolic Fe-S cluster assembly factor NUBP1 OS=Homo sapiens GN=NUBP1 PE=1 SV=2	3	8.91244	8.81368	10.4286	10.5916	1.18584
sp|Q9ULD4|BRPF3_HUMAN	BRPF3	Bromodomain and PHD finger-containing protein 3 OS=Homo sapiens GN=BRPF3 PE=1 SV=2	1	9.43504	8.21822	10.8362	10.0935	1.1856
sp|Q9BZL4|PP12C_HUMAN	PPP1R12C	Protein phosphatase 1 regulatory subunit 12C OS=Homo sapiens GN=PPP1R12C PE=1 SV=1	3	8.81423	8.81092	10.3842	10.5106	1.1855
sp|Q99856|ARI3A_HUMAN	ARID3A	AT-rich interactive domain-containing protein 3A OS=Homo sapiens GN=ARID3A PE=1 SV=2	5	8.99659	10.2258	10.6173	12.1704	1.18547
sp|Q9UEY8|ADDG_HUMAN	ADD3	Gamma-adducin OS=Homo sapiens GN=ADD3 PE=1 SV=1	6	9.11947	8.56289	10.4655	10.4958	1.18544
sp|Q9ULA0|DNPEP_HUMAN	DNPEP	Aspartyl aminopeptidase OS=Homo sapiens GN=DNPEP PE=1 SV=1	4	10.3837	8.43381	11.0243	11.2811	1.18535
sp|P07355-2|ANXA2_HUMAN	ANXA2	Isoform 2 of Annexin A2 OS=Homo sapiens GN=ANXA2	22	9.64688	8.6468	10.9476	10.7363	1.18532
sp|P25054|APC_HUMAN	APC	Adenomatous polyposis coli protein OS=Homo sapiens GN=APC PE=1 SV=2	3	8.79141	8.0732	9.48164	10.5015	1.18492
tr|I3L3D5|I3L3D5_HUMAN	PFN1	Profilin-1 (Fragment) OS=Homo sapiens GN=PFN1 PE=2 SV=1	1	6.11923	9.34429	9.70309	8.61924	1.18487
sp|P14649|MYL6B_HUMAN	MYL6B	Myosin light chain 6B OS=Homo sapiens GN=MYL6B PE=1 SV=1	3	10.2185	7.53641	11.3704	9.66199	1.18459
sp|P10415|BCL2_HUMAN	BCL2	Apoptosis regulator Bcl-2 OS=Homo sapiens GN=BCL2 PE=1 SV=2	1	8.23632	9.87447	9.16983	12.2778	1.18425
sp|Q5K651|SAMD9_HUMAN	SAMD9	Sterile alpha motif domain-containing protein 9 OS=Homo sapiens GN=SAMD9 PE=1 SV=1	2	12.3039	12.8555	14.9459	14.8443	1.18406
sp|Q9Y6D9|MD1L1_HUMAN	MAD1L1	Mitotic spindle assembly checkpoint protein MAD1 OS=Homo sapiens GN=MAD1L1 PE=1 SV=2	6	9.96289	9.24849	11.3786	11.3687	1.18405
sp|Q96TC7|RMD3_HUMAN	RMDN3	Regulator of microtubule dynamics protein 3 OS=Homo sapiens GN=RMDN3 PE=1 SV=2	4	9.9693	10.9553	12.3913	12.3744	1.18357
sp|Q00688|FKBP3_HUMAN	FKBP3	Peptidyl-prolyl cis-trans isomerase FKBP3 OS=Homo sapiens GN=FKBP3 PE=1 SV=1	7	9.51013	9.42983	10.6051	11.8081	1.18338
sp|P29353-6|SHC1_HUMAN	SHC1	Isoform 6 of SHC-transforming protein 1 OS=Homo sapiens GN=SHC1	3	9.21243	8.55352	10.8597	10.1602	1.18316
sp|Q63HN8-4|RN213_HUMAN	RNF213	Isoform 2 of E3 ubiquitin-protein ligase RNF213 OS=Homo sapiens GN=RNF213	11	8.51622	8.46181	10.174	9.91247	1.18308
sp|P18206|VINC_HUMAN	VCL	Vinculin OS=Homo sapiens GN=VCL PE=1 SV=4	25	9.03549	8.95181	10.5857	10.6922	1.18294
sp|A6H8Y1|BDP1_HUMAN	BDP1	Transcription factor TFIIIB component B'' homolog OS=Homo sapiens GN=BDP1 PE=1 SV=3	3	9.0721	9.19911	11.1417	10.4701	1.18284
sp|Q13530|SERC3_HUMAN	SERINC3	Serine incorporator 3 OS=Homo sapiens GN=SERINC3 PE=2 SV=2	1	8.10455	10.3373	9.71247	12.0963	1.18257
sp|P07858|CATB_HUMAN	CTSB	Cathepsin B OS=Homo sapiens GN=CTSB PE=1 SV=3	1	9.16613	9.19521	11.2844	10.4255	1.18237
sp|Q9NUJ3|T11L1_HUMAN	TCP11L1	T-complex protein 11-like protein 1 OS=Homo sapiens GN=TCP11L1 PE=1 SV=1	2	10.1558	9.94419	11.1226	12.64	1.18222
sp|P15311|EZRI_HUMAN	EZR	Ezrin OS=Homo sapiens GN=EZR PE=1 SV=4	17	8.95803	8.97105	11.3083	9.88146	1.18187
sp|Q9Y2X7-3|GIT1_HUMAN	GIT1	Isoform 3 of ARF GTPase-activating protein GIT1 OS=Homo sapiens GN=GIT1	7	8.98763	8.77918	10.2436	10.752	1.18173
sp|Q9Y2B0|CNPY2_HUMAN	CNPY2	Protein canopy homolog 2 OS=Homo sapiens GN=CNPY2 PE=1 SV=1	7	9.61579	9.96336	11.9282	11.2081	1.18168
sp|Q9P2E9|RRBP1_HUMAN	RRBP1	Ribosome-binding protein 1 OS=Homo sapiens GN=RRBP1 PE=1 SV=4	24	10.1713	9.99688	12.1773	11.6541	1.18163
sp|P78417|GSTO1_HUMAN	GSTO1	Glutathione S-transferase omega-1 OS=Homo sapiens GN=GSTO1 PE=1 SV=2	11	7.03262	5.76016	7.91609	7.1971	1.18138
sp|Q16881|TRXR1_HUMAN	TXNRD1	Thioredoxin reductase 1, cytoplasmic OS=Homo sapiens GN=TXNRD1 PE=1 SV=3	11	10.0588	9.03753	11.4556	11.0969	1.18099
sp|Q70IA6-3|MOB2_HUMAN	MOB2	Isoform 3 of MOB kinase activator 2 OS=Homo sapiens GN=MOB2	3	9.29423	9.51976	10.905	11.3129	1.18093
sp|Q3LXA3|DHAK_HUMAN	DAK	Bifunctional ATP-dependent dihydroxyacetone kinase/FAD-AMP lyase (cyclizing) OS=Homo sapiens GN=DAK PE=1 SV=2	8	8.60862	8.18598	10.1231	9.70931	1.18088
sp|P21266|GSTM3_HUMAN	GSTM3	Glutathione S-transferase Mu 3 OS=Homo sapiens GN=GSTM3 PE=1 SV=3	4	5.90557	5.84785	6.91117	6.96582	1.18068
sp|O14972|DSCR3_HUMAN	DSCR3	Down syndrome critical region protein 3 OS=Homo sapiens GN=DSCR3 PE=2 SV=1	3	9.21211	9.04665	10.4766	11.0532	1.17915
sp|P35520-2|CBS_HUMAN	CBS	Isoform 2 of Cystathionine beta-synthase OS=Homo sapiens GN=CBS	11	10.5438	10.2695	12.2016	12.3369	1.17898
sp|Q9UH62|ARMX3_HUMAN	ARMCX3	Armadillo repeat-containing X-linked protein 3 OS=Homo sapiens GN=ARMCX3 PE=1 SV=1	3	10.2503	11.3237	12.864	12.5564	1.17829
sp|Q9UHQ9|NB5R1_HUMAN	CYB5R1	NADH-cytochrome b5 reductase 1 OS=Homo sapiens GN=CYB5R1 PE=1 SV=1	3	9.09195	11.6138	12.3971	11.9995	1.17825
sp|Q9BRF8|CPPED_HUMAN	CPPED1	Calcineurin-like phosphoesterase domain-containing protein 1 OS=Homo sapiens GN=CPPED1 PE=1 SV=3	4	8.93662	8.34524	10.8073	9.55286	1.17812
sp|Q15555|MARE2_HUMAN	MAPRE2	Microtubule-associated protein RP/EB family member 2 OS=Homo sapiens GN=MAPRE2 PE=1 SV=1	8	10.7955	8.30483	11.6536	10.8466	1.17801
sp|Q9BRZ2|TRI56_HUMAN	TRIM56	E3 ubiquitin-protein ligase TRIM56 OS=Homo sapiens GN=TRIM56 PE=1 SV=3	5	9.39888	9.42352	10.9832	11.1845	1.17773
sp|P49447|CY561_HUMAN	CYB561	Cytochrome b561 OS=Homo sapiens GN=CYB561 PE=2 SV=2	1	9.28677	10.3554	10.9973	12.1358	1.17773
sp|P30825|CTR1_HUMAN	SLC7A1	High affinity cationic amino acid transporter 1 OS=Homo sapiens GN=SLC7A1 PE=1 SV=1	3	8.42019	10.4099	10.5425	11.6297	1.17749
sp|Q9H270|VPS11_HUMAN	VPS11	Vacuolar protein sorting-associated protein 11 homolog OS=Homo sapiens GN=VPS11 PE=1 SV=1	7	10.0994	8.88869	11.0332	11.3206	1.17726
sp|Q16384|SSX1_HUMAN	SSX1	Protein SSX1 OS=Homo sapiens GN=SSX1 PE=2 SV=2	3	16.6268	14.3408	18.6598	17.7963	1.17723
sp|Q00587|BORG5_HUMAN	CDC42EP1	Cdc42 effector protein 1 OS=Homo sapiens GN=CDC42EP1 PE=1 SV=1	2	8.59195	8.96045	10.241	10.4188	1.17704
sp|Q99943|PLCA_HUMAN	AGPAT1	1-acyl-sn-glycerol-3-phosphate acyltransferase alpha OS=Homo sapiens GN=AGPAT1 PE=1 SV=2	1	8.59274	10.4902	12.2492	10.205	1.17666
sp|Q8NCW5|NNRE_HUMAN	APOA1BP	NAD(P)H-hydrate epimerase OS=Homo sapiens GN=APOA1BP PE=1 SV=2	6	9.46393	8.72942	10.6867	10.7205	1.17665
sp|Q9BZV1|UBXN6_HUMAN	UBXN6	UBX domain-containing protein 6 OS=Homo sapiens GN=UBXN6 PE=1 SV=1	4	8.26223	9.09796	8.91813	11.5085	1.17664
sp|P27348|1433T_HUMAN	YWHAQ	14-3-3 protein theta OS=Homo sapiens GN=YWHAQ PE=1 SV=1	13	8.74146	8.65032	10.1495	10.3035	1.17602
sp|Q8N668|COMD1_HUMAN	COMMD1	COMM domain-containing protein 1 OS=Homo sapiens GN=COMMD1 PE=1 SV=1	1	8.18239	10.1514	10.445	11.1158	1.17601
sp|Q9Y3E1|HDGR3_HUMAN	HDGFRP3	Hepatoma-derived growth factor-related protein 3 OS=Homo sapiens GN=HDGFRP3 PE=1 SV=1	3	9.40603	9.17834	11.5477	10.3065	1.17595
sp|P05114|HMGN1_HUMAN	HMGN1	Non-histone chromosomal protein HMG-14 OS=Homo sapiens GN=HMGN1 PE=1 SV=3	8	9.49848	10.342	12.1355	11.1913	1.17572
sp|P52895|AK1C2_HUMAN	AKR1C2	Aldo-keto reductase family 1 member C2 OS=Homo sapiens GN=AKR1C2 PE=1 SV=3	2	10.7841	9.54272	13.6137	10.2838	1.17566
sp|P48507|GSH0_HUMAN	GCLM	Glutamate--cysteine ligase regulatory subunit OS=Homo sapiens GN=GCLM PE=1 SV=1	3	9.83862	9.42397	12.0769	10.5658	1.17548
sp|P23919|KTHY_HUMAN	DTYMK	Thymidylate kinase OS=Homo sapiens GN=DTYMK PE=1 SV=4	8	10.0622	9.67571	11.4392	11.7535	1.17504
sp|O43707|ACTN4_HUMAN	ACTN4	Alpha-actinin-4 OS=Homo sapiens GN=ACTN4 PE=1 SV=2	36	8.5191	8.09415	9.94142	9.57467	1.17473
sp|Q8TBC4|UBA3_HUMAN	UBA3	NEDD8-activating enzyme E1 catalytic subunit OS=Homo sapiens GN=UBA3 PE=1 SV=2	4	9.23264	8.33931	10.2391	10.3952	1.17428
sp|O95613|PCNT_HUMAN	PCNT	Pericentrin OS=Homo sapiens GN=PCNT PE=1 SV=4	8	10.2345	9.78935	11.7998	11.7105	1.17412
sp|Q16512-2|PKN1_HUMAN	PKN1	Isoform 2 of Serine/threonine-protein kinase N1 OS=Homo sapiens GN=PKN1	9	8.45456	7.5216	9.54248	9.20927	1.17373
tr|H7BYY1|H7BYY1_HUMAN	TPM1	Tropomyosin 1 (Alpha), isoform CRA_m OS=Homo sapiens GN=TPM1 PE=2 SV=1	2	8.54365	9.91786	11.6871	9.98161	1.17372
sp|Q9H3K2|GHITM_HUMAN	GHITM	Growth hormone-inducible transmembrane protein OS=Homo sapiens GN=GHITM PE=1 SV=2	5	7.70746	11.1104	11.4917	10.5886	1.17337
sp|P49768|PSN1_HUMAN	PSEN1	Presenilin-1 OS=Homo sapiens GN=PSEN1 PE=1 SV=1	1	9.8325	8.76717	12.7336	9.09046	1.17336
sp|P51784|UBP11_HUMAN	USP11	Ubiquitin carboxyl-terminal hydrolase 11 OS=Homo sapiens GN=USP11 PE=1 SV=3	9	8.6847	9.58949	10.8273	10.6141	1.17332
sp|Q05823|RN5A_HUMAN	RNASEL	2-5A-dependent ribonuclease OS=Homo sapiens GN=RNASEL PE=1 SV=2	5	11.1409	11.0352	12.5062	13.5074	1.17305
sp|O95391|SLU7_HUMAN	SLU7	Pre-mRNA-splicing factor SLU7 OS=Homo sapiens GN=SLU7 PE=1 SV=2	6	9.77687	8.57464	10.7887	10.7366	1.17295
sp|O95197|RTN3_HUMAN	RTN3	Reticulon-3 OS=Homo sapiens GN=RTN3 PE=1 SV=2	3	8.93432	10.0397	11.3341	10.9208	1.17292
sp|Q96EY5|MB12A_HUMAN	MVB12A	Multivesicular body subunit 12A OS=Homo sapiens GN=MVB12A PE=1 SV=1	2	8.22774	7.82288	9.24275	9.57942	1.17268
sp|Q9P1Z2|CACO1_HUMAN	CALCOCO1	Calcium-binding and coiled-coil domain-containing protein 1 OS=Homo sapiens GN=CALCOCO1 PE=1 SV=2	2	9.47976	10.5789	11.4903	12.0288	1.17252
sp|Q15404|RSU1_HUMAN	RSU1	Ras suppressor protein 1 OS=Homo sapiens GN=RSU1 PE=1 SV=3	4	9.04043	8.12974	10.1707	9.96035	1.17245
sp|Q8N3F8|MILK1_HUMAN	MICALL1	MICAL-like protein 1 OS=Homo sapiens GN=MICALL1 PE=1 SV=2	3	8.49491	9.74018	10.0759	11.3034	1.17242
sp|Q96DZ1|ERLEC_HUMAN	ERLEC1	Endoplasmic reticulum lectin 1 OS=Homo sapiens GN=ERLEC1 PE=1 SV=1	6	8.33259	9.95852	10.5438	10.8909	1.17187
sp|P49356|FNTB_HUMAN	FNTB	Protein farnesyltransferase subunit beta OS=Homo sapiens GN=FNTB PE=1 SV=1	3	10.0429	8.96762	11.3092	10.9675	1.17181
sp|Q16385-2|SSX2_HUMAN	SSX2	Isoform 2 of Protein SSX2 OS=Homo sapiens GN=SSX2	3	14.5742	13.7217	17.1188	16.033	1.17161
sp|Q92609-2|TBCD5_HUMAN	TBC1D5	Isoform 2 of TBC1 domain family member 5 OS=Homo sapiens GN=TBC1D5	11	9.89494	9.36765	11.3175	11.2443	1.17128
sp|Q969J2|ZKSC4_HUMAN	ZKSCAN4	Zinc finger protein with KRAB and SCAN domains 4 OS=Homo sapiens GN=ZKSCAN4 PE=1 SV=1	4	9.25243	9.35704	10.646	11.1499	1.17123
sp|O43592|XPOT_HUMAN	XPOT	Exportin-T OS=Homo sapiens GN=XPOT PE=1 SV=2	15	9.14067	8.7329	10.4613	10.471	1.17113
sp|Q15102|PA1B3_HUMAN	PAFAH1B3	Platelet-activating factor acetylhydrolase IB subunit gamma OS=Homo sapiens GN=PAFAH1B3 PE=1 SV=1	5	8.86965	8.93782	10.04	10.8139	1.17107
sp|P33908|MA1A1_HUMAN	MAN1A1	Mannosyl-oligosaccharide 1,2-alpha-mannosidase IA OS=Homo sapiens GN=MAN1A1 PE=1 SV=3	6	8.79641	9.51774	10.7965	10.6476	1.17091
sp|Q92796|DLG3_HUMAN	DLG3	Disks large homolog 3 OS=Homo sapiens GN=DLG3 PE=1 SV=2	1	11.3884	8.8479	11.1695	12.5241	1.17085
sp|Q9H3U5-6|MFSD1_HUMAN	MFSD1	Isoform 6 of Major facilitator superfamily domain-containing protein 1 OS=Homo sapiens GN=MFSD1	2	7.8107	9.24047	7.75918	12.2039	1.17077
sp|Q00839-2|HNRPU_HUMAN	HNRNPU	Isoform Short of Heterogeneous nuclear ribonucleoprotein U OS=Homo sapiens GN=HNRNPU	1	8.81217	10.0427	10.9508	11.1225	1.17069
tr|F8VV04|F8VV04_HUMAN	SART3	Squamous cell carcinoma antigen recognized by T-cells 3 (Fragment) OS=Homo sapiens GN=SART3 PE=2 SV=1	1	7.27669	13.7057	13.6856	10.8706	1.17033
sp|Q96GK7|FAH2A_HUMAN	FAHD2A	Fumarylacetoacetate hydrolase domain-containing protein 2A OS=Homo sapiens GN=FAHD2A PE=1 SV=1	4	10.6862	10.4242	12.0386	12.6663	1.17027
sp|Q9Y4D8-5|HECD4_HUMAN	HECTD4	Isoform 5 of Probable E3 ubiquitin-protein ligase HECTD4 OS=Homo sapiens GN=HECTD4	7	9.95004	9.1329	11.0788	11.2526	1.17023
sp|Q9NXV6|CARF_HUMAN	CDKN2AIP	CDKN2A-interacting protein OS=Homo sapiens GN=CDKN2AIP PE=1 SV=3	10	9.11188	8.55647	10.0708	10.5965	1.16974
sp|P12955|PEPD_HUMAN	PEPD	Xaa-Pro dipeptidase OS=Homo sapiens GN=PEPD PE=1 SV=3	2	8.82925	9.69696	10.5907	11.0717	1.16929
sp|Q9BSJ8-2|ESYT1_HUMAN	ESYT1	Isoform 2 of Extended synaptotagmin-1 OS=Homo sapiens GN=ESYT1	15	8.35569	10.2029	11.2753	10.4242	1.16925
sp|Q9NRY4|RHG35_HUMAN	ARHGAP35	Rho GTPase-activating protein 35 OS=Homo sapiens GN=ARHGAP35 PE=1 SV=3	7	9.4252	8.66195	10.4294	10.7183	1.16921
sp|O60739|EIF1B_HUMAN	EIF1B	Eukaryotic translation initiation factor 1b OS=Homo sapiens GN=EIF1B PE=1 SV=2	6	10.27	10.4222	12.3186	11.8727	1.1691
sp|Q15437|SC23B_HUMAN	SEC23B	Protein transport protein Sec23B OS=Homo sapiens GN=SEC23B PE=1 SV=2	13	10.3556	9.91439	11.7807	11.9025	1.16838
sp|Q9Y3A3|PHOCN_HUMAN	MOB4	MOB-like protein phocein OS=Homo sapiens GN=MOB4 PE=1 SV=1	2	9.30874	8.67315	10.6425	10.3661	1.16832
sp|Q6UW63|KDEL1_HUMAN	KDELC1	KDEL motif-containing protein 1 OS=Homo sapiens GN=KDELC1 PE=1 SV=1	3	10.6339	11.3822	12.773	12.9466	1.16822
sp|Q9Y3Q8|T22D4_HUMAN	TSC22D4	TSC22 domain family protein 4 OS=Homo sapiens GN=TSC22D4 PE=1 SV=2	7	9.64904	8.56828	10.1613	11.1188	1.16813
sp|Q96H20|SNF8_HUMAN	SNF8	Vacuolar-sorting protein SNF8 OS=Homo sapiens GN=SNF8 PE=1 SV=1	3	9.44229	8.96527	10.0899	11.4116	1.16808
sp|Q02750|MP2K1_HUMAN	MAP2K1	Dual specificity mitogen-activated protein kinase kinase 1 OS=Homo sapiens GN=MAP2K1 PE=1 SV=2	3	9.98213	10.7685	11.275	12.9433	1.16711
sp|Q6DHV7|ADAL_HUMAN	ADAL	Adenosine deaminase-like protein OS=Homo sapiens GN=ADAL PE=2 SV=2	3	10.3672	8.77826	10.9554	11.3827	1.16676
sp|Q9NPH2|INO1_HUMAN	ISYNA1	Inositol-3-phosphate synthase 1 OS=Homo sapiens GN=ISYNA1 PE=1 SV=1	5	9.59998	8.56955	10.1858	11.0092	1.16651
sp|Q9NUN5|LMBD1_HUMAN	LMBRD1	Probable lysosomal cobalamin transporter OS=Homo sapiens GN=LMBRD1 PE=1 SV=1	2	10.3566	9.90548	11.3828	12.2503	1.16637
sp|Q9BTC0|DIDO1_HUMAN	DIDO1	Death-inducer obliterator 1 OS=Homo sapiens GN=DIDO1 PE=1 SV=5	9	9.35359	9.73987	10.6866	11.5814	1.16626
sp|Q96NY7|CLIC6_HUMAN	CLIC6	Chloride intracellular channel protein 6 OS=Homo sapiens GN=CLIC6 PE=2 SV=3	2	10.3097	9.45595	11.556	11.4952	1.16623
sp|O43159|RRP8_HUMAN	RRP8	Ribosomal RNA-processing protein 8 OS=Homo sapiens GN=RRP8 PE=1 SV=2	4	10.4582	9.38937	11.6239	11.5034	1.16525
sp|P08236|BGLR_HUMAN	GUSB	Beta-glucuronidase OS=Homo sapiens GN=GUSB PE=1 SV=2	3	8.44566	9.77617	10.7142	10.5171	1.16516
sp|Q9H7C9|AAMDC_HUMAN	AAMDC	Mth938 domain-containing protein OS=Homo sapiens GN=AAMDC PE=1 SV=1	1	9.24545	9.3954	10.4643	11.2486	1.1648
sp|O14732|IMPA2_HUMAN	IMPA2	Inositol monophosphatase 2 OS=Homo sapiens GN=IMPA2 PE=1 SV=1	2	10.4196	11.3998	12.8432	12.5684	1.16463
sp|Q9NUQ9|FA49B_HUMAN	FAM49B	Protein FAM49B OS=Homo sapiens GN=FAM49B PE=1 SV=1	14	8.89508	8.9281	10.3822	10.3637	1.16399
tr|D6RBR1|D6RBR1_HUMAN	CAST	Calpastatin (Fragment) OS=Homo sapiens GN=CAST PE=2 SV=1	2	10.7268	9.45578	15.5512	7.94075	1.16397
sp|Q9UHY1|NRBP_HUMAN	NRBP1	Nuclear receptor-binding protein OS=Homo sapiens GN=NRBP1 PE=1 SV=1	9	9.32578	8.80941	10.1919	10.9151	1.16387
sp|Q8TAA5|GRPE2_HUMAN	GRPEL2	GrpE protein homolog 2, mitochondrial OS=Homo sapiens GN=GRPEL2 PE=1 SV=1	2	9.21762	8.03666	10.0312	10.0492	1.16379
sp|Q96F24|NRBF2_HUMAN	NRBF2	Nuclear receptor-binding factor 2 OS=Homo sapiens GN=NRBF2 PE=1 SV=1	3	9.21746	8.57638	10.0711	10.6297	1.16337
sp|P78356|PI42B_HUMAN	PIP4K2B	Phosphatidylinositol 5-phosphate 4-kinase type-2 beta OS=Homo sapiens GN=PIP4K2B PE=1 SV=1	6	9.8907	10.03	10.9853	12.1898	1.16337
sp|Q15436|SC23A_HUMAN	SEC23A	Protein transport protein Sec23A OS=Homo sapiens GN=SEC23A PE=1 SV=2	7	9.20964	10.4256	11.2682	11.5744	1.16335
sp|O75064|DEN4B_HUMAN	DENND4B	DENN domain-containing protein 4B OS=Homo sapiens GN=DENND4B PE=1 SV=4	2	8.13419	8.28061	9.77137	9.32436	1.16332
sp|P78559-2|MAP1A_HUMAN	MAP1A	Isoform 2 of Microtubule-associated protein 1A OS=Homo sapiens GN=MAP1A	14	12.8513	11.4574	14.093	14.185	1.16329
sp|Q6XZF7|DNMBP_HUMAN	DNMBP	Dynamin-binding protein OS=Homo sapiens GN=DNMBP PE=1 SV=1	2	8.53831	9.5044	10.7065	10.2819	1.16326
sp|P30626|SORCN_HUMAN	SRI	Sorcin OS=Homo sapiens GN=SRI PE=1 SV=1	11	8.65755	8.12263	10.0472	9.47073	1.16316
sp|Q12824|SNF5_HUMAN	SMARCB1	SWI/SNF-related matrix-associated actin-dependent regulator of chromatin subfamily B member 1 OS=Homo sapiens GN=SMARCB1 PE=1 SV=2	2	8.64533	9.22806	10.505	10.2829	1.16307
sp|Q7Z4H8|KDEL2_HUMAN	KDELC2	KDEL motif-containing protein 2 OS=Homo sapiens GN=KDELC2 PE=1 SV=2	3	8.34612	9.0607	10.1049	10.1395	1.16302
sp|Q8N1G0|ZN687_HUMAN	ZNF687	Zinc finger protein 687 OS=Homo sapiens GN=ZNF687 PE=1 SV=1	2	9.12873	8.88816	10.1427	10.8103	1.16296
sp|Q12904-2|AIMP1_HUMAN	AIMP1	Isoform 2 of Aminoacyl tRNA synthase complex-interacting multifunctional protein 1 OS=Homo sapiens GN=AIMP1	11	9.31031	9.42503	10.7625	11.0196	1.16262
sp|Q8NHP8|PLBL2_HUMAN	PLBD2	Putative phospholipase B-like 2 OS=Homo sapiens GN=PLBD2 PE=1 SV=2	6	9.85533	8.99892	10.6442	11.2761	1.16262
sp|Q00765|REEP5_HUMAN	REEP5	Receptor expression-enhancing protein 5 OS=Homo sapiens GN=REEP5 PE=1 SV=3	2	8.98367	11.6273	11.955	12.0061	1.16254
sp|Q8IYI6|EXOC8_HUMAN	EXOC8	Exocyst complex component 8 OS=Homo sapiens GN=EXOC8 PE=1 SV=2	9	9.7188	8.9657	10.4685	11.2476	1.16225
sp|Q96DM3|MIC1_HUMAN	C18orf8	Uncharacterized protein C18orf8 OS=Homo sapiens GN=C18orf8 PE=2 SV=2	12	9.94211	10.0038	11.5714	11.6053	1.16198
sp|Q07889|SOS1_HUMAN	SOS1	Son of sevenless homolog 1 OS=Homo sapiens GN=SOS1 PE=1 SV=1	9	8.80406	8.45577	10.0162	10.0365	1.16182
sp|Q13596-3|SNX1_HUMAN	SNX1	Isoform 3 of Sorting nexin-1 OS=Homo sapiens GN=SNX1	9	10.368	9.35175	11.7641	11.1466	1.16181
sp|Q96BN8|OTUL_HUMAN	FAM105B	Ubiquitin thioesterase otulin OS=Homo sapiens GN=FAM105B PE=1 SV=3	2	10.4245	10.1952	12.2972	11.6566	1.1617
sp|Q9H1H9-4|KI13A_HUMAN	KIF13A	Isoform 4 of Kinesin-like protein KIF13A OS=Homo sapiens GN=KIF13A	6	10.2869	10.7828	12.0642	12.4078	1.16148
sp|Q96JB5|CK5P3_HUMAN	CDK5RAP3	CDK5 regulatory subunit-associated protein 3 OS=Homo sapiens GN=CDK5RAP3 PE=1 SV=2	4	8.65263	8.25987	9.34928	10.2938	1.16146
sp|Q8WU79|SMAP2_HUMAN	SMAP2	Stromal membrane-associated protein 2 OS=Homo sapiens GN=SMAP2 PE=1 SV=1	8	10.6361	10.2836	11.8634	12.4328	1.1614
sp|P49711|CTCF_HUMAN	CTCF	Transcriptional repressor CTCF OS=Homo sapiens GN=CTCF PE=1 SV=1	7	9.64621	8.4953	11.0245	10.0448	1.16139
sp|Q9NQC1|JADE2_HUMAN	JADE2	Protein Jade-2 OS=Homo sapiens GN=JADE2 PE=1 SV=2	2	9.24227	9.02627	10.4445	10.7719	1.16136
sp|Q9UBV8|PEF1_HUMAN	PEF1	Peflin OS=Homo sapiens GN=PEF1 PE=1 SV=1	2	9.96411	8.97895	10.7428	11.2544	1.16122
sp|O15320|CTGE5_HUMAN	CTAGE5	cTAGE family member 5 OS=Homo sapiens GN=CTAGE5 PE=1 SV=4	1	7.84261	13.0965	12.3695	11.9454	1.16122
sp|Q13131-2|AAPK1_HUMAN	PRKAA1	Isoform 2 of 5'-AMP-activated protein kinase catalytic subunit alpha-1 OS=Homo sapiens GN=PRKAA1	5	10.0592	8.90713	11.1	10.9223	1.16113
sp|O15417|TNC18_HUMAN	TNRC18	Trinucleotide repeat-containing gene 18 protein OS=Homo sapiens GN=TNRC18 PE=1 SV=3	2	9.36339	9.36566	11.436	10.3102	1.16109
sp|Q9UPT5|EXOC7_HUMAN	EXOC7	Exocyst complex component 7 OS=Homo sapiens GN=EXOC7 PE=1 SV=3	9	9.76992	9.29238	10.6106	11.5128	1.16059
sp|Q9ULR3|PPM1H_HUMAN	PPM1H	Protein phosphatase 1H OS=Homo sapiens GN=PPM1H PE=1 SV=2	3	9.89057	9.75318	11.0006	11.797	1.16055
sp|Q14161|GIT2_HUMAN	GIT2	ARF GTPase-activating protein GIT2 OS=Homo sapiens GN=GIT2 PE=1 SV=2	3	8.36062	8.37932	9.73966	9.68761	1.16053
sp|Q5XPI4-2|RN123_HUMAN	RNF123	Isoform 2 of E3 ubiquitin-protein ligase RNF123 OS=Homo sapiens GN=RNF123	2	8.41857	8.77722	10.235	9.72095	1.16052
sp|Q8IZ21-2|PHAR4_HUMAN	PHACTR4	Isoform 2 of Phosphatase and actin regulator 4 OS=Homo sapiens GN=PHACTR4	4	9.13692	9.5043	11.6999	9.93121	1.16039
sp|Q9HB90|RRAGC_HUMAN	RRAGC	Ras-related GTP-binding protein C OS=Homo sapiens GN=RRAGC PE=1 SV=1	4	11.1036	10.1237	12.2226	12.4079	1.16032
sp|P46459|NSF_HUMAN	NSF	Vesicle-fusing ATPase OS=Homo sapiens GN=NSF PE=1 SV=3	12	10.1445	9.39272	11.3368	11.3315	1.16026
sp|Q66K14|TBC9B_HUMAN	TBC1D9B	TBC1 domain family member 9B OS=Homo sapiens GN=TBC1D9B PE=1 SV=3	3	8.37396	8.90595	9.44057	10.6082	1.16023
sp|O75410-2|TACC1_HUMAN	TACC1	Isoform 2 of Transforming acidic coiled-coil-containing protein 1 OS=Homo sapiens GN=TACC1	9	9.82281	10.9578	12.1263	11.9825	1.16016
sp|Q567U6|CCD93_HUMAN	CCDC93	Coiled-coil domain-containing protein 93 OS=Homo sapiens GN=CCDC93 PE=1 SV=2	6	9.53062	9.74096	11.3937	10.9636	1.16012
sp|Q9UNF0|PACN2_HUMAN	PACSIN2	Protein kinase C and casein kinase substrate in neurons protein 2 OS=Homo sapiens GN=PACSIN2 PE=1 SV=2	14	9.61161	9.36916	10.9664	11.0472	1.15979
sp|O75915|PRAF3_HUMAN	ARL6IP5	PRA1 family protein 3 OS=Homo sapiens GN=ARL6IP5 PE=1 SV=1	7	8.50604	10.2661	11.1172	10.6539	1.15976
sp|P35659|DEK_HUMAN	DEK	Protein DEK OS=Homo sapiens GN=DEK PE=1 SV=1	10	9.64291	9.15417	10.9815	10.8146	1.15955
sp|Q5BKZ1|ZN326_HUMAN	ZNF326	DBIRD complex subunit ZNF326 OS=Homo sapiens GN=ZNF326 PE=1 SV=2	10	9.90961	9.06689	11.4043	10.5985	1.15948
sp|P16070|CD44_HUMAN	CD44	CD44 antigen OS=Homo sapiens GN=CD44 PE=1 SV=3	4	4.26165	4.25118	5.16625	4.70327	1.15937
sp|Q9P258|RCC2_HUMAN	RCC2	Protein RCC2 OS=Homo sapiens GN=RCC2 PE=1 SV=2	24	9.45546	8.97665	10.7416	10.6224	1.15907
sp|Q96SZ5|AEDO_HUMAN	ADO	2-aminoethanethiol dioxygenase OS=Homo sapiens GN=ADO PE=1 SV=2	4	9.61861	9.52306	10.6625	11.5178	1.15874
sp|Q00013|EM55_HUMAN	MPP1	55 kDa erythrocyte membrane protein OS=Homo sapiens GN=MPP1 PE=1 SV=2	16	9.5462	9.46041	10.8152	11.2085	1.15874
sp|Q5T1M5|FKB15_HUMAN	FKBP15	FK506-binding protein 15 OS=Homo sapiens GN=FKBP15 PE=1 SV=2	14	9.65922	9.21134	10.7969	11.0685	1.1587
sp|P17275|JUNB_HUMAN	JUNB	Transcription factor jun-B OS=Homo sapiens GN=JUNB PE=1 SV=1	1	9.67872	9.78697	12.0273	10.5214	1.15838
sp|Q8N392|RHG18_HUMAN	ARHGAP18	Rho GTPase-activating protein 18 OS=Homo sapiens GN=ARHGAP18 PE=1 SV=3	8	10.0814	9.69882	11.0114	11.9009	1.15835
sp|O00425|IF2B3_HUMAN	IGF2BP3	Insulin-like growth factor 2 mRNA-binding protein 3 OS=Homo sapiens GN=IGF2BP3 PE=1 SV=2	18	10.7953	10.2344	12.0904	12.2642	1.1581
sp|Q7Z2T5|TRM1L_HUMAN	TRMT1L	TRMT1-like protein OS=Homo sapiens GN=TRMT1L PE=1 SV=2	8	9.84188	9.15888	11.0719	10.9272	1.1578
sp|Q8IY17-4|PLPL6_HUMAN	PNPLA6	Isoform 4 of Neuropathy target esterase OS=Homo sapiens GN=PNPLA6	5	7.29847	9.87534	10.251	9.63084	1.15768
sp|O94874|UFL1_HUMAN	UFL1	E3 UFM1-protein ligase 1 OS=Homo sapiens GN=UFL1 PE=1 SV=2	16	8.74335	8.15545	9.76004	9.80159	1.15758
sp|P36969|GPX4_HUMAN	GPX4	Phospholipid hydroperoxide glutathione peroxidase, mitochondrial OS=Homo sapiens GN=GPX4 PE=1 SV=3	3	9.93231	10.0144	10.2496	12.8385	1.15749
sp|Q02447|SP3_HUMAN	SP3	Transcription factor Sp3 OS=Homo sapiens GN=SP3 PE=1 SV=3	5	9.43315	8.53905	10.8905	9.91132	1.15745
sp|O75368|SH3L1_HUMAN	SH3BGRL	SH3 domain-binding glutamic acid-rich-like protein OS=Homo sapiens GN=SH3BGRL PE=1 SV=1	8	7.84267	7.84919	9.46938	8.69213	1.15738
sp|Q10472|GALT1_HUMAN	GALNT1	Polypeptide N-acetylgalactosaminyltransferase 1 OS=Homo sapiens GN=GALNT1 PE=1 SV=1	1	6.27524	5.52957	6.93081	6.72666	1.15694
sp|Q6NVY1|HIBCH_HUMAN	HIBCH	3-hydroxyisobutyryl-CoA hydrolase, mitochondrial OS=Homo sapiens GN=HIBCH PE=1 SV=2	5	7.85313	8.28752	9.16976	9.50287	1.15687
sp|Q9ULV4-3|COR1C_HUMAN	CORO1C	Isoform 3 of Coronin-1C OS=Homo sapiens GN=CORO1C	9	10.1694	8.67381	10.6457	11.1503	1.15671
sp|Q9P2Y5|UVRAG_HUMAN	UVRAG	UV radiation resistance-associated gene protein OS=Homo sapiens GN=UVRAG PE=1 SV=1	2	10.0197	9.45592	11.4678	11.0595	1.15669
sp|Q9Y2H2|SAC2_HUMAN	INPP5F	Phosphatidylinositide phosphatase SAC2 OS=Homo sapiens GN=INPP5F PE=1 SV=3	2	9.81066	7.67881	9.81427	10.4087	1.15629
sp|O75608|LYPA1_HUMAN	LYPLA1	Acyl-protein thioesterase 1 OS=Homo sapiens GN=LYPLA1 PE=1 SV=1	6	9.17592	8.41598	9.97382	10.3625	1.15601
sp|P50747|BPL1_HUMAN	HLCS	Biotin--protein ligase OS=Homo sapiens GN=HLCS PE=1 SV=1	4	9.63683	8.60949	10.8394	10.2526	1.15596
sp|Q4KMP7|TB10B_HUMAN	TBC1D10B	TBC1 domain family member 10B OS=Homo sapiens GN=TBC1D10B PE=1 SV=3	3	8.78923	9.32588	9.91254	11.0255	1.15583
sp|P49759-3|CLK1_HUMAN	CLK1	Isoform 3 of Dual specificity protein kinase CLK1 OS=Homo sapiens GN=CLK1	1	9.20433	9.09988	10.3418	10.8049	1.15529
sp|P35241-5|RADI_HUMAN	RDX	Isoform 5 of Radixin OS=Homo sapiens GN=RDX	19	10.3522	9.13554	11.4029	11.1106	1.15526
sp|O75044|SRGP2_HUMAN	SRGAP2	SLIT-ROBO Rho GTPase-activating protein 2 OS=Homo sapiens GN=SRGAP2 PE=1 SV=2	11	9.69076	9.72822	10.8988	11.5259	1.15478
sp|Q9BQ69|MACD1_HUMAN	MACROD1	O-acetyl-ADP-ribose deacetylase MACROD1 OS=Homo sapiens GN=MACROD1 PE=1 SV=2	5	8.89869	8.72406	10.3047	10.044	1.15468
sp|Q5TZA2|CROCC_HUMAN	CROCC	Rootletin OS=Homo sapiens GN=CROCC PE=1 SV=1	1	9.39181	8.87147	10.8405	10.2474	1.15466
sp|Q9GZT9|EGLN1_HUMAN	EGLN1	Egl nine homolog 1 OS=Homo sapiens GN=EGLN1 PE=1 SV=1	6	9.50305	9.16422	10.7592	10.7887	1.15431
sp|Q9BW62|KATL1_HUMAN	KATNAL1	Katanin p60 ATPase-containing subunit A-like 1 OS=Homo sapiens GN=KATNAL1 PE=1 SV=1	2	10.6613	9.73274	12.2908	11.2486	1.15423
sp|O14524|T194A_HUMAN	TMEM194A	Transmembrane protein 194A OS=Homo sapiens GN=TMEM194A PE=1 SV=2	2	7.81025	11.8264	11.3421	11.3192	1.15403
sp|Q9Y4P3|TBL2_HUMAN	TBL2	Transducin beta-like protein 2 OS=Homo sapiens GN=TBL2 PE=1 SV=1	8	8.62186	10.5951	10.757	11.4186	1.15396
sp|Q8WXX5|DNJC9_HUMAN	DNAJC9	DnaJ homolog subfamily C member 9 OS=Homo sapiens GN=DNAJC9 PE=1 SV=1	12	8.86254	8.39352	10.1011	9.79886	1.15322
sp|Q7Z5L9|I2BP2_HUMAN	IRF2BP2	Interferon regulatory factor 2-binding protein 2 OS=Homo sapiens GN=IRF2BP2 PE=1 SV=2	10	8.4839	8.57292	9.72973	9.93919	1.15314
sp|Q9H0A8|COMD4_HUMAN	COMMD4	COMM domain-containing protein 4 OS=Homo sapiens GN=COMMD4 PE=1 SV=1	3	11.9477	6.92002	11.1058	10.6513	1.15314
sp|Q9C0E8|LNP_HUMAN	LNP	Protein lunapark OS=Homo sapiens GN=LNP PE=1 SV=2	7	9.13812	11.8746	11.801	12.4271	1.15302
sp|Q15653|IKBB_HUMAN	NFKBIB	NF-kappa-B inhibitor beta OS=Homo sapiens GN=NFKBIB PE=1 SV=2	2	8.55005	9.94949	11.1846	10.1454	1.153
sp|Q9NWH9|SLTM_HUMAN	SLTM	SAFB-like transcription modulator OS=Homo sapiens GN=SLTM PE=1 SV=2	9	9.11903	10.6548	10.9063	11.8906	1.15288
sp|Q13627|DYR1A_HUMAN	DYRK1A	Dual specificity tyrosine-phosphorylation-regulated kinase 1A OS=Homo sapiens GN=DYRK1A PE=1 SV=2	5	9.5102	9.2837	11.0165	10.6506	1.15288
sp|Q6GYQ0-2|RGPA1_HUMAN	RALGAPA1	Isoform 2 of Ral GTPase-activating protein subunit alpha-1 OS=Homo sapiens GN=RALGAPA1	4	8.65925	9.70922	10.3597	10.8147	1.15276
sp|O00400|ACATN_HUMAN	SLC33A1	Acetyl-coenzyme A transporter 1 OS=Homo sapiens GN=SLC33A1 PE=1 SV=1	2	7.44114	12.5863	11.2759	11.8108	1.15275
sp|O95674|CDS2_HUMAN	CDS2	Phosphatidate cytidylyltransferase 2 OS=Homo sapiens GN=CDS2 PE=1 SV=1	1	7.63906	10.8412	10.3097	10.9932	1.15274
sp|Q8IXZ2|ZC3H3_HUMAN	ZC3H3	Zinc finger CCCH domain-containing protein 3 OS=Homo sapiens GN=ZC3H3 PE=1 SV=3	1	9.89532	10.3904	12.6948	10.6875	1.15265
sp|Q9NX46|ARHL2_HUMAN	ADPRHL2	Poly(ADP-ribose) glycohydrolase ARH3 OS=Homo sapiens GN=ADPRHL2 PE=1 SV=1	5	9.42984	9.47799	11.2369	10.5562	1.1526
sp|Q13158|FADD_HUMAN	FADD	Protein FADD OS=Homo sapiens GN=FADD PE=1 SV=1	3	9.99731	8.9167	10.6242	11.171	1.15234
sp|Q8ND82|Z280C_HUMAN	ZNF280C	Zinc finger protein 280C OS=Homo sapiens GN=ZNF280C PE=1 SV=1	3	8.97713	9.04669	10.6904	10.0783	1.15229
sp|Q8NFP7|NUD10_HUMAN	NUDT10	Diphosphoinositol polyphosphate phosphohydrolase 3-alpha OS=Homo sapiens GN=NUDT10 PE=1 SV=1	2	10.1561	8.77282	10.1531	11.6542	1.15207
sp|P60174|TPIS_HUMAN	TPI1	Triosephosphate isomerase OS=Homo sapiens GN=TPI1 PE=1 SV=3	18	9.1652	9.23218	9.93183	11.262	1.15201
sp|O14974-4|MYPT1_HUMAN	PPP1R12A	Isoform 4 of Protein phosphatase 1 regulatory subunit 12A OS=Homo sapiens GN=PPP1R12A	1	9.10782	9.75991	10.9297	10.8046	1.15193
sp|Q9NR77|PXMP2_HUMAN	PXMP2	Peroxisomal membrane protein 2 OS=Homo sapiens GN=PXMP2 PE=1 SV=3	4	9.32454	11.4052	11.3854	12.4848	1.1515
sp|Q86VQ1|GLCI1_HUMAN	GLCCI1	Glucocorticoid-induced transcript 1 protein OS=Homo sapiens GN=GLCCI1 PE=1 SV=1	1	8.73965	10.0645	11.145	10.5074	1.15147
sp|O95456|PSMG1_HUMAN	PSMG1	Proteasome assembly chaperone 1 OS=Homo sapiens GN=PSMG1 PE=1 SV=1	5	9.40108	8.32354	9.74582	10.653	1.15087
sp|Q86Y91-4|KI18B_HUMAN	KIF18B	Isoform 4 of Kinesin-like protein KIF18B OS=Homo sapiens GN=KIF18B	3	9.76597	9.76661	11.3445	11.1326	1.15075
sp|P52209|6PGD_HUMAN	PGD	6-phosphogluconate dehydrogenase, decarboxylating OS=Homo sapiens GN=PGD PE=1 SV=3	12	10.7101	9.7009	11.6283	11.8562	1.15058
sp|Q14746|COG2_HUMAN	COG2	Conserved oligomeric Golgi complex subunit 2 OS=Homo sapiens GN=COG2 PE=1 SV=1	5	9.32777	9.09843	10.723	10.472	1.15026
sp|P15056|BRAF_HUMAN	BRAF	Serine/threonine-protein kinase B-raf OS=Homo sapiens GN=BRAF PE=1 SV=4	7	9.09218	9.26833	10.6593	10.4587	1.15018
sp|O43933|PEX1_HUMAN	PEX1	Peroxisome biogenesis factor 1 OS=Homo sapiens GN=PEX1 PE=1 SV=1	4	9.42858	10.2501	11.1779	11.456	1.15017
sp|Q14697-2|GANAB_HUMAN	GANAB	Isoform 2 of Neutral alpha-glucosidase AB OS=Homo sapiens GN=GANAB	17	9.03793	10.6081	11.1807	11.4142	1.1501
sp|Q9Y4P8|WIPI2_HUMAN	WIPI2	WD repeat domain phosphoinositide-interacting protein 2 OS=Homo sapiens GN=WIPI2 PE=1 SV=1	4	9.03948	8.2687	9.7205	10.1856	1.1501
sp|O43432-3|IF4G3_HUMAN	EIF4G3	Isoform 3 of Eukaryotic translation initiation factor 4 gamma 3 OS=Homo sapiens GN=EIF4G3	5	9.67696	9.61102	10.6509	11.5252	1.14974
sp|Q7L2J0|MEPCE_HUMAN	MEPCE	7SK snRNA methylphosphate capping enzyme OS=Homo sapiens GN=MEPCE PE=1 SV=1	9	9.15565	8.84846	10.3536	10.3442	1.14961
sp|Q6VN20|RBP10_HUMAN	RANBP10	Ran-binding protein 10 OS=Homo sapiens GN=RANBP10 PE=1 SV=1	5	9.77665	9.40728	10.9647	11.0891	1.1496
sp|P11021|GRP78_HUMAN	HSPA5	78 kDa glucose-regulated protein OS=Homo sapiens GN=HSPA5 PE=1 SV=2	21	9.28955	10.2769	11.4742	11.0173	1.14949
sp|Q8IZ07|AN13A_HUMAN	ANKRD13A	Ankyrin repeat domain-containing protein 13A OS=Homo sapiens GN=ANKRD13A PE=1 SV=3	2	8.8885	10.2426	10.6468	11.3432	1.14944
sp|O75886|STAM2_HUMAN	STAM2	Signal transducing adapter molecule 2 OS=Homo sapiens GN=STAM2 PE=1 SV=1	7	10.4335	9.39588	11.5211	11.2683	1.14927
sp|Q96DA6|TIM14_HUMAN	DNAJC19	Mitochondrial import inner membrane translocase subunit TIM14 OS=Homo sapiens GN=DNAJC19 PE=1 SV=3	3	9.72051	9.91908	11.3512	11.2065	1.14858
sp|P80303-2|NUCB2_HUMAN	NUCB2	Isoform 2 of Nucleobindin-2 OS=Homo sapiens GN=NUCB2	8	10.1874	11.7583	14.7435	10.4622	1.14855
sp|Q14203|DCTN1_HUMAN	DCTN1	Dynactin subunit 1 OS=Homo sapiens GN=DCTN1 PE=1 SV=3	18	9.54925	8.67584	10.2802	10.6515	1.14851
sp|Q68E01-2|INT3_HUMAN	INTS3	Isoform 2 of Integrator complex subunit 3 OS=Homo sapiens GN=INTS3	10	10.02	9.1199	11.0507	10.9312	1.14848
sp|Q7L576|CYFP1_HUMAN	CYFIP1	Cytoplasmic FMR1-interacting protein 1 OS=Homo sapiens GN=CYFIP1 PE=1 SV=1	10	8.91985	9.04388	9.92697	10.7039	1.14847
sp|Q8N960|CE120_HUMAN	CEP120	Centrosomal protein of 120 kDa OS=Homo sapiens GN=CEP120 PE=2 SV=2	1	9.00877	9.58679	9.76461	11.5908	1.14841
sp|Q13443|ADAM9_HUMAN	ADAM9	Disintegrin and metalloproteinase domain-containing protein 9 OS=Homo sapiens GN=ADAM9 PE=1 SV=1	1	10.5224	9.61415	11.8764	11.2474	1.14835
sp|P09110|THIK_HUMAN	ACAA1	3-ketoacyl-CoA thiolase, peroxisomal OS=Homo sapiens GN=ACAA1 PE=1 SV=2	9	8.36721	8.66257	9.78433	9.76898	1.14818
sp|Q9UGP4|LIMD1_HUMAN	LIMD1	LIM domain-containing protein 1 OS=Homo sapiens GN=LIMD1 PE=1 SV=1	1	11.3221	8.62974	12.1216	10.7852	1.14811
sp|Q9NQW7-3|XPP1_HUMAN	XPNPEP1	Isoform 3 of Xaa-Pro aminopeptidase 1 OS=Homo sapiens GN=XPNPEP1	9	8.89407	8.73334	9.84224	10.3931	1.14794
sp|O75298|RTN2_HUMAN	RTN2	Reticulon-2 OS=Homo sapiens GN=RTN2 PE=1 SV=1	1	8.11091	9.76049	10.426	10.0841	1.14765
sp|P07919|QCR6_HUMAN	UQCRH	Cytochrome b-c1 complex subunit 6, mitochondrial OS=Homo sapiens GN=UQCRH PE=1 SV=2	1	11.6747	10.1486	16.6571	8.37854	1.1472
sp|O75191|XYLB_HUMAN	XYLB	Xylulose kinase OS=Homo sapiens GN=XYLB PE=1 SV=3	4	10.1276	9.44007	11.1827	11.2609	1.14697
sp|Q8NDI1|EHBP1_HUMAN	EHBP1	EH domain-binding protein 1 OS=Homo sapiens GN=EHBP1 PE=1 SV=3	5	9.40624	9.1378	10.2164	11.0493	1.14677
sp|P08603|CFAH_HUMAN	CFH	Complement factor H OS=Homo sapiens GN=CFH PE=1 SV=4	3	9.42243	11.4872	12.2767	11.7008	1.14672
sp|O43852-3|CALU_HUMAN	CALU	Isoform 3 of Calumenin OS=Homo sapiens GN=CALU	22	12.3093	10.9194	15.6064	11.0304	1.14671
sp|Q6P3S1-5|DEN1B_HUMAN	DENND1B	Isoform 5 of DENN domain-containing protein 1B OS=Homo sapiens GN=DENND1B	1	10.9196	9.75815	11.7201	11.9908	1.14668
sp|Q13423|NNTM_HUMAN	NNT	NAD(P) transhydrogenase, mitochondrial OS=Homo sapiens GN=NNT PE=1 SV=3	18	9.31746	12.0683	12.3652	12.1574	1.14668
sp|Q9NR45|SIAS_HUMAN	NANS	Sialic acid synthase OS=Homo sapiens GN=NANS PE=1 SV=2	8	10.2656	9.68113	11.3459	11.5262	1.14666
sp|Q86XP3|DDX42_HUMAN	DDX42	ATP-dependent RNA helicase DDX42 OS=Homo sapiens GN=DDX42 PE=1 SV=1	13	9.52502	9.09771	10.6549	10.6939	1.14639
sp|Q504Q3|PAN2_HUMAN	PAN2	PAB-dependent poly(A)-specific ribonuclease subunit 2 OS=Homo sapiens GN=PAN2 PE=1 SV=3	2	8.83686	8.61646	9.60474	10.4027	1.14634
sp|P00568|KAD1_HUMAN	AK1	Adenylate kinase isoenzyme 1 OS=Homo sapiens GN=AK1 PE=1 SV=3	6	9.77548	9.97131	11.1625	11.4736	1.14632
sp|Q13445|TMED1_HUMAN	TMED1	Transmembrane emp24 domain-containing protein 1 OS=Homo sapiens GN=TMED1 PE=1 SV=1	1	8.14335	10.2997	11.2856	9.85049	1.14602
sp|P43034|LIS1_HUMAN	PAFAH1B1	Platelet-activating factor acetylhydrolase IB subunit alpha OS=Homo sapiens GN=PAFAH1B1 PE=1 SV=2	5	10.0865	10.2559	11.728	11.582	1.14589
sp|Q9NYZ2|MFRN1_HUMAN	SLC25A37	Mitoferrin-1 OS=Homo sapiens GN=SLC25A37 PE=2 SV=2	1	9.64367	10.6592	11.3631	11.8975	1.14568
sp|Q5JS54-2|PSMG4_HUMAN	PSMG4	Isoform 2 of Proteasome assembly chaperone 4 OS=Homo sapiens GN=PSMG4	2	8.3217	8.98469	8.96108	10.8661	1.14566
sp|Q16851|UGPA_HUMAN	UGP2	UTP--glucose-1-phosphate uridylyltransferase OS=Homo sapiens GN=UGP2 PE=1 SV=5	11	10.4339	9.67593	11.4782	11.5578	1.14551
sp|Q9UM54|MYO6_HUMAN	MYO6	Unconventional myosin-VI OS=Homo sapiens GN=MYO6 PE=1 SV=4	15	8.67325	8.96233	9.96672	10.2304	1.14525
sp|Q13277|STX3_HUMAN	STX3	Syntaxin-3 OS=Homo sapiens GN=STX3 PE=1 SV=3	5	7.9983	8.04577	9.15569	9.21636	1.1451
sp|Q96FJ2|DYL2_HUMAN	DYNLL2	Dynein light chain 2, cytoplasmic OS=Homo sapiens GN=DYNLL2 PE=1 SV=1	3	8.1729	10.8052	9.08456	12.6419	1.14482
sp|Q7Z4G1-2|COMD6_HUMAN	COMMD6	Isoform 2 of COMM domain-containing protein 6 OS=Homo sapiens GN=COMMD6	1	8.89594	8.47946	9.42556	10.4642	1.14471
sp|P53985|MOT1_HUMAN	SLC16A1	Monocarboxylate transporter 1 OS=Homo sapiens GN=SLC16A1 PE=1 SV=3	5	7.46216	7.8941	8.87765	8.6999	1.14465
sp|O60701|UGDH_HUMAN	UGDH	UDP-glucose 6-dehydrogenase OS=Homo sapiens GN=UGDH PE=1 SV=1	4	9.80419	9.13845	11.2234	10.4557	1.14446
sp|Q71UI9|H2AV_HUMAN	H2AFV	Histone H2A.V OS=Homo sapiens GN=H2AFV PE=1 SV=3	4	9.86165	8.73318	10.443	10.8296	1.14401
sp|O43776|SYNC_HUMAN	NARS	Asparagine--tRNA ligase, cytoplasmic OS=Homo sapiens GN=NARS PE=1 SV=1	14	9.7621	9.15554	10.8411	10.7999	1.14396
sp|O75151|PHF2_HUMAN	PHF2	Lysine-specific demethylase PHF2 OS=Homo sapiens GN=PHF2 PE=1 SV=4	2	8.61999	7.92966	9.42883	9.49403	1.1434
sp|Q8IX12|CCAR1_HUMAN	CCAR1	Cell division cycle and apoptosis regulator protein 1 OS=Homo sapiens GN=CCAR1 PE=1 SV=2	16	9.55782	8.65382	10.4545	10.368	1.14337
sp|Q8IZP0|ABI1_HUMAN	ABI1	Abl interactor 1 OS=Homo sapiens GN=ABI1 PE=1 SV=4	6	8.98166	8.55359	9.92756	10.1215	1.14336
tr|B1AN89|B1AN89_HUMAN	EIF4G3	Eukaryotic translation initiation factor 4 gamma 3 OS=Homo sapiens GN=EIF4G3 PE=2 SV=1	3	9.9462	9.549	9.84236	12.4409	1.14301
sp|Q9NPF4|OSGEP_HUMAN	OSGEP	Probable tRNA N6-adenosine threonylcarbamoyltransferase OS=Homo sapiens GN=OSGEP PE=1 SV=1	8	9.65704	9.3425	10.8127	10.9038	1.143
sp|Q9Y2H1|ST38L_HUMAN	STK38L	Serine/threonine-protein kinase 38-like OS=Homo sapiens GN=STK38L PE=1 SV=3	2	6.55629	6.37362	6.97485	7.80111	1.14277
sp|P02100|HBE_HUMAN	HBE1	Hemoglobin subunit epsilon OS=Homo sapiens GN=HBE1 PE=1 SV=2	19	12.8866	8.90865	13.2726	11.629	1.14252
sp|O75170|PP6R2_HUMAN	PPP6R2	Serine/threonine-protein phosphatase 6 regulatory subunit 2 OS=Homo sapiens GN=PPP6R2 PE=1 SV=2	3	8.96844	9.98289	10.9009	10.7494	1.14242
sp|Q9NYL9|TMOD3_HUMAN	TMOD3	Tropomodulin-3 OS=Homo sapiens GN=TMOD3 PE=1 SV=1	16	9.86022	9.93528	11.1917	11.4218	1.14236
sp|O00291|HIP1_HUMAN	HIP1	Huntingtin-interacting protein 1 OS=Homo sapiens GN=HIP1 PE=1 SV=5	4	8.0103	8.57625	9.54914	9.39806	1.14232
sp|P20671|H2A1D_HUMAN	HIST1H2AD	Histone H2A type 1-D OS=Homo sapiens GN=HIST1H2AD PE=1 SV=2	14	9.10198	9.19263	10.04	10.8574	1.14227
sp|Q99536|VAT1_HUMAN	VAT1	Synaptic vesicle membrane protein VAT-1 homolog OS=Homo sapiens GN=VAT1 PE=1 SV=2	9	9.29093	8.85027	10.4561	10.266	1.14227
sp|O43405|COCH_HUMAN	COCH	Cochlin OS=Homo sapiens GN=COCH PE=1 SV=1	3	9.76499	12.6998	12.2144	13.4456	1.14223
sp|Q9UNK0|STX8_HUMAN	STX8	Syntaxin-8 OS=Homo sapiens GN=STX8 PE=1 SV=2	2	9.57963	10.4169	11.1232	11.7079	1.14175
sp|Q14244-7|MAP7_HUMAN	MAP7	Isoform 7 of Ensconsin OS=Homo sapiens GN=MAP7	2	10.522	12.4046	12.8067	13.3646	1.14152
sp|Q13586|STIM1_HUMAN	STIM1	Stromal interaction molecule 1 OS=Homo sapiens GN=STIM1 PE=1 SV=3	7	8.68233	12.0705	11.919	11.7654	1.14126
sp|Q06546|GABPA_HUMAN	GABPA	GA-binding protein alpha chain OS=Homo sapiens GN=GABPA PE=1 SV=1	1	11.5242	5.98874	9.62452	10.3571	1.14096
sp|O60921|HUS1_HUMAN	HUS1	Checkpoint protein HUS1 OS=Homo sapiens GN=HUS1 PE=1 SV=1	2	10.1556	10.1944	11.954	11.2616	1.14081
sp|Q5TGY3|AHDC1_HUMAN	AHDC1	AT-hook DNA-binding motif-containing protein 1 OS=Homo sapiens GN=AHDC1 PE=1 SV=1	1	9.58562	8.22671	9.30765	11.0125	1.14079
sp|Q9Y4P8-6|WIPI2_HUMAN	WIPI2	Isoform 6 of WD repeat domain phosphoinositide-interacting protein 2 OS=Homo sapiens GN=WIPI2	3	9.65718	8.53062	10.6105	10.1373	1.14075
sp|Q86U86|PB1_HUMAN	PBRM1	Protein polybromo-1 OS=Homo sapiens GN=PBRM1 PE=1 SV=1	11	9.87354	9.60442	11.4054	10.8135	1.14072
sp|Q13459|MYO9B_HUMAN	MYO9B	Unconventional myosin-IXb OS=Homo sapiens GN=MYO9B PE=1 SV=3	12	9.08506	9.49085	10.2961	10.8873	1.14037
sp|Q8NCG7|DGLB_HUMAN	DAGLB	Sn1-specific diacylglycerol lipase beta OS=Homo sapiens GN=DAGLB PE=1 SV=2	3	8.63412	8.94616	10.2695	9.7741	1.14012
sp|Q86UX7|URP2_HUMAN	FERMT3	Fermitin family homolog 3 OS=Homo sapiens GN=FERMT3 PE=1 SV=1	21	7.9812	7.71975	8.48822	9.41207	1.14008
sp|Q9HA64|KT3K_HUMAN	FN3KRP	Ketosamine-3-kinase OS=Homo sapiens GN=FN3KRP PE=1 SV=2	2	9.19748	9.08397	10.6264	10.214	1.13998
sp|P52594-4|AGFG1_HUMAN	AGFG1	Isoform 4 of Arf-GAP domain and FG repeat-containing protein 1 OS=Homo sapiens GN=AGFG1	7	9.69647	9.75964	10.957	11.2222	1.13996
sp|O00330|ODPX_HUMAN	PDHX	Pyruvate dehydrogenase protein X component, mitochondrial OS=Homo sapiens GN=PDHX PE=1 SV=3	6	9.64249	9.38269	10.824	10.8625	1.13988
sp|P41212|ETV6_HUMAN	ETV6	Transcription factor ETV6 OS=Homo sapiens GN=ETV6 PE=1 SV=1	2	7.76518	7.15342	8.33908	8.66592	1.13985
sp|P45974|UBP5_HUMAN	USP5	Ubiquitin carboxyl-terminal hydrolase 5 OS=Homo sapiens GN=USP5 PE=1 SV=2	13	9.40035	8.90058	10.1506	10.7049	1.13959
sp|Q9UM19|HPCL4_HUMAN	HPCAL4	Hippocalcin-like protein 4 OS=Homo sapiens GN=HPCAL4 PE=2 SV=3	2	8.08788	10.2637	10.7205	10.1863	1.13924
sp|A2RRP1|NBAS_HUMAN	NBAS	Neuroblastoma-amplified sequence OS=Homo sapiens GN=NBAS PE=1 SV=2	13	9.42923	9.48817	10.4103	11.136	1.13897
sp|P55854|SUMO3_HUMAN	SUMO3	Small ubiquitin-related modifier 3 OS=Homo sapiens GN=SUMO3 PE=1 SV=2	3	9.14756	9.89331	11.7704	9.915	1.13889
sp|Q92625|ANS1A_HUMAN	ANKS1A	Ankyrin repeat and SAM domain-containing protein 1A OS=Homo sapiens GN=ANKS1A PE=1 SV=4	3	9.15029	9.83355	10.6049	11.0155	1.13888
sp|P10412|H14_HUMAN	HIST1H1E	Histone H1.4 OS=Homo sapiens GN=HIST1H1E PE=1 SV=2	5	8.18024	10.1778	10.4115	10.4953	1.13883
sp|P35813-3|PPM1A_HUMAN	PPM1A	Isoform 3 of Protein phosphatase 1A OS=Homo sapiens GN=PPM1A	4	9.5561	8.66232	10.6175	10.1289	1.13876
sp|P28072|PSB6_HUMAN	PSMB6	Proteasome subunit beta type-6 OS=Homo sapiens GN=PSMB6 PE=1 SV=4	6	9.52981	8.99165	10.629	10.4618	1.13872
sp|Q9Y3Z3|SAMH1_HUMAN	SAMHD1	Deoxynucleoside triphosphate triphosphohydrolase SAMHD1 OS=Homo sapiens GN=SAMHD1 PE=1 SV=2	6	10.7305	9.6223	11.2157	11.9548	1.13844
sp|P41223|BUD31_HUMAN	BUD31	Protein BUD31 homolog OS=Homo sapiens GN=BUD31 PE=1 SV=2	7	9.74688	9.32126	10.6299	11.0746	1.13826
sp|P61981|1433G_HUMAN	YWHAG	14-3-3 protein gamma OS=Homo sapiens GN=YWHAG PE=1 SV=2	14	9.42869	8.4444	10.0585	10.2824	1.13807
sp|Q8N2K0-2|ABD12_HUMAN	ABHD12	Isoform 2 of Monoacylglycerol lipase ABHD12 OS=Homo sapiens GN=ABHD12	3	8.68065	11.4511	11.5376	11.3728	1.13803
sp|O15020|SPTN2_HUMAN	SPTBN2	Spectrin beta chain, non-erythrocytic 2 OS=Homo sapiens GN=SPTBN2 PE=1 SV=3	12	8.70627	9.77298	10.3175	10.7123	1.13802
sp|A0MZ66-3|SHOT1_HUMAN	KIAA1598	Isoform 3 of Shootin-1 OS=Homo sapiens GN=KIAA1598	13	10.1914	10.6752	11.906	11.838	1.1379
sp|Q15942|ZYX_HUMAN	ZYX	Zyxin OS=Homo sapiens GN=ZYX PE=1 SV=1	6	10.243	12.1259	12.324	13.1283	1.13785
sp|P63104|1433Z_HUMAN	YWHAZ	14-3-3 protein zeta/delta OS=Homo sapiens GN=YWHAZ PE=1 SV=1	16	9.82449	9.70234	11.393	10.8246	1.1378
sp|O43598|DNPH1_HUMAN	DNPH1	2'-deoxynucleoside 5'-phosphate N-hydrolase 1 OS=Homo sapiens GN=DNPH1 PE=1 SV=1	3	10.0098	8.13144	10.4404	10.1989	1.1377
sp|P52907|CAZA1_HUMAN	CAPZA1	F-actin-capping protein subunit alpha-1 OS=Homo sapiens GN=CAPZA1 PE=1 SV=3	18	9.44392	9.3497	10.8415	10.5384	1.13762
sp|P04792|HSPB1_HUMAN	HSPB1	Heat shock protein beta-1 OS=Homo sapiens GN=HSPB1 PE=1 SV=2	13	11.2867	10.4914	12.7319	12.0394	1.13744
sp|Q9HC35|EMAL4_HUMAN	EML4	Echinoderm microtubule-associated protein-like 4 OS=Homo sapiens GN=EML4 PE=1 SV=3	10	9.36725	8.43952	10.0685	10.1841	1.13735
sp|P51858|HDGF_HUMAN	HDGF	Hepatoma-derived growth factor OS=Homo sapiens GN=HDGF PE=1 SV=1	10	10.3371	9.51209	13.1605	9.41155	1.13718
sp|O95159|ZFPL1_HUMAN	ZFPL1	Zinc finger protein-like 1 OS=Homo sapiens GN=ZFPL1 PE=1 SV=2	1	7.89875	9.88226	10.624	9.59601	1.13717
sp|Q14558-2|KPRA_HUMAN	PRPSAP1	Isoform 2 of Phosphoribosyl pyrophosphate synthase-associated protein 1 OS=Homo sapiens GN=PRPSAP1	3	9.65596	10.9633	10.96	12.4864	1.13711
sp|Q12888-2|TP53B_HUMAN	TP53BP1	Isoform 2 of Tumor suppressor p53-binding protein 1 OS=Homo sapiens GN=TP53BP1	19	10.577	10.6349	12.0505	12.0645	1.13686
sp|P61160|ARP2_HUMAN	ACTR2	Actin-related protein 2 OS=Homo sapiens GN=ACTR2 PE=1 SV=1	16	9.0903	8.7346	10.2143	10.0491	1.1368
sp|Q6P6C2|ALKB5_HUMAN	ALKBH5	RNA demethylase ALKBH5 OS=Homo sapiens GN=ALKBH5 PE=1 SV=2	6	9.2768	9.8795	10.6771	11.0949	1.13655
sp|Q14966|ZN638_HUMAN	ZNF638	Zinc finger protein 638 OS=Homo sapiens GN=ZNF638 PE=1 SV=2	16	9.60309	9.56839	11.1209	10.6584	1.13603
sp|Q9NQE9|HINT3_HUMAN	HINT3	Histidine triad nucleotide-binding protein 3 OS=Homo sapiens GN=HINT3 PE=1 SV=1	3	8.58632	8.74815	9.81239	9.87773	1.13589
sp|Q13043|STK4_HUMAN	STK4	Serine/threonine-protein kinase 4 OS=Homo sapiens GN=STK4 PE=1 SV=2	6	9.60249	9.08585	10.3188	10.9029	1.13556
sp|P11171|41_HUMAN	EPB41	Protein 4.1 OS=Homo sapiens GN=EPB41 PE=1 SV=4	21	10.4094	10.2561	11.7827	11.6841	1.13555
sp|P05556|ITB1_HUMAN	ITGB1	Integrin beta-1 OS=Homo sapiens GN=ITGB1 PE=1 SV=2	10	8.70213	11.18	11.2724	11.3043	1.13553
sp|Q86WI1|PKHL1_HUMAN	PKHD1L1	Fibrocystin-L OS=Homo sapiens GN=PKHD1L1 PE=2 SV=2	2	9.63328	7.0562	8.70695	10.2424	1.13541
sp|Q9UDY2-7|ZO2_HUMAN	TJP2	Isoform 7 of Tight junction protein ZO-2 OS=Homo sapiens GN=TJP2	5	11.0914	10.613	12.3361	12.2971	1.13494
sp|Q9H5V8|CDCP1_HUMAN	CDCP1	CUB domain-containing protein 1 OS=Homo sapiens GN=CDCP1 PE=1 SV=3	4	9.5307	11.7281	11.3812	12.7463	1.13494
sp|P62873|GBB1_HUMAN	GNB1	Guanine nucleotide-binding protein G(I)/G(S)/G(T) subunit beta-1 OS=Homo sapiens GN=GNB1 PE=1 SV=3	1	9.13413	8.57314	9.6594	10.4338	1.13474
sp|Q13501|SQSTM_HUMAN	SQSTM1	Sequestosome-1 OS=Homo sapiens GN=SQSTM1 PE=1 SV=1	3	8.68567	9.39069	9.48655	11.0219	1.13454
sp|Q8N4L2|TM55A_HUMAN	TMEM55A	Type 2 phosphatidylinositol 4,5-bisphosphate 4-phosphatase OS=Homo sapiens GN=TMEM55A PE=1 SV=1	1	9.27404	10.0905	11.3521	10.6173	1.13451
sp|Q9Y3C6|PPIL1_HUMAN	PPIL1	Peptidyl-prolyl cis-trans isomerase-like 1 OS=Homo sapiens GN=PPIL1 PE=1 SV=1	4	9.42755	9.55804	10.2862	11.2513	1.13442
sp|P43304|GPDM_HUMAN	GPD2	Glycerol-3-phosphate dehydrogenase, mitochondrial OS=Homo sapiens GN=GPD2 PE=1 SV=3	6	9.32097	10.9053	11.2471	11.6966	1.13436
sp|P56211|ARP19_HUMAN	ARPP19	cAMP-regulated phosphoprotein 19 OS=Homo sapiens GN=ARPP19 PE=1 SV=2	2	10.4596	11.4053	14.982	9.81874	1.13427
sp|Q03169|TNAP2_HUMAN	TNFAIP2	Tumor necrosis factor alpha-induced protein 2 OS=Homo sapiens GN=TNFAIP2 PE=1 SV=2	5	8.42859	9.01207	9.96336	9.81652	1.13412
sp|O95619|YETS4_HUMAN	YEATS4	YEATS domain-containing protein 4 OS=Homo sapiens GN=YEATS4 PE=1 SV=1	3	9.18242	8.03283	10.0601	9.46291	1.13405
sp|Q96GG9|DCNL1_HUMAN	DCUN1D1	DCN1-like protein 1 OS=Homo sapiens GN=DCUN1D1 PE=1 SV=1	2	9.89941	8.24834	10.12	10.4596	1.134
sp|O14657|TOR1B_HUMAN	TOR1B	Torsin-1B OS=Homo sapiens GN=TOR1B PE=1 SV=2	1	7.74483	8.92813	8.83955	10.0651	1.13385
sp|P51608-2|MECP2_HUMAN	MECP2	Isoform B of Methyl-CpG-binding protein 2 OS=Homo sapiens GN=MECP2	4	9.23139	9.96339	10.6754	11.0883	1.13383
sp|O15504|NUPL2_HUMAN	NUPL2	Nucleoporin-like protein 2 OS=Homo sapiens GN=NUPL2 PE=1 SV=1	2	9.53392	9.48223	10.2929	11.2621	1.13351
sp|Q00839|HNRPU_HUMAN	HNRNPU	Heterogeneous nuclear ribonucleoprotein U OS=Homo sapiens GN=HNRNPU PE=1 SV=6	15	9.38681	9.07557	10.3709	10.5542	1.13339
sp|Q9P2N6|KANL3_HUMAN	KANSL3	KAT8 regulatory NSL complex subunit 3 OS=Homo sapiens GN=KANSL3 PE=1 SV=2	1	9.92875	8.34991	11.116	9.59896	1.13328
sp|P53992|SC24C_HUMAN	SEC24C	Protein transport protein Sec24C OS=Homo sapiens GN=SEC24C PE=1 SV=3	18	9.66063	9.1848	10.3813	10.9733	1.13314
sp|P47897|SYQ_HUMAN	QARS	Glutamine--tRNA ligase OS=Homo sapiens GN=QARS PE=1 SV=1	16	9.09293	8.53415	10.3682	9.60534	1.13312
sp|P16422|EPCAM_HUMAN	EPCAM	Epithelial cell adhesion molecule OS=Homo sapiens GN=EPCAM PE=1 SV=2	1	10.5579	10.4646	12.3643	11.4554	1.13306
sp|Q9Y394|DHRS7_HUMAN	DHRS7	Dehydrogenase/reductase SDR family member 7 OS=Homo sapiens GN=DHRS7 PE=1 SV=1	4	9.39782	12.2133	12.9695	11.5113	1.13279
sp|P13804|ETFA_HUMAN	ETFA	Electron transfer flavoprotein subunit alpha, mitochondrial OS=Homo sapiens GN=ETFA PE=1 SV=1	8	10.0731	10.5015	11.9753	11.3284	1.13264
sp|Q9H0E2|TOLIP_HUMAN	TOLLIP	Toll-interacting protein OS=Homo sapiens GN=TOLLIP PE=1 SV=1	4	9.48667	9.44702	10.5421	10.9021	1.1326
sp|P06733|ENOA_HUMAN	ENO1	Alpha-enolase OS=Homo sapiens GN=ENO1 PE=1 SV=2	16	10.5845	9.18324	11.2473	11.1372	1.13238
sp|Q92841|DDX17_HUMAN	DDX17	Probable ATP-dependent RNA helicase DDX17 OS=Homo sapiens GN=DDX17 PE=1 SV=2	22	9.56688	9.04204	10.4496	10.6219	1.13233
sp|Q99766|ATP5S_HUMAN	ATP5S	ATP synthase subunit s, mitochondrial OS=Homo sapiens GN=ATP5S PE=1 SV=3	1	9.55612	9.36493	10.5094	10.9138	1.13224
sp|P48444|COPD_HUMAN	ARCN1	Coatomer subunit delta OS=Homo sapiens GN=ARCN1 PE=1 SV=1	15	9.54022	9.1897	10.5044	10.6987	1.13205
sp|Q9BUB4|ADAT1_HUMAN	ADAT1	tRNA-specific adenosine deaminase 1 OS=Homo sapiens GN=ADAT1 PE=1 SV=1	1	11.1363	7.70111	11.4121	9.90706	1.13175
sp|P09622|DLDH_HUMAN	DLD	Dihydrolipoyl dehydrogenase, mitochondrial OS=Homo sapiens GN=DLD PE=1 SV=2	11	11.1374	11.4863	12.6904	12.9095	1.13155
sp|O00459|P85B_HUMAN	PIK3R2	Phosphatidylinositol 3-kinase regulatory subunit beta OS=Homo sapiens GN=PIK3R2 PE=1 SV=2	6	8.72156	9.07076	10.3649	9.76367	1.13131
sp|Q6IEG0|SNR48_HUMAN	SNRNP48	U11/U12 small nuclear ribonucleoprotein 48 kDa protein OS=Homo sapiens GN=SNRNP48 PE=1 SV=2	2	9.30834	8.5206	9.89102	10.2779	1.13124
sp|Q14807|KIF22_HUMAN	KIF22	Kinesin-like protein KIF22 OS=Homo sapiens GN=KIF22 PE=1 SV=5	10	9.57218	8.8471	10.4004	10.436	1.13123
sp|Q86U42|PABP2_HUMAN	PABPN1	Polyadenylate-binding protein 2 OS=Homo sapiens GN=PABPN1 PE=1 SV=3	6	9.22019	8.79404	10.0458	10.3322	1.13122
sp|Q86VN1|VPS36_HUMAN	VPS36	Vacuolar protein-sorting-associated protein 36 OS=Homo sapiens GN=VPS36 PE=1 SV=1	7	9.65079	8.59556	10.8243	9.81619	1.13121
sp|Q15020|SART3_HUMAN	SART3	Squamous cell carcinoma antigen recognized by T-cells 3 OS=Homo sapiens GN=SART3 PE=1 SV=1	9	9.00827	10.6236	10.066	12.1408	1.13116
sp|O95630|STABP_HUMAN	STAMBP	STAM-binding protein OS=Homo sapiens GN=STAMBP PE=1 SV=1	9	9.47388	9.53213	10.9536	10.5387	1.13081
sp|Q9P2T1-2|GMPR2_HUMAN	GMPR2	Isoform 2 of GMP reductase 2 OS=Homo sapiens GN=GMPR2	3	9.22995	9.17248	10.031	10.7786	1.13081
sp|P69905|HBA_HUMAN	HBA1	Hemoglobin subunit alpha OS=Homo sapiens GN=HBA1 PE=1 SV=2	11	9.49576	9.6325	9.96837	11.6591	1.13066
sp|O43681|ASNA_HUMAN	ASNA1	ATPase ASNA1 OS=Homo sapiens GN=ASNA1 PE=1 SV=2	5	9.55561	9.3564	10.3393	11.0422	1.13058
sp|Q9NYZ3|GTSE1_HUMAN	GTSE1	G2 and S phase-expressed protein 1 OS=Homo sapiens GN=GTSE1 PE=1 SV=3	1	9.63803	9.3597	9.70028	11.7768	1.13051
sp|Q96M27-2|PRRC1_HUMAN	PRRC1	Isoform 2 of Protein PRRC1 OS=Homo sapiens GN=PRRC1	2	8.61314	9.20453	9.7048	10.4381	1.1305
sp|O60888-2|CUTA_HUMAN	CUTA	Isoform A of Protein CutA OS=Homo sapiens GN=CUTA	6	9.43724	9.99962	10.6735	11.2997	1.13049
sp|P29144|TPP2_HUMAN	TPP2	Tripeptidyl-peptidase 2 OS=Homo sapiens GN=TPP2 PE=1 SV=4	19	10.4725	10.182	11.5244	11.8231	1.13038
sp|Q8WWW0|RASF5_HUMAN	RASSF5	Ras association domain-containing protein 5 OS=Homo sapiens GN=RASSF5 PE=1 SV=1	1	7.00665	8.15546	9.67033	7.46736	1.1303
sp|Q9UBS0|KS6B2_HUMAN	RPS6KB2	Ribosomal protein S6 kinase beta-2 OS=Homo sapiens GN=RPS6KB2 PE=1 SV=2	3	9.07587	10.2044	10.6077	11.1844	1.13028
sp|P49407|ARRB1_HUMAN	ARRB1	Beta-arrestin-1 OS=Homo sapiens GN=ARRB1 PE=1 SV=2	5	9.01279	8.52584	10.142	9.67995	1.13019
sp|Q14165|MLEC_HUMAN	MLEC	Malectin OS=Homo sapiens GN=MLEC PE=1 SV=1	8	7.76464	11.821	11.1715	10.9633	1.13016
sp|Q14980|NUMA1_HUMAN	NUMA1	Nuclear mitotic apparatus protein 1 OS=Homo sapiens GN=NUMA1 PE=1 SV=2	17	9.80146	8.45773	10.1588	10.4754	1.13007
sp|Q9UGP8|SEC63_HUMAN	SEC63	Translocation protein SEC63 homolog OS=Homo sapiens GN=SEC63 PE=1 SV=2	11	7.6165	11.3775	11.0108	10.4535	1.13006
sp|Q9BXP2|S12A9_HUMAN	SLC12A9	Solute carrier family 12 member 9 OS=Homo sapiens GN=SLC12A9 PE=1 SV=1	3	8.40214	10.4019	9.95509	11.2938	1.13002
sp|Q15121|PEA15_HUMAN	PEA15	Astrocytic phosphoprotein PEA-15 OS=Homo sapiens GN=PEA15 PE=1 SV=2	1	8.35578	8.98035	10.8236	8.76539	1.12995
sp|Q8TD19|NEK9_HUMAN	NEK9	Serine/threonine-protein kinase Nek9 OS=Homo sapiens GN=NEK9 PE=1 SV=2	4	9.36048	9.37068	10.5783	10.5867	1.12994
sp|Q96L92|SNX27_HUMAN	SNX27	Sorting nexin-27 OS=Homo sapiens GN=SNX27 PE=1 SV=2	4	10.0192	9.13	10.9109	10.7265	1.12993
sp|P30414|NKTR_HUMAN	NKTR	NK-tumor recognition protein OS=Homo sapiens GN=NKTR PE=1 SV=2	4	10.1393	9.03227	11.1717	10.4872	1.12974
sp|P53582|MAP11_HUMAN	METAP1	Methionine aminopeptidase 1 OS=Homo sapiens GN=METAP1 PE=1 SV=2	4	9.16876	7.73845	9.75459	9.34546	1.1297
sp|P17858-2|K6PL_HUMAN	PFKL	Isoform 2 of 6-phosphofructokinase, liver type OS=Homo sapiens GN=PFKL	9	9.18015	8.78695	10.1945	10.0979	1.12942
sp|P48382|RFX5_HUMAN	RFX5	DNA-binding protein RFX5 OS=Homo sapiens GN=RFX5 PE=1 SV=1	2	9.12248	9.12871	10.5129	10.1001	1.12941
sp|A2RTX5|SYTC2_HUMAN	TARSL2	Probable threonine--tRNA ligase 2, cytoplasmic OS=Homo sapiens GN=TARSL2 PE=1 SV=1	4	10.9001	9.43613	11.2675	11.7002	1.12939
sp|O60826|CCD22_HUMAN	CCDC22	Coiled-coil domain-containing protein 22 OS=Homo sapiens GN=CCDC22 PE=1 SV=1	4	9.06644	9.4256	10.4051	10.4776	1.12928
sp|Q96GC5|RM48_HUMAN	MRPL48	39S ribosomal protein L48, mitochondrial OS=Homo sapiens GN=MRPL48 PE=1 SV=2	2	9.82003	10.4557	11.038	11.856	1.12913
sp|P50395|GDIB_HUMAN	GDI2	Rab GDP dissociation inhibitor beta OS=Homo sapiens GN=GDI2 PE=1 SV=2	26	9.48561	9.3569	10.4883	10.7863	1.12907
sp|P07686|HEXB_HUMAN	HEXB	Beta-hexosaminidase subunit beta OS=Homo sapiens GN=HEXB PE=1 SV=3	12	9.68842	9.68757	10.894	10.9822	1.12904
sp|Q96RU2|UBP28_HUMAN	USP28	Ubiquitin carboxyl-terminal hydrolase 28 OS=Homo sapiens GN=USP28 PE=1 SV=1	5	10.284	10.1493	10.8629	12.2045	1.12892
sp|Q96EB6|SIR1_HUMAN	SIRT1	NAD-dependent protein deacetylase sirtuin-1 OS=Homo sapiens GN=SIRT1 PE=1 SV=2	5	9.85015	8.69557	10.6471	10.2886	1.12887
sp|Q04446|GLGB_HUMAN	GBE1	1,4-alpha-glucan-branching enzyme OS=Homo sapiens GN=GBE1 PE=1 SV=3	5	9.01329	9.037	10.144	10.2274	1.12859
sp|P26583|HMGB2_HUMAN	HMGB2	High mobility group protein B2 OS=Homo sapiens GN=HMGB2 PE=1 SV=2	11	8.9473	9.71805	11.1547	9.90334	1.12819
sp|Q9UL18|AGO1_HUMAN	AGO1	Protein argonaute-1 OS=Homo sapiens GN=AGO1 PE=1 SV=3	5	10.4622	10.6961	11.9334	11.9343	1.12806
sp|P49916|DNLI3_HUMAN	LIG3	DNA ligase 3 OS=Homo sapiens GN=LIG3 PE=1 SV=2	13	10.0482	9.51628	11.2277	10.837	1.12779
sp|Q9H019|MFR1L_HUMAN	MTFR1L	Mitochondrial fission regulator 1-like OS=Homo sapiens GN=MTFR1L PE=1 SV=2	2	9.83204	9.26874	10.6551	10.8851	1.12771
sp|Q6P9B6|TLDC1_HUMAN	TLDC1	TLD domain-containing protein 1 OS=Homo sapiens GN=TLDC1 PE=1 SV=2	3	8.19049	8.94058	9.11565	10.2031	1.1277
sp|P23528|COF1_HUMAN	CFL1	Cofilin-1 OS=Homo sapiens GN=CFL1 PE=1 SV=3	15	9.28543	8.21021	10.1026	9.6228	1.12745
sp|Q96FS4|SIPA1_HUMAN	SIPA1	Signal-induced proliferation-associated protein 1 OS=Homo sapiens GN=SIPA1 PE=1 SV=1	9	9.40817	9.68949	10.5941	10.9357	1.12735
sp|Q04864|REL_HUMAN	REL	Proto-oncogene c-Rel OS=Homo sapiens GN=REL PE=1 SV=1	5	8.81733	8.57622	9.56091	10.0395	1.12688
sp|P07737|PROF1_HUMAN	PFN1	Profilin-1 OS=Homo sapiens GN=PFN1 PE=1 SV=2	16	8.64923	9.28611	9.48186	10.7248	1.12664
sp|Q12797|ASPH_HUMAN	ASPH	Aspartyl/asparaginyl beta-hydroxylase OS=Homo sapiens GN=ASPH PE=1 SV=3	5	7.64843	11.2164	10.7265	10.5242	1.12647
sp|Q6UWP2|DHR11_HUMAN	DHRS11	Dehydrogenase/reductase SDR family member 11 OS=Homo sapiens GN=DHRS11 PE=1 SV=1	1	10.0085	8.93741	10.8005	10.5396	1.12636
sp|P31942|HNRH3_HUMAN	HNRNPH3	Heterogeneous nuclear ribonucleoprotein H3 OS=Homo sapiens GN=HNRNPH3 PE=1 SV=2	13	9.99033	9.68106	10.7084	11.4487	1.12636
tr|J3KNL6|J3KNL6_HUMAN	SEC16A	Protein transport protein Sec16A OS=Homo sapiens GN=SEC16A PE=2 SV=1	1	7.62194	11.9884	13.4288	8.65811	1.12629
sp|Q9UHD8|SEPT9_HUMAN	2021-09-09	Septin-9 OS=Homo sapiens GN=SEPT9 PE=1 SV=2	16	9.52137	9.24646	10.4472	10.6902	1.12626
sp|P61970|NTF2_HUMAN	NUTF2	Nuclear transport factor 2 OS=Homo sapiens GN=NUTF2 PE=1 SV=1	7	10.2571	8.2755	10.1786	10.6918	1.12615
sp|O00193|SMAP_HUMAN	SMAP	Small acidic protein OS=Homo sapiens GN=SMAP PE=1 SV=1	5	12.4655	9.22699	14.3596	10.0681	1.12609
sp|P42898|MTHR_HUMAN	MTHFR	Methylenetetrahydrofolate reductase OS=Homo sapiens GN=MTHFR PE=1 SV=3	2	9.95316	9.20408	11.3639	10.2065	1.12597
sp|P22059|OSBP1_HUMAN	OSBP	Oxysterol-binding protein 1 OS=Homo sapiens GN=OSBP PE=1 SV=1	11	9.75874	9.17423	10.3558	10.9586	1.12578
sp|Q96GD0|PLPP_HUMAN	PDXP	Pyridoxal phosphate phosphatase OS=Homo sapiens GN=PDXP PE=1 SV=2	4	10.1725	9.68219	10.2829	12.0663	1.12564
sp|Q7Z7H5|TMED4_HUMAN	TMED4	Transmembrane emp24 domain-containing protein 4 OS=Homo sapiens GN=TMED4 PE=1 SV=1	1	8.84339	10.6487	10.623	11.3128	1.12537
sp|Q92820|GGH_HUMAN	GGH	Gamma-glutamyl hydrolase OS=Homo sapiens GN=GGH PE=1 SV=2	7	9.60764	9.95447	11.1311	10.8809	1.12523
sp|Q9H875|PKRI1_HUMAN	PRKRIP1	PRKR-interacting protein 1 OS=Homo sapiens GN=PRKRIP1 PE=1 SV=1	3	9.41998	10.2043	11.484	10.5951	1.12509
sp|Q8N488|RYBP_HUMAN	RYBP	RING1 and YY1-binding protein OS=Homo sapiens GN=RYBP PE=1 SV=2	3	9.91896	8.98407	10.5373	10.7284	1.12499
sp|O95372|LYPA2_HUMAN	LYPLA2	Acyl-protein thioesterase 2 OS=Homo sapiens GN=LYPLA2 PE=1 SV=1	1	9.14829	11.3451	10.9092	12.1446	1.12494
sp|P52732|KIF11_HUMAN	KIF11	Kinesin-like protein KIF11 OS=Homo sapiens GN=KIF11 PE=1 SV=2	16	10.3314	9.40393	11.1018	11.0977	1.12486
sp|O15357|SHIP2_HUMAN	INPPL1	Phosphatidylinositol 3,4,5-trisphosphate 5-phosphatase 2 OS=Homo sapiens GN=INPPL1 PE=1 SV=2	13	9.9701	9.58475	11.084	10.9109	1.12478
sp|Q96CD2|COAC_HUMAN	PPCDC	Phosphopantothenoylcysteine decarboxylase OS=Homo sapiens GN=PPCDC PE=1 SV=2	2	10.3561	10.7627	12.038	11.707	1.12435
sp|Q12974|TP4A2_HUMAN	PTP4A2	Protein tyrosine phosphatase type IVA 2 OS=Homo sapiens GN=PTP4A2 PE=1 SV=1	4	10.6854	9.67574	12.0426	10.8499	1.12433
sp|Q9UNH7|SNX6_HUMAN	SNX6	Sorting nexin-6 OS=Homo sapiens GN=SNX6 PE=1 SV=1	7	9.87818	9.14817	10.7835	10.6054	1.12418
sp|O14770|MEIS2_HUMAN	MEIS2	Homeobox protein Meis2 OS=Homo sapiens GN=MEIS2 PE=1 SV=2	1	10.1552	9.58433	11.4574	10.7307	1.12405
sp|Q9Y2W1|TR150_HUMAN	THRAP3	Thyroid hormone receptor-associated protein 3 OS=Homo sapiens GN=THRAP3 PE=1 SV=2	11	9.33032	9.44194	10.3213	10.779	1.12401
sp|P36405|ARL3_HUMAN	ARL3	ADP-ribosylation factor-like protein 3 OS=Homo sapiens GN=ARL3 PE=1 SV=2	4	7.92587	8.04574	8.94176	9.00637	1.12375
sp|Q7Z401-2|MYCPP_HUMAN	DENND4A	Isoform 2 of C-myc promoter-binding protein OS=Homo sapiens GN=DENND4A	4	10.0262	8.40175	10.5219	10.1862	1.12374
sp|Q9Y276|BCS1_HUMAN	BCS1L	Mitochondrial chaperone BCS1 OS=Homo sapiens GN=BCS1L PE=1 SV=1	5	11.1361	11.1276	12.2893	12.7284	1.1237
sp|Q9UBP6|TRMB_HUMAN	METTL1	tRNA (guanine-N(7)-)-methyltransferase OS=Homo sapiens GN=METTL1 PE=1 SV=1	1	10.4791	9.56898	11.5829	10.9446	1.12367
sp|P62879|GBB2_HUMAN	GNB2	Guanine nucleotide-binding protein G(I)/G(S)/G(T) subunit beta-2 OS=Homo sapiens GN=GNB2 PE=1 SV=3	5	9.35732	8.51215	10.3633	9.71239	1.12346
sp|Q9BXK5|B2L13_HUMAN	BCL2L13	Bcl-2-like protein 13 OS=Homo sapiens GN=BCL2L13 PE=1 SV=1	8	8.68543	10.656	10.9353	10.7926	1.12339
sp|Q6UWZ7|F175A_HUMAN	FAM175A	BRCA1-A complex subunit Abraxas OS=Homo sapiens GN=FAM175A PE=1 SV=2	2	9.43944	8.93442	9.94632	10.6889	1.12307
sp|Q5VT52|RPRD2_HUMAN	RPRD2	Regulation of nuclear pre-mRNA domain-containing protein 2 OS=Homo sapiens GN=RPRD2 PE=1 SV=1	9	9.67798	8.87693	10.2624	10.5739	1.12296
sp|Q07960|RHG01_HUMAN	ARHGAP1	Rho GTPase-activating protein 1 OS=Homo sapiens GN=ARHGAP1 PE=1 SV=1	10	8.83285	8.75229	9.71407	10.0316	1.12286
sp|P55145|MANF_HUMAN	MANF	Mesencephalic astrocyte-derived neurotrophic factor OS=Homo sapiens GN=MANF PE=1 SV=3	5	9.97374	9.18405	10.8287	10.6789	1.12266
sp|O14579|COPE_HUMAN	COPE	Coatomer subunit epsilon OS=Homo sapiens GN=COPE PE=1 SV=3	8	9.61422	8.56066	10.2552	10.1485	1.12263
sp|O15127|SCAM2_HUMAN	SCAMP2	Secretory carrier-associated membrane protein 2 OS=Homo sapiens GN=SCAMP2 PE=1 SV=2	3	8.27263	10.7005	9.32223	11.9761	1.12255
sp|Q96EV8|DTBP1_HUMAN	DTNBP1	Dysbindin OS=Homo sapiens GN=DTNBP1 PE=1 SV=1	5	9.34234	9.65228	10.5243	10.7939	1.12233
sp|Q14554|PDIA5_HUMAN	PDIA5	Protein disulfide-isomerase A5 OS=Homo sapiens GN=PDIA5 PE=1 SV=1	7	9.2703	10.901	11.3149	11.3169	1.12198
sp|Q92878-2|RAD50_HUMAN	RAD50	Isoform 2 of DNA repair protein RAD50 OS=Homo sapiens GN=RAD50	22	9.95479	9.46176	10.8215	10.9629	1.12195
sp|Q8WTW3|COG1_HUMAN	COG1	Conserved oligomeric Golgi complex subunit 1 OS=Homo sapiens GN=COG1 PE=1 SV=1	5	9.44284	9.00782	9.97353	10.7265	1.12192
sp|Q9BUB5|MKNK1_HUMAN	MKNK1	MAP kinase-interacting serine/threonine-protein kinase 1 OS=Homo sapiens GN=MKNK1 PE=1 SV=1	5	11.006	10.3969	12.0114	11.9991	1.12183
sp|P27986-4|P85A_HUMAN	PIK3R1	Isoform 4 of Phosphatidylinositol 3-kinase regulatory subunit alpha OS=Homo sapiens GN=PIK3R1	7	8.41398	8.1365	9.68118	8.88508	1.1218
sp|Q08AM6|VAC14_HUMAN	VAC14	Protein VAC14 homolog OS=Homo sapiens GN=VAC14 PE=1 SV=1	10	10.0614	9.68252	10.8413	11.3036	1.1216
sp|Q12955|ANK3_HUMAN	ANK3	Ankyrin-3 OS=Homo sapiens GN=ANK3 PE=1 SV=3	6	7.86278	7.58761	8.47698	8.84896	1.12139
sp|Q9NX40|OCAD1_HUMAN	OCIAD1	OCIA domain-containing protein 1 OS=Homo sapiens GN=OCIAD1 PE=1 SV=1	3	8.75603	9.62982	10.0912	10.5251	1.12131
sp|Q9BXL7|CAR11_HUMAN	CARD11	Caspase recruitment domain-containing protein 11 OS=Homo sapiens GN=CARD11 PE=1 SV=3	6	8.67527	9.58646	10.3825	10.0916	1.12115
sp|Q9NP61|ARFG3_HUMAN	ARFGAP3	ADP-ribosylation factor GTPase-activating protein 3 OS=Homo sapiens GN=ARFGAP3 PE=1 SV=1	4	10.0874	9.97686	11.2109	11.2827	1.12107
sp|Q9BUR5|APOO_HUMAN	APOO	Apolipoprotein O OS=Homo sapiens GN=APOO PE=1 SV=1	2	10.3635	10.9862	13.0174	10.9099	1.12073
sp|Q9NYW8|RBAK_HUMAN	RBAK	RB-associated KRAB zinc finger protein OS=Homo sapiens GN=RBAK PE=1 SV=1	1	8.86259	7.91286	10.8203	7.98025	1.12072
sp|Q96QK1|VPS35_HUMAN	VPS35	Vacuolar protein sorting-associated protein 35 OS=Homo sapiens GN=VPS35 PE=1 SV=2	11	10.0068	9.14481	10.5559	10.9058	1.12062
sp|Q6NXT6|TAPT1_HUMAN	TAPT1	Transmembrane anterior posterior transformation protein 1 homolog OS=Homo sapiens GN=TAPT1 PE=1 SV=1	3	8.13156	11.688	10.99	11.2196	1.12059
sp|O95379|TFIP8_HUMAN	TNFAIP8	Tumor necrosis factor alpha-induced protein 8 OS=Homo sapiens GN=TNFAIP8 PE=1 SV=1	3	8.23824	8.48187	8.75152	9.98411	1.12054
sp|P07602-3|SAP_HUMAN	PSAP	Isoform Sap-mu-9 of Prosaposin OS=Homo sapiens GN=PSAP	7	11.0936	12.0642	13.1539	12.7876	1.1202
sp|O43464|HTRA2_HUMAN	HTRA2	Serine protease HTRA2, mitochondrial OS=Homo sapiens GN=HTRA2 PE=1 SV=2	5	9.65967	11.3342	11.8938	11.621	1.12008
sp|O75907|DGAT1_HUMAN	DGAT1	Diacylglycerol O-acyltransferase 1 OS=Homo sapiens GN=DGAT1 PE=1 SV=2	2	6.64989	9.18626	9.0948	8.64256	1.12006
sp|Q96C19|EFHD2_HUMAN	EFHD2	EF-hand domain-containing protein D2 OS=Homo sapiens GN=EFHD2 PE=1 SV=1	16	7.83251	7.91994	8.89633	8.74545	1.11994
sp|Q8N4P3|MESH1_HUMAN	HDDC3	Guanosine-3',5'-bis(diphosphate) 3'-pyrophosphohydrolase MESH1 OS=Homo sapiens GN=HDDC3 PE=1 SV=3	1	9.27316	8.93712	9.87825	10.5156	1.11991
sp|Q9UHW9-2|S12A6_HUMAN	SLC12A6	Isoform 2 of Solute carrier family 12 member 6 OS=Homo sapiens GN=SLC12A6	4	9.68358	8.60964	9.8902	10.594	1.11977
sp|P17028|ZNF24_HUMAN	ZNF24	Zinc finger protein 24 OS=Homo sapiens GN=ZNF24 PE=1 SV=4	2	8.71863	9.13955	9.15472	10.8413	1.11971
sp|Q9BT09|CNPY3_HUMAN	CNPY3	Protein canopy homolog 3 OS=Homo sapiens GN=CNPY3 PE=1 SV=1	2	9.68088	11.1922	12.205	11.1661	1.11967
sp|Q5TBB1|RNH2B_HUMAN	RNASEH2B	Ribonuclease H2 subunit B OS=Homo sapiens GN=RNASEH2B PE=1 SV=1	6	9.18112	9.57183	10.2594	10.7341	1.11947
sp|P52657|T2AG_HUMAN	GTF2A2	Transcription initiation factor IIA subunit 2 OS=Homo sapiens GN=GTF2A2 PE=1 SV=1	1	9.1369	8.99792	9.30547	10.9932	1.11932
sp|Q8NE86|MCU_HUMAN	MCU	Calcium uniporter protein, mitochondrial OS=Homo sapiens GN=MCU PE=1 SV=1	6	8.44206	9.44287	9.93546	10.0829	1.11929
sp|Q10567-3|AP1B1_HUMAN	AP1B1	Isoform C of AP-1 complex subunit beta-1 OS=Homo sapiens GN=AP1B1	9	8.98447	8.86376	9.81085	10.165	1.1192
sp|Q5SW96|ARH_HUMAN	LDLRAP1	Low density lipoprotein receptor adapter protein 1 OS=Homo sapiens GN=LDLRAP1 PE=1 SV=3	2	11.1807	10.1957	11.6095	12.3111	1.11902
sp|Q86Y82|STX12_HUMAN	STX12	Syntaxin-12 OS=Homo sapiens GN=STX12 PE=1 SV=1	1	10.733	9.61192	12.1874	10.5786	1.119
sp|Q53FA7|QORX_HUMAN	TP53I3	Quinone oxidoreductase PIG3 OS=Homo sapiens GN=TP53I3 PE=1 SV=2	2	7.91101	8.05539	8.8132	9.05215	1.11893
sp|Q8TAQ2|SMRC2_HUMAN	SMARCC2	SWI/SNF complex subunit SMARCC2 OS=Homo sapiens GN=SMARCC2 PE=1 SV=1	19	9.10339	10.1498	10.5017	11.0405	1.11889
sp|Q03393|PTPS_HUMAN	PTS	6-pyruvoyl tetrahydrobiopterin synthase OS=Homo sapiens GN=PTS PE=1 SV=1	1	7.88065	6.63614	7.13052	9.11191	1.11887
sp|O00418|EF2K_HUMAN	EEF2K	Eukaryotic elongation factor 2 kinase OS=Homo sapiens GN=EEF2K PE=1 SV=2	7	9.58538	8.70469	9.93637	10.5244	1.11868
sp|Q9NVJ2|ARL8B_HUMAN	ARL8B	ADP-ribosylation factor-like protein 8B OS=Homo sapiens GN=ARL8B PE=1 SV=1	4	10.115	9.69313	11.5994	10.5594	1.11868
sp|Q14919-2|NC2A_HUMAN	DRAP1	Isoform 2 of Dr1-associated corepressor OS=Homo sapiens GN=DRAP1	4	9.17717	9.06194	10.1732	10.2297	1.11863
sp|P10644|KAP0_HUMAN	PRKAR1A	cAMP-dependent protein kinase type I-alpha regulatory subunit OS=Homo sapiens GN=PRKAR1A PE=1 SV=1	10	10.3156	10.3535	11.5757	11.5448	1.11861
sp|Q8WXF1|PSPC1_HUMAN	PSPC1	Paraspeckle component 1 OS=Homo sapiens GN=PSPC1 PE=1 SV=1	7	9.11319	8.39328	10.0127	9.56498	1.11831
sp|O43252|PAPS1_HUMAN	PAPSS1	Bifunctional 3'-phosphoadenosine 5'-phosphosulfate synthase 1 OS=Homo sapiens GN=PAPSS1 PE=1 SV=2	10	7.28175	6.94436	8.03056	7.87859	1.11831
sp|Q9NWZ3|IRAK4_HUMAN	IRAK4	Interleukin-1 receptor-associated kinase 4 OS=Homo sapiens GN=IRAK4 PE=1 SV=1	6	9.50284	9.80732	10.6855	10.9041	1.11805
sp|P30740|ILEU_HUMAN	SERPINB1	Leukocyte elastase inhibitor OS=Homo sapiens GN=SERPINB1 PE=1 SV=1	12	9.20056	7.90937	9.97374	9.15501	1.11799
sp|P51659|DHB4_HUMAN	HSD17B4	Peroxisomal multifunctional enzyme type 2 OS=Homo sapiens GN=HSD17B4 PE=1 SV=3	18	9.158	8.68032	10.1947	9.74766	1.11795
sp|Q13151|ROA0_HUMAN	HNRNPA0	Heterogeneous nuclear ribonucleoprotein A0 OS=Homo sapiens GN=HNRNPA0 PE=1 SV=1	7	8.77501	8.4455	9.76784	9.48355	1.11793
sp|P21675-4|TAF1_HUMAN	TAF1	Isoform 4 of Transcription initiation factor TFIID subunit 1 OS=Homo sapiens GN=TAF1	2	8.99442	9.50017	10.8937	9.78193	1.11793
sp|Q969R8|ITFG2_HUMAN	ITFG2	Integrin-alpha FG-GAP repeat-containing protein 2 OS=Homo sapiens GN=ITFG2 PE=1 SV=1	2	9.66913	10.0518	10.958	11.0881	1.1179
sp|Q49A26|GLYR1_HUMAN	GLYR1	Putative oxidoreductase GLYR1 OS=Homo sapiens GN=GLYR1 PE=1 SV=3	5	9.91225	9.4833	10.7901	10.8903	1.1178
sp|P20810-6|ICAL_HUMAN	CAST	Isoform 6 of Calpastatin OS=Homo sapiens GN=CAST	6	11.3117	8.77465	14.7137	7.73806	1.11776
sp|Q9Y2L5|TPPC8_HUMAN	TRAPPC8	Trafficking protein particle complex subunit 8 OS=Homo sapiens GN=TRAPPC8 PE=1 SV=2	5	9.78236	9.06275	10.4738	10.5902	1.11774
sp|Q9UPV9|TRAK1_HUMAN	TRAK1	Trafficking kinesin-binding protein 1 OS=Homo sapiens GN=TRAK1 PE=1 SV=1	1	8.0538	8.28697	10.2786	7.9833	1.11757
sp|P62330|ARF6_HUMAN	ARF6	ADP-ribosylation factor 6 OS=Homo sapiens GN=ARF6 PE=1 SV=2	2	9.85809	8.59793	10.7727	9.85298	1.11756
sp|Q8WVB6-2|CTF18_HUMAN	CHTF18	Isoform 2 of Chromosome transmission fidelity protein 18 homolog OS=Homo sapiens GN=CHTF18	4	9.08272	9.19021	9.20229	11.2163	1.11742
sp|Q9Y5L0|TNPO3_HUMAN	TNPO3	Transportin-3 OS=Homo sapiens GN=TNPO3 PE=1 SV=3	20	10.4782	9.69605	11.456	11.0867	1.1174
sp|P06865|HEXA_HUMAN	HEXA	Beta-hexosaminidase subunit alpha OS=Homo sapiens GN=HEXA PE=1 SV=2	9	10.4175	10.2923	11.8137	11.3204	1.11706
sp|Q9P246|STIM2_HUMAN	STIM2	Stromal interaction molecule 2 OS=Homo sapiens GN=STIM2 PE=1 SV=2	1	9.22808	10.7671	10.1627	12.1727	1.11704
sp|Q8WXG6|MADD_HUMAN	MADD	MAP kinase-activating death domain protein OS=Homo sapiens GN=MADD PE=1 SV=2	2	9.23164	8.62113	10.4964	9.44574	1.11703
sp|Q13232|NDK3_HUMAN	NME3	Nucleoside diphosphate kinase 3 OS=Homo sapiens GN=NME3 PE=1 SV=2	3	10.4736	11.4889	12.7735	11.756	1.11688
sp|Q8N163-2|CCAR2_HUMAN	CCAR2	Isoform 2 of Cell cycle and apoptosis regulator protein 2 OS=Homo sapiens GN=CCAR2	11	9.22265	8.6545	10.088	9.87802	1.11685
sp|Q96BD5-3|PF21A_HUMAN	PHF21A	Isoform 3 of PHD finger protein 21A OS=Homo sapiens GN=PHF21A	3	9.44195	9.72006	10.5357	10.8633	1.11674
sp|Q8NBF2|NHLC2_HUMAN	NHLRC2	NHL repeat-containing protein 2 OS=Homo sapiens GN=NHLRC2 PE=1 SV=1	12	9.08603	9.44709	10.0901	10.6048	1.11664
sp|Q9Y2H6|FND3A_HUMAN	FNDC3A	Fibronectin type-III domain-containing protein 3A OS=Homo sapiens GN=FNDC3A PE=1 SV=4	2	8.49994	11.4152	11.254	10.9823	1.11656
sp|O00567|NOP56_HUMAN	NOP56	Nucleolar protein 56 OS=Homo sapiens GN=NOP56 PE=1 SV=4	13	10.5763	9.90987	11.7798	11.0919	1.11644
sp|Q96T21|SEBP2_HUMAN	SECISBP2	Selenocysteine insertion sequence-binding protein 2 OS=Homo sapiens GN=SECISBP2 PE=1 SV=2	2	10.8769	10.3444	12.8765	10.8135	1.11633
sp|P26038|MOES_HUMAN	MSN	Moesin OS=Homo sapiens GN=MSN PE=1 SV=3	17	10.485	9.14506	11.0627	10.8496	1.11626
sp|Q9NQ50|RM40_HUMAN	MRPL40	39S ribosomal protein L40, mitochondrial OS=Homo sapiens GN=MRPL40 PE=1 SV=1	8	10.8694	9.45224	11.9367	10.7471	1.11624
sp|Q6NXT1|ANR54_HUMAN	ANKRD54	Ankyrin repeat domain-containing protein 54 OS=Homo sapiens GN=ANKRD54 PE=1 SV=2	2	9.80269	9.56658	11.7011	9.91894	1.1162
sp|Q86UQ0-3|ZN589_HUMAN	ZNF589	Isoform 3 of Zinc finger protein 589 OS=Homo sapiens GN=ZNF589	1	9.5009	7.38103	9.21914	9.62339	1.11614
sp|Q15274|NADC_HUMAN	QPRT	Nicotinate-nucleotide pyrophosphorylase [carboxylating] OS=Homo sapiens GN=QPRT PE=1 SV=3	4	10.5697	11.6367	11.8142	12.971	1.11613
sp|Q9Y224|CN166_HUMAN	C14orf166	UPF0568 protein C14orf166 OS=Homo sapiens GN=C14orf166 PE=1 SV=1	10	9.13138	10.7473	10.2981	11.8888	1.11611
sp|Q9ULC4-3|MCTS1_HUMAN	MCTS1	Isoform 3 of Malignant T-cell-amplified sequence 1 OS=Homo sapiens GN=MCTS1	8	9.84628	9.47903	10.7614	10.8047	1.11595
sp|Q9H0W9|CK054_HUMAN	C11orf54	Ester hydrolase C11orf54 OS=Homo sapiens GN=C11orf54 PE=1 SV=1	1	12.8948	8.20045	12.0605	11.4788	1.11585
sp|Q6IQ22|RAB12_HUMAN	RAB12	Ras-related protein Rab-12 OS=Homo sapiens GN=RAB12 PE=1 SV=3	3	9.29711	10.1497	11.133	10.5656	1.11579
sp|P18077|RL35A_HUMAN	RPL35A	60S ribosomal protein L35a OS=Homo sapiens GN=RPL35A PE=1 SV=2	4	9.96618	8.11355	9.76003	10.4127	1.11576
sp|Q3MIT2|PUS10_HUMAN	PUS10	Putative tRNA pseudouridine synthase Pus10 OS=Homo sapiens GN=PUS10 PE=1 SV=1	2	9.52354	8.24141	10.1809	9.63859	1.11565
sp|Q6ZU65|UBN2_HUMAN	UBN2	Ubinuclein-2 OS=Homo sapiens GN=UBN2 PE=1 SV=2	6	9.25003	9.74282	10.2734	10.9067	1.11516
sp|Q14657|LAGE3_HUMAN	LAGE3	EKC/KEOPS complex subunit LAGE3 OS=Homo sapiens GN=LAGE3 PE=1 SV=2	3	9.28936	9.45099	9.31178	11.5854	1.11509
sp|Q99618|CDCA3_HUMAN	CDCA3	Cell division cycle-associated protein 3 OS=Homo sapiens GN=CDCA3 PE=1 SV=1	2	9.09594	10.8341	11.1401	11.0836	1.11508
sp|Q8N1B4|VPS52_HUMAN	VPS52	Vacuolar protein sorting-associated protein 52 homolog OS=Homo sapiens GN=VPS52 PE=1 SV=1	4	10.1573	9.28012	11.2586	10.4098	1.11478
sp|Q9UQE7|SMC3_HUMAN	SMC3	Structural maintenance of chromosomes protein 3 OS=Homo sapiens GN=SMC3 PE=1 SV=2	21	9.00869	8.63352	9.60877	10.057	1.1147
tr|F8W950|F8W950_HUMAN	AIMP2	Aminoacyl tRNA synthase complex-interacting multifunctional protein 2 OS=Homo sapiens GN=AIMP2 PE=2 SV=1	2	9.31423	9.56588	10.4685	10.5738	1.11452
sp|Q8TCD5|NT5C_HUMAN	NT5C	5'(3')-deoxyribonucleotidase, cytosolic type OS=Homo sapiens GN=NT5C PE=1 SV=2	3	8.49109	7.59217	8.62241	9.30198	1.11448
sp|P04632|CPNS1_HUMAN	CAPNS1	Calpain small subunit 1 OS=Homo sapiens GN=CAPNS1 PE=1 SV=1	3	8.47091	9.75046	9.69095	10.6141	1.11435
sp|Q9BZK7|TBL1R_HUMAN	TBL1XR1	F-box-like/WD repeat-containing protein TBL1XR1 OS=Homo sapiens GN=TBL1XR1 PE=1 SV=1	6	9.19139	8.81916	10.0685	10.001	1.11431
sp|Q14728|MFS10_HUMAN	MFSD10	Major facilitator superfamily domain-containing protein 10 OS=Homo sapiens GN=MFSD10 PE=2 SV=1	2	7.89308	11.53	11.1641	10.4764	1.11416
sp|O00479|HMGN4_HUMAN	HMGN4	High mobility group nucleosome-binding domain-containing protein 4 OS=Homo sapiens GN=HMGN4 PE=1 SV=3	2	9.77215	8.00349	10.7957	9.00879	1.11414
sp|P34896|GLYC_HUMAN	SHMT1	Serine hydroxymethyltransferase, cytosolic OS=Homo sapiens GN=SHMT1 PE=1 SV=1	7	9.48981	9.16598	10.5454	10.2385	1.11407
sp|P13489|RINI_HUMAN	RNH1	Ribonuclease inhibitor OS=Homo sapiens GN=RNH1 PE=1 SV=2	9	8.81334	8.11126	9.21482	9.64035	1.11407
sp|P46063|RECQ1_HUMAN	RECQL	ATP-dependent DNA helicase Q1 OS=Homo sapiens GN=RECQL PE=1 SV=3	11	10.3245	9.26585	10.7824	11.0401	1.11395
sp|Q7L8J4|3BP5L_HUMAN	SH3BP5L	SH3 domain-binding protein 5-like OS=Homo sapiens GN=SH3BP5L PE=1 SV=1	3	8.31099	7.76743	9.4718	8.43834	1.11392
sp|Q9BUJ2|HNRL1_HUMAN	HNRNPUL1	Heterogeneous nuclear ribonucleoprotein U-like protein 1 OS=Homo sapiens GN=HNRNPUL1 PE=1 SV=2	13	8.63563	10.6009	10.3173	11.1076	1.11376
sp|Q9Y6W3|CAN7_HUMAN	CAPN7	Calpain-7 OS=Homo sapiens GN=CAPN7 PE=1 SV=1	11	10.706	10.0833	11.5814	11.5709	1.11366
sp|Q12766|HMGX3_HUMAN	HMGXB3	HMG domain-containing protein 3 OS=Homo sapiens GN=HMGXB3 PE=2 SV=2	1	7.81156	11.3721	9.22189	12.1407	1.11358
sp|O77932|DXO_HUMAN	DXO	Decapping and exoribonuclease protein OS=Homo sapiens GN=DXO PE=2 SV=2	2	9.16365	10.6839	10.259	11.8386	1.11336
sp|Q9UK59|DBR1_HUMAN	DBR1	Lariat debranching enzyme OS=Homo sapiens GN=DBR1 PE=1 SV=2	8	9.48795	8.79609	9.94232	10.4141	1.11334
sp|Q15067-2|ACOX1_HUMAN	ACOX1	Isoform 2 of Peroxisomal acyl-coenzyme A oxidase 1 OS=Homo sapiens GN=ACOX1	9	9.36076	9.83954	10.7344	10.6418	1.11333
sp|O14880|MGST3_HUMAN	MGST3	Microsomal glutathione S-transferase 3 OS=Homo sapiens GN=MGST3 PE=1 SV=1	5	8.46637	11.1755	10.9474	10.9189	1.11325
sp|P49641|MA2A2_HUMAN	MAN2A2	Alpha-mannosidase 2x OS=Homo sapiens GN=MAN2A2 PE=2 SV=3	2	9.35046	10.5964	11.5864	10.6168	1.11312
sp|Q9UPQ9|TNR6B_HUMAN	TNRC6B	Trinucleotide repeat-containing gene 6B protein OS=Homo sapiens GN=TNRC6B PE=1 SV=4	3	9.91478	10.1203	11.2004	11.0975	1.11294
sp|P30101|PDIA3_HUMAN	PDIA3	Protein disulfide-isomerase A3 OS=Homo sapiens GN=PDIA3 PE=1 SV=4	25	9.69277	10.4181	11.1201	11.2602	1.11284
sp|P40925-3|MDHC_HUMAN	MDH1	Isoform 3 of Malate dehydrogenase, cytoplasmic OS=Homo sapiens GN=MDH1	14	9.8024	8.62357	10.3234	10.1813	1.11282
sp|Q7Z3J2|CP062_HUMAN	C16orf62	UPF0505 protein C16orf62 OS=Homo sapiens GN=C16orf62 PE=1 SV=2	8	9.53613	9.321	9.89873	11.0847	1.11276
sp|Q13464|ROCK1_HUMAN	ROCK1	Rho-associated protein kinase 1 OS=Homo sapiens GN=ROCK1 PE=1 SV=1	9	9.55914	8.89931	10.0537	10.48	1.11243
sp|P31937|3HIDH_HUMAN	HIBADH	3-hydroxyisobutyrate dehydrogenase, mitochondrial OS=Homo sapiens GN=HIBADH PE=1 SV=2	6	9.45059	9.43782	11.0837	9.92799	1.11241
sp|O75155|CAND2_HUMAN	CAND2	Cullin-associated NEDD8-dissociated protein 2 OS=Homo sapiens GN=CAND2 PE=1 SV=3	8	11.342	11.2188	12.132	12.9649	1.11241
sp|Q96SI9|STRBP_HUMAN	STRBP	Spermatid perinuclear RNA-binding protein OS=Homo sapiens GN=STRBP PE=1 SV=1	10	10.3418	9.62915	11.0172	11.1987	1.11241
sp|Q6ZT07|TBCD9_HUMAN	TBC1D9	TBC1 domain family member 9 OS=Homo sapiens GN=TBC1D9 PE=2 SV=2	1	9.08619	9.53972	11.0159	9.7037	1.11241
sp|O94979-8|SC31A_HUMAN	SEC31A	Isoform 8 of Protein transport protein Sec31A OS=Homo sapiens GN=SEC31A	15	10.44	9.47113	11.2888	10.8584	1.1123
sp|Q9P0S9|TM14C_HUMAN	TMEM14C	Transmembrane protein 14C OS=Homo sapiens GN=TMEM14C PE=1 SV=1	1	9.85437	11.3029	14.7661	8.76715	1.1123
sp|O94842|TOX4_HUMAN	TOX4	TOX high mobility group box family member 4 OS=Homo sapiens GN=TOX4 PE=1 SV=1	6	9.40949	9.75803	10.4641	10.8536	1.11218
sp|Q96S44|PRPK_HUMAN	TP53RK	TP53-regulating kinase OS=Homo sapiens GN=TP53RK PE=1 SV=2	3	9.85962	9.18443	10.9025	10.2777	1.11217
sp|Q6ZT21|TMPPE_HUMAN	TMPPE	Transmembrane protein with metallophosphoesterase domain OS=Homo sapiens GN=TMPPE PE=2 SV=2	2	5.76607	12.1506	10.5827	9.34015	1.11197
sp|Q86WQ0|NR2CA_HUMAN	NR2C2AP	Nuclear receptor 2C2-associated protein OS=Homo sapiens GN=NR2C2AP PE=1 SV=1	1	10.6662	8.43727	10.3406	10.9016	1.11196
sp|Q9UPY8|MARE3_HUMAN	MAPRE3	Microtubule-associated protein RP/EB family member 3 OS=Homo sapiens GN=MAPRE3 PE=1 SV=1	3	9.6434	8.52701	9.87799	10.3181	1.11148
sp|O00287|RFXAP_HUMAN	RFXAP	Regulatory factor X-associated protein OS=Homo sapiens GN=RFXAP PE=1 SV=1	2	10.2736	9.59325	10.3639	11.7165	1.11142
sp|Q8NCE2|MTMRE_HUMAN	MTMR14	Myotubularin-related protein 14 OS=Homo sapiens GN=MTMR14 PE=1 SV=2	2	9.42963	8.54924	10.1128	9.86836	1.11137
sp|Q6PCB5|RSBNL_HUMAN	RSBN1L	Round spermatid basic protein 1-like protein OS=Homo sapiens GN=RSBN1L PE=1 SV=2	4	10.4497	8.9073	11.0657	10.4441	1.11122
sp|Q96AJ9|VTI1A_HUMAN	VTI1A	Vesicle transport through interaction with t-SNAREs homolog 1A OS=Homo sapiens GN=VTI1A PE=1 SV=2	2	7.80655	7.95997	9.07671	8.44313	1.11121
sp|O14841|OPLA_HUMAN	OPLAH	5-oxoprolinase OS=Homo sapiens GN=OPLAH PE=1 SV=3	10	8.38629	8.99706	9.54424	9.77096	1.11113
sp|Q9ULH1-2|ASAP1_HUMAN	ASAP1	Isoform 1 of Arf-GAP with SH3 domain, ANK repeat and PH domain-containing protein 1 OS=Homo sapiens GN=ASAP1	3	10.0192	9.24443	10.6152	10.7892	1.11113
sp|P13798|ACPH_HUMAN	APEH	Acylamino-acid-releasing enzyme OS=Homo sapiens GN=APEH PE=1 SV=4	12	8.53582	8.90293	9.4314	9.94517	1.11112
sp|P01137|TGFB1_HUMAN	TGFB1	Transforming growth factor beta-1 OS=Homo sapiens GN=TGFB1 PE=1 SV=2	5	10.8021	11.6212	12.7208	12.1912	1.11099
sp|Q9UMY4|SNX12_HUMAN	SNX12	Sorting nexin-12 OS=Homo sapiens GN=SNX12 PE=1 SV=3	4	10.0403	9.59556	11.186	10.6289	1.11098
sp|Q9H2K8|TAOK3_HUMAN	TAOK3	Serine/threonine-protein kinase TAO3 OS=Homo sapiens GN=TAOK3 PE=1 SV=2	11	9.41873	9.04202	10.1954	10.3122	1.11088
sp|P10398|ARAF_HUMAN	ARAF	Serine/threonine-protein kinase A-Raf OS=Homo sapiens GN=ARAF PE=1 SV=2	7	9.49458	9.20415	10.0634	10.7084	1.11087
sp|P33176|KINH_HUMAN	KIF5B	Kinesin-1 heavy chain OS=Homo sapiens GN=KIF5B PE=1 SV=1	19	9.61521	8.90491	10.2007	10.3706	1.11075
sp|Q96FW1|OTUB1_HUMAN	OTUB1	Ubiquitin thioesterase OTUB1 OS=Homo sapiens GN=OTUB1 PE=1 SV=2	10	9.07507	8.58601	9.66554	9.95052	1.11069
sp|Q9UBQ0-2|VPS29_HUMAN	VPS29	Isoform 2 of Vacuolar protein sorting-associated protein 29 OS=Homo sapiens GN=VPS29	7	9.72734	9.31562	10.0158	11.1329	1.11057
sp|Q16890|TPD53_HUMAN	TPD52L1	Tumor protein D53 OS=Homo sapiens GN=TPD52L1 PE=1 SV=1	4	11.4615	12.0325	13.8135	12.2767	1.11051
sp|P20020|AT2B1_HUMAN	ATP2B1	Plasma membrane calcium-transporting ATPase 1 OS=Homo sapiens GN=ATP2B1 PE=1 SV=3	15	9.12412	10.5978	10.9875	10.9108	1.11036
sp|Q9HCD5|NCOA5_HUMAN	NCOA5	Nuclear receptor coactivator 5 OS=Homo sapiens GN=NCOA5 PE=1 SV=2	2	9.37085	9.14032	9.52953	11.0195	1.11009
sp|Q6ZNJ1|NBEL2_HUMAN	NBEAL2	Neurobeachin-like protein 2 OS=Homo sapiens GN=NBEAL2 PE=1 SV=2	10	9.03286	8.72574	9.76658	9.94567	1.11001
sp|Q99627|CSN8_HUMAN	COPS8	COP9 signalosome complex subunit 8 OS=Homo sapiens GN=COPS8 PE=1 SV=1	5	9.91006	9.19274	10.2301	10.9705	1.10981
sp|Q92851-4|CASPA_HUMAN	CASP10	Isoform D of Caspase-10 OS=Homo sapiens GN=CASP10	2	11.7491	10.066	12.293	11.9123	1.10957
sp|Q9P2J5|SYLC_HUMAN	LARS	Leucine--tRNA ligase, cytoplasmic OS=Homo sapiens GN=LARS PE=1 SV=2	20	9.67766	9.28296	10.2712	10.7657	1.1095
sp|Q15435|PP1R7_HUMAN	PPP1R7	Protein phosphatase 1 regulatory subunit 7 OS=Homo sapiens GN=PPP1R7 PE=1 SV=1	5	10.0008	9.86293	10.8138	11.2196	1.10923
sp|Q6IBW4-4|CNDH2_HUMAN	NCAPH2	Isoform 4 of Condensin-2 complex subunit H2 OS=Homo sapiens GN=NCAPH2	4	9.71631	10.1407	10.9633	11.0595	1.10907
sp|Q5VSL9|STRP1_HUMAN	STRIP1	Striatin-interacting protein 1 OS=Homo sapiens GN=STRIP1 PE=1 SV=1	3	8.54708	9.07896	9.6964	9.85164	1.10904
sp|Q8NFV4|ABHDB_HUMAN	ABHD11	Alpha/beta hydrolase domain-containing protein 11 OS=Homo sapiens GN=ABHD11 PE=2 SV=1	4	8.57193	9.8228	9.82718	10.5733	1.10904
sp|Q06787|FMR1_HUMAN	FMR1	Fragile X mental retardation protein 1 OS=Homo sapiens GN=FMR1 PE=1 SV=1	2	10.211	9.85225	10.5528	11.6977	1.10902
sp|P02008|HBAZ_HUMAN	HBZ	Hemoglobin subunit zeta OS=Homo sapiens GN=HBZ PE=1 SV=2	17	12.4088	11.3115	13.5315	12.7717	1.10889
sp|P09211|GSTP1_HUMAN	GSTP1	Glutathione S-transferase P OS=Homo sapiens GN=GSTP1 PE=1 SV=2	19	9.7661	8.80747	10.0943	10.4995	1.10877
sp|P16083|NQO2_HUMAN	NQO2	Ribosyldihydronicotinamide dehydrogenase [quinone] OS=Homo sapiens GN=NQO2 PE=1 SV=5	10	10.8929	10.623	12.3797	11.4735	1.10863
sp|P17174|AATC_HUMAN	GOT1	Aspartate aminotransferase, cytoplasmic OS=Homo sapiens GN=GOT1 PE=1 SV=3	10	9.81584	9.30072	11.0111	10.1801	1.10853
sp|Q9UBS4|DJB11_HUMAN	DNAJB11	DnaJ homolog subfamily B member 11 OS=Homo sapiens GN=DNAJB11 PE=1 SV=1	15	9.76173	9.86789	10.8638	10.8953	1.10848
sp|Q9NWB6|ARGL1_HUMAN	ARGLU1	Arginine and glutamate-rich protein 1 OS=Homo sapiens GN=ARGLU1 PE=1 SV=1	2	10.6937	8.99686	11.5696	10.2551	1.10838
sp|Q53HC9|TSSC1_HUMAN	TSSC1	Protein TSSC1 OS=Homo sapiens GN=TSSC1 PE=1 SV=2	3	8.21985	8.94599	9.39389	9.62887	1.10818
sp|Q15776|ZKSC8_HUMAN	ZKSCAN8	Zinc finger protein with KRAB and SCAN domains 8 OS=Homo sapiens GN=ZKSCAN8 PE=1 SV=2	4	9.0322	8.68767	10.0651	9.56972	1.10807
sp|Q13427|PPIG_HUMAN	PPIG	Peptidyl-prolyl cis-trans isomerase G OS=Homo sapiens GN=PPIG PE=1 SV=2	3	9.62207	9.56943	10.4622	10.7986	1.10782
sp|Q9NYF8|BCLF1_HUMAN	BCLAF1	Bcl-2-associated transcription factor 1 OS=Homo sapiens GN=BCLAF1 PE=1 SV=2	9	9.61152	8.12778	9.93908	9.7082	1.10756
sp|O94925|GLSK_HUMAN	GLS	Glutaminase kidney isoform, mitochondrial OS=Homo sapiens GN=GLS PE=1 SV=1	7	9.97228	9.9857	11.8674	10.2355	1.10747
sp|P61019|RAB2A_HUMAN	RAB2A	Ras-related protein Rab-2A OS=Homo sapiens GN=RAB2A PE=1 SV=1	6	8.72897	9.91334	10.0515	10.5943	1.10747
sp|O94763-4|RMP_HUMAN	URI1	Isoform 4 of Unconventional prefoldin RPB5 interactor 1 OS=Homo sapiens GN=URI1	1	8.38008	8.98468	8.8738	10.3567	1.10745
sp|Q4G0N4|NAKD2_HUMAN	NADK2	NAD kinase 2, mitochondrial OS=Homo sapiens GN=NADK2 PE=1 SV=2	4	9.97083	9.19396	11.2611	9.96063	1.10733
sp|Q8IUR7|ARMC8_HUMAN	ARMC8	Armadillo repeat-containing protein 8 OS=Homo sapiens GN=ARMC8 PE=1 SV=2	8	9.36473	8.87847	10.1004	10.0992	1.10724
sp|Q71F23|CENPU_HUMAN	CENPU	Centromere protein U OS=Homo sapiens GN=CENPU PE=1 SV=1	4	9.47173	7.7844	9.96388	9.14222	1.10721
sp|O14920|IKKB_HUMAN	IKBKB	Inhibitor of nuclear factor kappa-B kinase subunit beta OS=Homo sapiens GN=IKBKB PE=1 SV=1	6	9.2554	9.49076	10.2757	10.4789	1.10714
sp|Q07866-3|KLC1_HUMAN	KLC1	Isoform G of Kinesin light chain 1 OS=Homo sapiens GN=KLC1	15	9.66183	9.02423	10.6659	10.0188	1.10696
sp|Q92889|XPF_HUMAN	ERCC4	DNA repair endonuclease XPF OS=Homo sapiens GN=ERCC4 PE=1 SV=3	5	9.48644	9.59802	10.4241	10.6979	1.10677
sp|A8MT69|CENPX_HUMAN	STRA13	Centromere protein X OS=Homo sapiens GN=STRA13 PE=1 SV=1	1	7.53531	7.91279	8.44524	8.65134	1.10671
sp|Q9BX40|LS14B_HUMAN	LSM14B	Protein LSM14 homolog B OS=Homo sapiens GN=LSM14B PE=1 SV=1	13	9.93971	9.79329	11.1044	10.7305	1.10652
sp|P51571|SSRD_HUMAN	SSR4	Translocon-associated protein subunit delta OS=Homo sapiens GN=SSR4 PE=1 SV=1	2	9.78205	10.4878	11.3794	11.0493	1.1065
sp|O75792|RNH2A_HUMAN	RNASEH2A	Ribonuclease H2 subunit A OS=Homo sapiens GN=RNASEH2A PE=1 SV=2	2	8.99732	9.00685	9.28885	10.6324	1.10648
sp|Q6BDS2|URFB1_HUMAN	UHRF1BP1	UHRF1-binding protein 1 OS=Homo sapiens GN=UHRF1BP1 PE=1 SV=1	6	10.3904	9.2544	11.0076	10.725	1.10627
sp|Q08495|DEMA_HUMAN	DMTN	Dematin OS=Homo sapiens GN=DMTN PE=1 SV=3	1	11.7094	12.1577	12.7113	13.6912	1.10622
sp|Q7Z3B3|KANL1_HUMAN	KANSL1	KAT8 regulatory NSL complex subunit 1 OS=Homo sapiens GN=KANSL1 PE=1 SV=2	1	9.73811	8.99424	10.5334	10.1834	1.10594
sp|Q96PE3|INP4A_HUMAN	INPP4A	Type I inositol 3,4-bisphosphate 4-phosphatase OS=Homo sapiens GN=INPP4A PE=1 SV=1	2	9.17417	9.72544	10.3804	10.5171	1.10571
sp|Q15366-3|PCBP2_HUMAN	PCBP2	Isoform 3 of Poly(rC)-binding protein 2 OS=Homo sapiens GN=PCBP2	1	11.6338	8.80382	9.66713	12.9298	1.10566
sp|P42167|LAP2B_HUMAN	TMPO	Lamina-associated polypeptide 2, isoforms beta/gamma OS=Homo sapiens GN=TMPO PE=1 SV=2	9	8.23697	10.5123	10.1468	10.5806	1.10551
sp|Q9Y2W6|TDRKH_HUMAN	TDRKH	Tudor and KH domain-containing protein OS=Homo sapiens GN=TDRKH PE=1 SV=2	1	10.4735	16.5955	12.869	17.0537	1.10542
sp|O60216|RAD21_HUMAN	RAD21	Double-strand-break repair protein rad21 homolog OS=Homo sapiens GN=RAD21 PE=1 SV=2	11	9.77353	9.19791	10.7326	10.2388	1.10542
sp|Q8NBI6|XXLT1_HUMAN	XXYLT1	Xyloside xylosyltransferase 1 OS=Homo sapiens GN=XXYLT1 PE=1 SV=1	1	9.56345	8.97463	10.4426	10.0471	1.10528
sp|Q8NBX0|SCPDL_HUMAN	SCCPDH	Saccharopine dehydrogenase-like oxidoreductase OS=Homo sapiens GN=SCCPDH PE=1 SV=1	3	9.8441	9.57898	10.4686	10.9992	1.10527
sp|O43815|STRN_HUMAN	STRN	Striatin OS=Homo sapiens GN=STRN PE=1 SV=4	8	9.80206	9.05481	10.6327	10.2051	1.10505
sp|Q14683|SMC1A_HUMAN	SMC1A	Structural maintenance of chromosomes protein 1A OS=Homo sapiens GN=SMC1A PE=1 SV=2	23	9.35705	8.25099	9.88794	9.56858	1.10498
sp|Q9BYD3|RM04_HUMAN	MRPL4	39S ribosomal protein L4, mitochondrial OS=Homo sapiens GN=MRPL4 PE=1 SV=1	4	10.1466	9.49198	10.154	11.5455	1.10495
sp|Q8N573|OXR1_HUMAN	OXR1	Oxidation resistance protein 1 OS=Homo sapiens GN=OXR1 PE=1 SV=2	8	9.19089	8.67999	9.94384	9.80118	1.10487
sp|Q96C24|SYTL4_HUMAN	SYTL4	Synaptotagmin-like protein 4 OS=Homo sapiens GN=SYTL4 PE=1 SV=2	2	5.1836	5.09488	6.90546	4.45079	1.10486
sp|Q9Y4X5|ARI1_HUMAN	ARIH1	E3 ubiquitin-protein ligase ARIH1 OS=Homo sapiens GN=ARIH1 PE=1 SV=2	4	10.3066	10.0167	11.6889	10.7594	1.10456
sp|P55212|CASP6_HUMAN	CASP6	Caspase-6 OS=Homo sapiens GN=CASP6 PE=1 SV=2	7	10.2236	10.0359	11.4119	10.9581	1.10417
sp|P53618|COPB_HUMAN	COPB1	Coatomer subunit beta OS=Homo sapiens GN=COPB1 PE=1 SV=3	16	9.8454	9.4907	10.83	10.518	1.10405
sp|Q86XR7-2|TCAM2_HUMAN	TICAM2	Isoform 2 of TIR domain-containing adapter molecule 2 OS=Homo sapiens GN=TICAM2	2	8.96715	11.2479	11.4394	10.87	1.1036
sp|Q15042|RB3GP_HUMAN	RAB3GAP1	Rab3 GTPase-activating protein catalytic subunit OS=Homo sapiens GN=RAB3GAP1 PE=1 SV=3	13	10.6512	9.8877	11.4454	11.2152	1.1033
sp|P36915|GNL1_HUMAN	GNL1	Guanine nucleotide-binding protein-like 1 OS=Homo sapiens GN=GNL1 PE=1 SV=2	6	9.5703	9.55698	10.8998	10.2012	1.10319
sp|P61225|RAP2B_HUMAN	RAP2B	Ras-related protein Rap-2b OS=Homo sapiens GN=RAP2B PE=1 SV=1	3	9.18125	11.5376	11.3104	11.5435	1.10305
sp|Q16539|MK14_HUMAN	MAPK14	Mitogen-activated protein kinase 14 OS=Homo sapiens GN=MAPK14 PE=1 SV=3	7	9.70697	9.41524	10.3604	10.7322	1.10304
sp|Q12840|KIF5A_HUMAN	KIF5A	Kinesin heavy chain isoform 5A OS=Homo sapiens GN=KIF5A PE=1 SV=2	9	9.61958	9.24899	10.5274	10.2842	1.10298
sp|O14734|ACOT8_HUMAN	ACOT8	Acyl-coenzyme A thioesterase 8 OS=Homo sapiens GN=ACOT8 PE=1 SV=1	1	11.3397	8.83163	9.56761	12.6785	1.10286
sp|Q9BVJ7|DUS23_HUMAN	DUSP23	Dual specificity protein phosphatase 23 OS=Homo sapiens GN=DUSP23 PE=1 SV=1	1	8.93578	8.24977	8.91597	10.0371	1.10285
sp|Q9NQG5|RPR1B_HUMAN	RPRD1B	Regulation of nuclear pre-mRNA domain-containing protein 1B OS=Homo sapiens GN=RPRD1B PE=1 SV=1	5	9.943	9.50435	10.66	10.7873	1.10284
sp|Q9BSQ5-2|CCM2_HUMAN	CCM2	Isoform 2 of Malcavernin OS=Homo sapiens GN=CCM2	2	10.5052	10.7886	11.4959	11.9876	1.10283
sp|Q13555-6|KCC2G_HUMAN	CAMK2G	Isoform 6 of Calcium/calmodulin-dependent protein kinase type II subunit gamma OS=Homo sapiens GN=CAMK2G	7	9.01974	9.30443	9.66018	10.548	1.10282
sp|Q9UK61|F208A_HUMAN	FAM208A	Protein FAM208A OS=Homo sapiens GN=FAM208A PE=1 SV=3	5	8.70804	9.10192	9.82745	9.81151	1.10269
sp|Q6P4A8|PLBL1_HUMAN	PLBD1	Phospholipase B-like 1 OS=Homo sapiens GN=PLBD1 PE=1 SV=2	2	10.8676	12.509	12.4409	13.3299	1.10242
sp|Q9P215|POGK_HUMAN	POGK	Pogo transposable element with KRAB domain OS=Homo sapiens GN=POGK PE=1 SV=2	1	9.15674	10.8182	10.2091	11.8056	1.10212
sp|Q9Y608|LRRF2_HUMAN	LRRFIP2	Leucine-rich repeat flightless-interacting protein 2 OS=Homo sapiens GN=LRRFIP2 PE=1 SV=1	7	9.49691	10.0794	11.1235	10.4515	1.1021
sp|Q9H7L9|SDS3_HUMAN	SUDS3	Sin3 histone deacetylase corepressor complex component SDS3 OS=Homo sapiens GN=SUDS3 PE=1 SV=2	6	9.97001	8.79956	10.1876	10.4975	1.10206
sp|Q7Z3V4|UBE3B_HUMAN	UBE3B	Ubiquitin-protein ligase E3B OS=Homo sapiens GN=UBE3B PE=1 SV=3	1	9.69226	9.78212	10.6294	10.8323	1.10205
sp|Q92560|BAP1_HUMAN	BAP1	Ubiquitin carboxyl-terminal hydrolase BAP1 OS=Homo sapiens GN=BAP1 PE=1 SV=2	3	9.49006	9.17196	9.89716	10.6673	1.10194
sp|P36507|MP2K2_HUMAN	MAP2K2	Dual specificity mitogen-activated protein kinase kinase 2 OS=Homo sapiens GN=MAP2K2 PE=1 SV=1	7	9.62871	9.29813	10.4784	10.3764	1.10186
sp|Q9NR12|PDLI7_HUMAN	PDLIM7	PDZ and LIM domain protein 7 OS=Homo sapiens GN=PDLIM7 PE=1 SV=1	5	8.47332	8.36684	9.19373	9.36145	1.10184
sp|P22681|CBL_HUMAN	CBL	E3 ubiquitin-protein ligase CBL OS=Homo sapiens GN=CBL PE=1 SV=2	5	10.3715	9.57069	10.7438	11.2273	1.10173
sp|Q8IXJ6|SIR2_HUMAN	SIRT2	NAD-dependent protein deacetylase sirtuin-2 OS=Homo sapiens GN=SIRT2 PE=1 SV=2	2	9.5254	9.16155	9.17874	11.4059	1.10155
sp|Q9NXR8|ING3_HUMAN	ING3	Inhibitor of growth protein 3 OS=Homo sapiens GN=ING3 PE=1 SV=2	5	9.09125	9.50082	10.0065	10.4734	1.10154
sp|Q9UHC7|MKRN1_HUMAN	MKRN1	E3 ubiquitin-protein ligase makorin-1 OS=Homo sapiens GN=MKRN1 PE=1 SV=3	1	8.71971	10.1215	10.1867	10.5675	1.10153
sp|Q06187|BTK_HUMAN	BTK	Tyrosine-protein kinase BTK OS=Homo sapiens GN=BTK PE=1 SV=3	13	7.95611	7.86118	8.53989	8.8833	1.10153
sp|Q8IWD4|CC117_HUMAN	CCDC117	Coiled-coil domain-containing protein 117 OS=Homo sapiens GN=CCDC117 PE=2 SV=1	1	8.51516	9.17967	10.5393	8.95079	1.10146
sp|Q969K3-2|RNF34_HUMAN	RNF34	Isoform 2 of E3 ubiquitin-protein ligase RNF34 OS=Homo sapiens GN=RNF34	1	10.2415	7.4847	10.6923	8.83221	1.10145
sp|Q14980-2|NUMA1_HUMAN	NUMA1	Isoform 2 of Nuclear mitotic apparatus protein 1 OS=Homo sapiens GN=NUMA1	1	9.27154	8.75175	9.62783	10.217	1.10107
sp|O75935|DCTN3_HUMAN	DCTN3	Dynactin subunit 3 OS=Homo sapiens GN=DCTN3 PE=1 SV=1	6	9.20542	9.68459	10.1033	10.6959	1.10107
sp|O14980|XPO1_HUMAN	XPO1	Exportin-1 OS=Homo sapiens GN=XPO1 PE=1 SV=1	19	9.88591	9.04755	10.2771	10.5693	1.10103
sp|Q9UBH6|XPR1_HUMAN	XPR1	Xenotropic and polytropic retrovirus receptor 1 OS=Homo sapiens GN=XPR1 PE=1 SV=1	5	8.86674	10.6365	10.5382	10.9263	1.10056
sp|Q93009|UBP7_HUMAN	USP7	Ubiquitin carboxyl-terminal hydrolase 7 OS=Homo sapiens GN=USP7 PE=1 SV=2	12	9.9685	8.95817	10.6445	10.1852	1.10055
sp|Q9BQY4|RHXF2_HUMAN	RHOXF2	Rhox homeobox family member 2 OS=Homo sapiens GN=RHOXF2 PE=1 SV=1	2	10.1364	10.7456	11.0019	11.9791	1.10052
sp|O60934|NBN_HUMAN	NBN	Nibrin OS=Homo sapiens GN=NBN PE=1 SV=1	8	9.23697	9.18583	10.3143	9.95559	1.10026
sp|Q9UNS2|CSN3_HUMAN	COPS3	COP9 signalosome complex subunit 3 OS=Homo sapiens GN=COPS3 PE=1 SV=3	6	10.4646	8.95653	11.3269	10.0407	1.10023
sp|Q8N7H5|PAF1_HUMAN	PAF1	RNA polymerase II-associated factor 1 homolog OS=Homo sapiens GN=PAF1 PE=1 SV=2	12	10.1505	8.79775	10.3442	10.495	1.0998
sp|Q9UBT2|SAE2_HUMAN	UBA2	SUMO-activating enzyme subunit 2 OS=Homo sapiens GN=UBA2 PE=1 SV=2	16	9.63079	8.94734	10.1142	10.317	1.09974
sp|Q8TAD4|ZNT5_HUMAN	SLC30A5	Zinc transporter 5 OS=Homo sapiens GN=SLC30A5 PE=1 SV=1	4	9.11614	10.2625	10.8026	10.5063	1.09961
sp|Q9BYV8|CEP41_HUMAN	CEP41	Centrosomal protein of 41 kDa OS=Homo sapiens GN=CEP41 PE=1 SV=1	2	11.2222	13.3025	12.6728	14.2931	1.09955
sp|Q9UIJ7|KAD3_HUMAN	AK3	GTP:AMP phosphotransferase AK3, mitochondrial OS=Homo sapiens GN=AK3 PE=1 SV=4	6	9.91861	10.0177	10.7513	11.1655	1.09934
sp|P49023-3|PAXI_HUMAN	PXN	Isoform Gamma of Paxillin OS=Homo sapiens GN=PXN	4	8.88959	8.13793	9.72424	8.99394	1.09929
sp|Q16656|NRF1_HUMAN	NRF1	Nuclear respiratory factor 1 OS=Homo sapiens GN=NRF1 PE=1 SV=1	2	9.36261	8.58811	10.4636	9.26684	1.09914
sp|Q12907|LMAN2_HUMAN	LMAN2	Vesicular integral-membrane protein VIP36 OS=Homo sapiens GN=LMAN2 PE=1 SV=1	6	9.12792	12.5328	11.9025	11.9035	1.09904
sp|Q5FBB7|SGOL1_HUMAN	SGOL1	Shugoshin-like 1 OS=Homo sapiens GN=SGOL1 PE=1 SV=1	3	10.1216	10.2658	11.0007	11.4053	1.09901
sp|Q5JU69|TOR2A_HUMAN	TOR2A	Torsin-2A OS=Homo sapiens GN=TOR2A PE=2 SV=1	1	6.85064	9.91368	9.00582	9.41647	1.0989
sp|P04049-2|RAF1_HUMAN	RAF1	Isoform 2 of RAF proto-oncogene serine/threonine-protein kinase OS=Homo sapiens GN=RAF1	1	10.123	9.52967	11.0115	10.5812	1.09872
sp|Q9BUH6|CI142_HUMAN	C9orf142	Uncharacterized protein C9orf142 OS=Homo sapiens GN=C9orf142 PE=1 SV=2	3	9.29473	9.5817	10.3587	10.3792	1.09862
sp|Q86UV5|UBP48_HUMAN	USP48	Ubiquitin carboxyl-terminal hydrolase 48 OS=Homo sapiens GN=USP48 PE=1 SV=1	12	9.62852	9.87577	10.2279	11.1947	1.09835
sp|Q5JTD0|TJAP1_HUMAN	TJAP1	Tight junction-associated protein 1 OS=Homo sapiens GN=TJAP1 PE=1 SV=1	1	10.4189	8.86755	11.9034	9.2791	1.09831
sp|Q9Y2G5|OFUT2_HUMAN	POFUT2	GDP-fucose protein O-fucosyltransferase 2 OS=Homo sapiens GN=POFUT2 PE=1 SV=3	3	9.98104	11.6732	11.7273	12.0557	1.09831
sp|Q96LL9|DJC30_HUMAN	DNAJC30	DnaJ homolog subfamily C member 30 OS=Homo sapiens GN=DNAJC30 PE=1 SV=3	1	8.6137	8.45937	8.99908	9.74544	1.0979
sp|P49189|AL9A1_HUMAN	ALDH9A1	4-trimethylaminobutyraldehyde dehydrogenase OS=Homo sapiens GN=ALDH9A1 PE=1 SV=3	8	9.28064	9.39387	10.0701	10.4323	1.09788
sp|Q7Z2Z2|ETUD1_HUMAN	EFTUD1	Elongation factor Tu GTP-binding domain-containing protein 1 OS=Homo sapiens GN=EFTUD1 PE=1 SV=2	5	10.6745	10.3198	11.2027	11.8465	1.09788
sp|O43324|MCA3_HUMAN	EEF1E1	Eukaryotic translation elongation factor 1 epsilon-1 OS=Homo sapiens GN=EEF1E1 PE=1 SV=1	10	9.65874	9.68665	10.4973	10.7412	1.09786
sp|Q9NZJ6|COQ3_HUMAN	COQ3	Hexaprenyldihydroxybenzoate methyltransferase, mitochondrial OS=Homo sapiens GN=COQ3 PE=1 SV=3	2	9.38299	10.0339	10.1449	11.1615	1.09731
sp|Q03188|CENPC_HUMAN	CENPC	Centromere protein C OS=Homo sapiens GN=CENPC PE=1 SV=2	3	9.46195	9.81844	10.5449	10.6113	1.09729
sp|O75569|PRKRA_HUMAN	PRKRA	Interferon-inducible double-stranded RNA-dependent protein kinase activator A OS=Homo sapiens GN=PRKRA PE=1 SV=1	5	9.53561	9.04385	10.0934	10.2923	1.09722
sp|Q8WX92|NELFB_HUMAN	NELFB	Negative elongation factor B OS=Homo sapiens GN=NELFB PE=1 SV=1	6	10.1083	8.87534	10.7206	10.1082	1.0972
sp|O60664|PLIN3_HUMAN	PLIN3	Perilipin-3 OS=Homo sapiens GN=PLIN3 PE=1 SV=3	17	8.65874	8.70102	9.49253	9.55119	1.097
sp|Q9H9H4|VP37B_HUMAN	VPS37B	Vacuolar protein sorting-associated protein 37B OS=Homo sapiens GN=VPS37B PE=1 SV=1	4	9.16298	8.28891	9.75375	9.38918	1.0969
sp|Q96Q05-2|TPPC9_HUMAN	TRAPPC9	Isoform 2 of Trafficking protein particle complex subunit 9 OS=Homo sapiens GN=TRAPPC9	6	9.16406	8.95389	9.95362	9.91796	1.09679
sp|Q5T1V6|DDX59_HUMAN	DDX59	Probable ATP-dependent RNA helicase DDX59 OS=Homo sapiens GN=DDX59 PE=1 SV=1	4	8.73292	8.44649	9.4663	9.37116	1.09651
sp|P31946|1433B_HUMAN	YWHAB	14-3-3 protein beta/alpha OS=Homo sapiens GN=YWHAB PE=1 SV=3	14	10.4414	8.52593	11.1681	9.62966	1.0965
sp|Q9H7D7|WDR26_HUMAN	WDR26	WD repeat-containing protein 26 OS=Homo sapiens GN=WDR26 PE=1 SV=3	10	10.1933	10.4222	11.4365	11.167	1.09643
sp|Q9H2U2-2|IPYR2_HUMAN	PPA2	Isoform 2 of Inorganic pyrophosphatase 2, mitochondrial OS=Homo sapiens GN=PPA2	9	9.38295	9.2896	10.2312	10.2368	1.09615
sp|Q2TB10|ZN800_HUMAN	ZNF800	Zinc finger protein 800 OS=Homo sapiens GN=ZNF800 PE=1 SV=1	5	10.4048	10.1172	10.9203	11.5738	1.0961
sp|P49116-2|NR2C2_HUMAN	NR2C2	Isoform 2 of Nuclear receptor subfamily 2 group C member 2 OS=Homo sapiens GN=NR2C2	2	9.72017	9.82233	10.5094	10.9099	1.09604
sp|Q93034|CUL5_HUMAN	CUL5	Cullin-5 OS=Homo sapiens GN=CUL5 PE=1 SV=4	7	9.66216	9.8451	10.3848	10.9946	1.09597
sp|O43865|SAHH2_HUMAN	AHCYL1	Putative adenosylhomocysteinase 2 OS=Homo sapiens GN=AHCYL1 PE=1 SV=2	4	8.47494	7.93731	9.18287	8.79908	1.09564
sp|Q86X76-3|NIT1_HUMAN	NIT1	Isoform 4 of Nitrilase homolog 1 OS=Homo sapiens GN=NIT1	2	10.8699	9.18711	10.7872	11.1879	1.09563
sp|Q86VS8|HOOK3_HUMAN	HOOK3	Protein Hook homolog 3 OS=Homo sapiens GN=HOOK3 PE=1 SV=2	9	9.8621	9.34727	10.3897	10.6554	1.09556
sp|Q9BTY7|F203A_HUMAN	FAM203A	Protein FAM203A OS=Homo sapiens GN=FAM203A PE=1 SV=1	5	9.23568	8.33597	9.64473	9.60542	1.09552
sp|P15735|PHKG2_HUMAN	PHKG2	Phosphorylase b kinase gamma catalytic chain, liver/testis isoform OS=Homo sapiens GN=PHKG2 PE=1 SV=1	2	9.92538	9.02805	10.4645	10.299	1.0955
sp|Q15208|STK38_HUMAN	STK38	Serine/threonine-protein kinase 38 OS=Homo sapiens GN=STK38 PE=1 SV=1	7	10.0255	9.98993	10.9045	11.0196	1.09536
sp|Q96HY6|DDRGK_HUMAN	DDRGK1	DDRGK domain-containing protein 1 OS=Homo sapiens GN=DDRGK1 PE=1 SV=2	5	7.551	10.2178	9.66333	9.79866	1.09529
sp|Q92572|AP3S1_HUMAN	AP3S1	AP-3 complex subunit sigma-1 OS=Homo sapiens GN=AP3S1 PE=1 SV=1	3	9.79473	9.14655	10.232	10.5133	1.09524
sp|O95758-4|PTBP3_HUMAN	PTBP3	Isoform 4 of Polypyrimidine tract-binding protein 3 OS=Homo sapiens GN=PTBP3	7	10.0019	9.54378	10.649	10.7583	1.09524
sp|Q13033|STRN3_HUMAN	STRN3	Striatin-3 OS=Homo sapiens GN=STRN3 PE=1 SV=3	4	9.70925	8.76112	10.0508	10.1784	1.09522
sp|P09496|CLCA_HUMAN	CLTA	Clathrin light chain A OS=Homo sapiens GN=CLTA PE=1 SV=1	3	15.1874	7.29035	16.1778	8.43992	1.0952
sp|Q5TFE4|NT5D1_HUMAN	NT5DC1	5'-nucleotidase domain-containing protein 1 OS=Homo sapiens GN=NT5DC1 PE=1 SV=1	6	9.16168	8.35146	9.80384	9.37539	1.09513
sp|P61421|VA0D1_HUMAN	ATP6V0D1	V-type proton ATPase subunit d 1 OS=Homo sapiens GN=ATP6V0D1 PE=1 SV=1	8	9.98934	9.83542	10.0463	11.6636	1.09509
sp|Q9NZL9|MAT2B_HUMAN	MAT2B	Methionine adenosyltransferase 2 subunit beta OS=Homo sapiens GN=MAT2B PE=1 SV=1	10	9.55421	8.88536	10.2909	9.89935	1.09494
sp|P56537|IF6_HUMAN	EIF6	Eukaryotic translation initiation factor 6 OS=Homo sapiens GN=EIF6 PE=1 SV=1	7	9.35761	9.54574	9.72075	10.975	1.09482
sp|Q9BXS5-2|AP1M1_HUMAN	AP1M1	Isoform 2 of AP-1 complex subunit mu-1 OS=Homo sapiens GN=AP1M1	7	9.91192	9.95233	11.1732	10.5739	1.09479
sp|Q9BRQ8|AIFM2_HUMAN	AIFM2	Apoptosis-inducing factor 2 OS=Homo sapiens GN=AIFM2 PE=1 SV=1	4	10.3088	9.87119	10.9695	11.1218	1.09471
sp|Q9NWV4|CA123_HUMAN	C1orf123	UPF0587 protein C1orf123 OS=Homo sapiens GN=C1orf123 PE=1 SV=1	6	9.57475	9.50055	9.72142	11.1604	1.0947
sp|Q9Y3I0|RTCB_HUMAN	RTCB	tRNA-splicing ligase RtcB homolog OS=Homo sapiens GN=RTCB PE=1 SV=1	12	9.8948	9.97029	10.527	11.2189	1.09468
sp|O95394-3|AGM1_HUMAN	PGM3	Isoform 2 of Phosphoacetylglucosamine mutase OS=Homo sapiens GN=PGM3	10	10.3585	9.86725	10.8803	11.26	1.09466
sp|Q6UB99|ANR11_HUMAN	ANKRD11	Ankyrin repeat domain-containing protein 11 OS=Homo sapiens GN=ANKRD11 PE=1 SV=3	1	9.95883	8.25247	9.55365	10.3781	1.09447
sp|O94992|HEXI1_HUMAN	HEXIM1	Protein HEXIM1 OS=Homo sapiens GN=HEXIM1 PE=1 SV=1	1	11.6198	7.41178	13.4617	7.36756	1.09446
sp|Q96FZ7|CHMP6_HUMAN	CHMP6	Charged multivesicular body protein 6 OS=Homo sapiens GN=CHMP6 PE=1 SV=3	2	8.91441	10.0296	10.3584	10.3739	1.0944
sp|O15260|SURF4_HUMAN	SURF4	Surfeit locus protein 4 OS=Homo sapiens GN=SURF4 PE=1 SV=3	1	8.33525	10.8623	11.0595	9.94568	1.09416
sp|Q8N9N5|BANP_HUMAN	BANP	Protein BANP OS=Homo sapiens GN=BANP PE=1 SV=3	4	10.1924	9.57201	10.8317	10.7914	1.09405
sp|O60732|MAGC1_HUMAN	MAGEC1	Melanoma-associated antigen C1 OS=Homo sapiens GN=MAGEC1 PE=1 SV=3	4	10.848	11.1192	12.3009	11.7318	1.09403
sp|Q86WJ1|CHD1L_HUMAN	CHD1L	Chromodomain-helicase-DNA-binding protein 1-like OS=Homo sapiens GN=CHD1L PE=1 SV=2	6	10.1866	9.59227	11.3273	10.3105	1.09398
sp|Q9NZZ3|CHMP5_HUMAN	CHMP5	Charged multivesicular body protein 5 OS=Homo sapiens GN=CHMP5 PE=1 SV=1	3	8.55246	11.3	10.9937	10.724	1.09395
sp|Q9HC62|SENP2_HUMAN	SENP2	Sentrin-specific protease 2 OS=Homo sapiens GN=SENP2 PE=1 SV=3	3	9.97937	9.66895	10.7636	10.7297	1.0939
sp|O95825|QORL1_HUMAN	CRYZL1	Quinone oxidoreductase-like protein 1 OS=Homo sapiens GN=CRYZL1 PE=1 SV=2	7	9.60534	9.0128	10.4454	9.91966	1.09383
sp|O43813|LANC1_HUMAN	LANCL1	LanC-like protein 1 OS=Homo sapiens GN=LANCL1 PE=1 SV=1	5	9.89247	10.7643	10.924	11.6709	1.09383
sp|Q9NXR7-1|BRE_HUMAN	BRE	Isoform 1 of BRCA1-A complex subunit BRE OS=Homo sapiens GN=BRE	1	8.70647	8.95017	9.18622	10.1239	1.09365
sp|Q96A08|H2B1A_HUMAN	HIST1H2BA	Histone H2B type 1-A OS=Homo sapiens GN=HIST1H2BA PE=1 SV=3	23	10.5393	7.27705	11.2513	8.23217	1.09357
sp|P85037|FOXK1_HUMAN	FOXK1	Forkhead box protein K1 OS=Homo sapiens GN=FOXK1 PE=1 SV=1	8	9.23444	9.59183	10.489	10.0983	1.09354
sp|Q96LJ7|DHRS1_HUMAN	DHRS1	Dehydrogenase/reductase SDR family member 1 OS=Homo sapiens GN=DHRS1 PE=1 SV=1	1	11.7877	8.70659	11.2849	11.1255	1.0935
sp|Q8N108-12|MIER1_HUMAN	MIER1	Isoform 2 of Mesoderm induction early response protein 1 OS=Homo sapiens GN=MIER1	4	9.86027	9.76575	10.5016	10.9589	1.09347
sp|Q8WUA4|TF3C2_HUMAN	GTF3C2	General transcription factor 3C polypeptide 2 OS=Homo sapiens GN=GTF3C2 PE=1 SV=2	5	9.59122	9.33595	10.5251	10.1687	1.09334
sp|P20042|IF2B_HUMAN	EIF2S2	Eukaryotic translation initiation factor 2 subunit 2 OS=Homo sapiens GN=EIF2S2 PE=1 SV=2	21	9.84775	9.42244	10.409	10.6593	1.09331
sp|P84090|ERH_HUMAN	ERH	Enhancer of rudimentary homolog OS=Homo sapiens GN=ERH PE=1 SV=1	10	9.31816	8.98833	9.81102	10.2031	1.09328
sp|Q96DH6|MSI2H_HUMAN	MSI2	RNA-binding protein Musashi homolog 2 OS=Homo sapiens GN=MSI2 PE=1 SV=1	4	10.1429	9.87855	11.1019	10.7856	1.0932
sp|Q8N6H7|ARFG2_HUMAN	ARFGAP2	ADP-ribosylation factor GTPase-activating protein 2 OS=Homo sapiens GN=ARFGAP2 PE=1 SV=1	11	8.79389	8.39614	9.42146	9.36986	1.09315
sp|P61086|UBE2K_HUMAN	UBE2K	Ubiquitin-conjugating enzyme E2 K OS=Homo sapiens GN=UBE2K PE=1 SV=3	6	9.64952	9.29058	10.3189	10.3777	1.09274
sp|Q969H8|CS010_HUMAN	C19orf10	UPF0556 protein C19orf10 OS=Homo sapiens GN=C19orf10 PE=1 SV=1	4	9.85835	9.11544	10.1605	10.572	1.09269
sp|Q99816|TS101_HUMAN	TSG101	Tumor susceptibility gene 101 protein OS=Homo sapiens GN=TSG101 PE=1 SV=2	10	9.34804	8.94258	9.85602	10.1297	1.09268
sp|Q92610|ZN592_HUMAN	ZNF592	Zinc finger protein 592 OS=Homo sapiens GN=ZNF592 PE=1 SV=2	7	10.2353	9.73513	10.7514	11.069	1.09263
sp|Q96QC0|PP1RA_HUMAN	PPP1R10	Serine/threonine-protein phosphatase 1 regulatory subunit 10 OS=Homo sapiens GN=PPP1R10 PE=1 SV=1	12	9.91325	9.97474	10.7117	11.0183	1.09262
sp|Q9UKT5|FBX4_HUMAN	FBXO4	F-box only protein 4 OS=Homo sapiens GN=FBXO4 PE=1 SV=2	2	9.61532	8.59571	10.2563	9.64017	1.09255
sp|Q9Y2H0|DLGP4_HUMAN	DLGAP4	Disks large-associated protein 4 OS=Homo sapiens GN=DLGAP4 PE=1 SV=3	4	9.65111	9.41314	10.3875	10.4394	1.09246
sp|P99999|CYC_HUMAN	CYCS	Cytochrome c OS=Homo sapiens GN=CYCS PE=1 SV=2	7	10.1202	9.76172	11.1559	10.56	1.09225
sp|P20339|RAB5A_HUMAN	RAB5A	Ras-related protein Rab-5A OS=Homo sapiens GN=RAB5A PE=1 SV=2	8	8.81559	9.94091	10.2056	10.2783	1.0921
sp|P37198|NUP62_HUMAN	NUP62	Nuclear pore glycoprotein p62 OS=Homo sapiens GN=NUP62 PE=1 SV=3	8	9.79637	8.29686	10.2212	9.53774	1.09206
sp|P57772|SELB_HUMAN	EEFSEC	Selenocysteine-specific elongation factor OS=Homo sapiens GN=EEFSEC PE=1 SV=4	3	8.66553	9.61869	10.1102	9.854	1.09188
sp|Q9NVS2-2|RT18A_HUMAN	MRPS18A	Isoform 2 of 28S ribosomal protein S18a, mitochondrial OS=Homo sapiens GN=MRPS18A	1	11.039	7.88388	10.8023	9.85762	1.0918
sp|Q8N122|RPTOR_HUMAN	RPTOR	Regulatory-associated protein of mTOR OS=Homo sapiens GN=RPTOR PE=1 SV=1	7	9.54322	9.97968	11.0238	10.2901	1.09174
sp|A6NHR9|SMHD1_HUMAN	SMCHD1	Structural maintenance of chromosomes flexible hinge domain-containing protein 1 OS=Homo sapiens GN=SMCHD1 PE=1 SV=2	20	9.47982	9.15412	10.0313	10.3087	1.09156
sp|P17931|LEG3_HUMAN	LGALS3	Galectin-3 OS=Homo sapiens GN=LGALS3 PE=1 SV=5	4	8.22147	8.47722	9.28981	8.93614	1.09146
sp|Q9Y2X3|NOP58_HUMAN	NOP58	Nucleolar protein 58 OS=Homo sapiens GN=NOP58 PE=1 SV=1	10	10.1112	9.80153	10.8675	10.8648	1.09138
sp|Q6QNY0|BL1S3_HUMAN	BLOC1S3	Biogenesis of lysosome-related organelles complex 1 subunit 3 OS=Homo sapiens GN=BLOC1S3 PE=1 SV=1	4	9.88719	10.1329	11.1639	10.6834	1.09127
sp|O43491|E41L2_HUMAN	EPB41L2	Band 4.1-like protein 2 OS=Homo sapiens GN=EPB41L2 PE=1 SV=1	16	10.4339	10.8813	11.4133	11.844	1.09111
sp|Q15643|TRIPB_HUMAN	TRIP11	Thyroid receptor-interacting protein 11 OS=Homo sapiens GN=TRIP11 PE=1 SV=3	10	10.121	9.82863	10.6348	11.1314	1.09105
sp|Q9H300|PARL_HUMAN	PARL	Presenilins-associated rhomboid-like protein, mitochondrial OS=Homo sapiens GN=PARL PE=1 SV=2	2	6.13706	10.7674	8.47858	9.9651	1.09105
sp|P14866|HNRPL_HUMAN	HNRNPL	Heterogeneous nuclear ribonucleoprotein L OS=Homo sapiens GN=HNRNPL PE=1 SV=2	14	9.8923	9.02806	10.3067	10.3335	1.0909
sp|Q8IXV7|KLD8B_HUMAN	KLHDC8B	Kelch domain-containing protein 8B OS=Homo sapiens GN=KLHDC8B PE=2 SV=1	1	8.25726	12.341	10.1766	12.293	1.09085
sp|Q7Z7H8-2|RM10_HUMAN	MRPL10	Isoform 2 of 39S ribosomal protein L10, mitochondrial OS=Homo sapiens GN=MRPL10	3	9.67305	9.64518	10.3348	10.7374	1.09079
sp|Q9UI12|VATH_HUMAN	ATP6V1H	V-type proton ATPase subunit H OS=Homo sapiens GN=ATP6V1H PE=1 SV=1	9	11.097	10.8932	11.6874	12.2986	1.09076
sp|P35237|SPB6_HUMAN	SERPINB6	Serpin B6 OS=Homo sapiens GN=SERPINB6 PE=1 SV=3	9	10.6844	10.5173	11.2478	11.8746	1.0906
sp|Q8N3R9|MPP5_HUMAN	MPP5	MAGUK p55 subfamily member 5 OS=Homo sapiens GN=MPP5 PE=1 SV=3	2	11.1358	11.2036	11.8409	12.5224	1.09059
sp|Q16774-2|KGUA_HUMAN	GUK1	Isoform 2 of Guanylate kinase OS=Homo sapiens GN=GUK1	5	11.9114	11.1361	13.2302	11.9032	1.0905
sp|O15111|IKKA_HUMAN	CHUK	Inhibitor of nuclear factor kappa-B kinase subunit alpha OS=Homo sapiens GN=CHUK PE=1 SV=2	1	7.81981	10.4872	8.39464	11.5692	1.0905
sp|Q9Y2W2|WBP11_HUMAN	WBP11	WW domain-binding protein 11 OS=Homo sapiens GN=WBP11 PE=1 SV=1	8	8.64578	8.6263	9.88347	8.95059	1.09043
sp|Q8NFW8|NEUA_HUMAN	CMAS	N-acylneuraminate cytidylyltransferase OS=Homo sapiens GN=CMAS PE=1 SV=2	9	10.4864	9.88188	10.7362	11.4707	1.09027
sp|P51649-2|SSDH_HUMAN	ALDH5A1	Isoform 2 of Succinate-semialdehyde dehydrogenase, mitochondrial OS=Homo sapiens GN=ALDH5A1	8	10.8448	12.9241	13.204	12.7097	1.09023
sp|P42167-2|LAP2B_HUMAN	TMPO	Isoform Gamma of Lamina-associated polypeptide 2, isoforms beta/gamma OS=Homo sapiens GN=TMPO	2	7.83863	12.3416	10.719	11.2818	1.09021
sp|Q9Y237-2|PIN4_HUMAN	PIN4	Isoform 2 of Peptidyl-prolyl cis-trans isomerase NIMA-interacting 4 OS=Homo sapiens GN=PIN4	3	10.3704	7.76513	10.4326	9.33886	1.09021
sp|Q08378|GOGA3_HUMAN	GOLGA3	Golgin subfamily A member 3 OS=Homo sapiens GN=GOLGA3 PE=1 SV=2	14	9.62341	9.2817	10.1364	10.4733	1.09017
sp|A4D1P6|WDR91_HUMAN	WDR91	WD repeat-containing protein 91 OS=Homo sapiens GN=WDR91 PE=1 SV=2	4	9.70481	8.9825	9.58811	10.7836	1.09014
sp|Q6P161|RM54_HUMAN	MRPL54	39S ribosomal protein L54, mitochondrial OS=Homo sapiens GN=MRPL54 PE=1 SV=1	1	9.92446	8.94389	10.3121	10.2558	1.09007
sp|P50995|ANX11_HUMAN	ANXA11	Annexin A11 OS=Homo sapiens GN=ANXA11 PE=1 SV=1	12	8.98784	11.2646	10.1102	11.9656	1.09003
sp|Q9H2M9|RBGPR_HUMAN	RAB3GAP2	Rab3 GTPase-activating protein non-catalytic subunit OS=Homo sapiens GN=RAB3GAP2 PE=1 SV=1	17	10.2416	10.0986	10.707	11.4641	1.09002
sp|Q99598|TSNAX_HUMAN	TSNAX	Translin-associated protein X OS=Homo sapiens GN=TSNAX PE=1 SV=1	11	9.30122	9.16839	9.76413	10.3672	1.08997
sp|P19838-2|NFKB1_HUMAN	NFKB1	Isoform 2 of Nuclear factor NF-kappa-B p105 subunit OS=Homo sapiens GN=NFKB1	11	9.69795	9.57541	10.5215	10.4853	1.08994
sp|P35611-3|ADDA_HUMAN	ADD1	Isoform 3 of Alpha-adducin OS=Homo sapiens GN=ADD1	11	10.5552	10.1959	11.1779	11.4379	1.08986
sp|P21953|ODBB_HUMAN	BCKDHB	2-oxoisovalerate dehydrogenase subunit beta, mitochondrial OS=Homo sapiens GN=BCKDHB PE=1 SV=2	1	9.65319	9.88874	9.84223	11.4556	1.08985
sp|Q9H2G2-2|SLK_HUMAN	SLK	Isoform 2 of STE20-like serine/threonine-protein kinase OS=Homo sapiens GN=SLK	15	9.15443	8.09781	9.46588	9.33346	1.08967
sp|P24468|COT2_HUMAN	NR2F2	COUP transcription factor 2 OS=Homo sapiens GN=NR2F2 PE=1 SV=1	2	11.4024	10.8327	12.2363	11.9911	1.0896
sp|Q86TV6-2|TTC7B_HUMAN	TTC7B	Isoform 2 of Tetratricopeptide repeat protein 7B OS=Homo sapiens GN=TTC7B	2	8.88832	8.83137	9.418	9.88269	1.08922
sp|P12036|NFH_HUMAN	NEFH	Neurofilament heavy polypeptide OS=Homo sapiens GN=NEFH PE=1 SV=4	3	7.48422	7.60038	8.7334	7.69626	1.08917
sp|O60547|GMDS_HUMAN	GMDS	GDP-mannose 4,6 dehydratase OS=Homo sapiens GN=GMDS PE=1 SV=1	5	9.20653	9.52336	10.1732	10.2257	1.08911
sp|Q9UJV9|DDX41_HUMAN	DDX41	Probable ATP-dependent RNA helicase DDX41 OS=Homo sapiens GN=DDX41 PE=1 SV=2	8	9.37027	9.79049	10.067	10.8005	1.08908
sp|Q8WUZ0-2|BCL7C_HUMAN	BCL7C	Isoform 2 of B-cell CLL/lymphoma 7 protein family member C OS=Homo sapiens GN=BCL7C	2	8.44427	10.3313	11.6822	8.76223	1.08888
sp|Q15149|PLEC_HUMAN	PLEC	Plectin OS=Homo sapiens GN=PLEC PE=1 SV=3	17	8.86717	8.33935	9.37158	9.36417	1.08888
sp|Q9UL26|RB22A_HUMAN	RAB22A	Ras-related protein Rab-22A OS=Homo sapiens GN=RAB22A PE=1 SV=2	2	8.62939	10.3176	10.6412	9.98736	1.08875
sp|P23443|KS6B1_HUMAN	RPS6KB1	Ribosomal protein S6 kinase beta-1 OS=Homo sapiens GN=RPS6KB1 PE=1 SV=2	2	9.92326	8.49591	10.1384	9.91501	1.08872
sp|Q9P2K3-3|RCOR3_HUMAN	RCOR3	Isoform 3 of REST corepressor 3 OS=Homo sapiens GN=RCOR3	5	9.68995	8.62229	9.86839	10.0682	1.0887
sp|P00519-2|ABL1_HUMAN	ABL1	Isoform IB of Tyrosine-protein kinase ABL1 OS=Homo sapiens GN=ABL1	12	9.23655	9.0806	9.96817	9.9734	1.08868
sp|Q96J92|WNK4_HUMAN	WNK4	Serine/threonine-protein kinase WNK4 OS=Homo sapiens GN=WNK4 PE=1 SV=1	2	13.0932	12.4495	13.5671	14.2367	1.08852
sp|P45973|CBX5_HUMAN	CBX5	Chromobox protein homolog 5 OS=Homo sapiens GN=CBX5 PE=1 SV=1	6	10.1188	10.1986	11.5666	10.5483	1.08847
sp|P04080|CYTB_HUMAN	CSTB	Cystatin-B OS=Homo sapiens GN=CSTB PE=1 SV=2	6	9.56283	9.17827	10.7018	9.69488	1.08834
sp|O14562|UBFD1_HUMAN	UBFD1	Ubiquitin domain-containing protein UBFD1 OS=Homo sapiens GN=UBFD1 PE=1 SV=2	6	9.47161	9.84865	10.15	10.875	1.08823
sp|Q9Y5X3|SNX5_HUMAN	SNX5	Sorting nexin-5 OS=Homo sapiens GN=SNX5 PE=1 SV=1	10	9.6687	9.18988	10.2513	10.2701	1.08817
sp|Q96DG6|CMBL_HUMAN	CMBL	Carboxymethylenebutenolidase homolog OS=Homo sapiens GN=CMBL PE=1 SV=1	8	9.44496	8.88335	9.97188	9.97	1.08804
sp|Q9H074|PAIP1_HUMAN	PAIP1	Polyadenylate-binding protein-interacting protein 1 OS=Homo sapiens GN=PAIP1 PE=1 SV=1	2	11.1239	9.67726	11.1202	11.5114	1.088
sp|A9UHW6-3|MI4GD_HUMAN	MIF4GD	Isoform 3 of MIF4G domain-containing protein OS=Homo sapiens GN=MIF4GD	2	9.62771	9.11191	10.7052	9.68243	1.08794
sp|O14717|TRDMT_HUMAN	TRDMT1	tRNA (cytosine(38)-C(5))-methyltransferase OS=Homo sapiens GN=TRDMT1 PE=1 SV=1	1	9.87055	7.71575	9.76982	9.36269	1.08792
sp|Q8WXI9|P66B_HUMAN	GATAD2B	Transcriptional repressor p66-beta OS=Homo sapiens GN=GATAD2B PE=1 SV=1	9	9.768	9.22122	10.4657	10.1929	1.08791
sp|P61916|NPC2_HUMAN	NPC2	Epididymal secretory protein E1 OS=Homo sapiens GN=NPC2 PE=1 SV=1	3	8.41268	9.68138	9.62804	10.0509	1.08759
sp|Q96KP4|CNDP2_HUMAN	CNDP2	Cytosolic non-specific dipeptidase OS=Homo sapiens GN=CNDP2 PE=1 SV=2	12	9.91739	9.2714	10.1931	10.6763	1.08758
sp|P11274|BCR_HUMAN	BCR	Breakpoint cluster region protein OS=Homo sapiens GN=BCR PE=1 SV=2	10	9.11389	9.19397	9.93248	9.97838	1.08756
sp|Q16181|SEPT7_HUMAN	2021-09-07	Septin-7 OS=Homo sapiens GN=SEPT7 PE=1 SV=2	12	10.1541	8.98949	10.7134	10.1056	1.08752
sp|P82979|SARNP_HUMAN	SARNP	SAP domain-containing ribonucleoprotein OS=Homo sapiens GN=SARNP PE=1 SV=3	5	9.67535	9.39786	10.5177	10.2235	1.08745
sp|O94903|PROSC_HUMAN	PROSC	Proline synthase co-transcribed bacterial homolog protein OS=Homo sapiens GN=PROSC PE=1 SV=1	6	9.78174	10.0363	10.4717	11.077	1.08732
sp|Q13136|LIPA1_HUMAN	PPFIA1	Liprin-alpha-1 OS=Homo sapiens GN=PPFIA1 PE=1 SV=1	10	9.89526	9.53973	10.6736	10.4583	1.08731
sp|Q96RF0|SNX18_HUMAN	SNX18	Sorting nexin-18 OS=Homo sapiens GN=SNX18 PE=1 SV=2	3	10.4995	10.007	10.7673	11.5281	1.08723
sp|Q8IWT0|ARCH_HUMAN	ZBTB8OS	Protein archease OS=Homo sapiens GN=ZBTB8OS PE=1 SV=2	1	9.83989	11.4471	10.2373	12.9058	1.08719
sp|Q16698|DECR_HUMAN	DECR1	2,4-dienoyl-CoA reductase, mitochondrial OS=Homo sapiens GN=DECR1 PE=1 SV=1	15	9.82403	10.2144	10.7403	11.0436	1.0871
sp|Q8TBX8|PI42C_HUMAN	PIP4K2C	Phosphatidylinositol 5-phosphate 4-kinase type-2 gamma OS=Homo sapiens GN=PIP4K2C PE=1 SV=3	5	10.9388	9.95658	11.9208	10.7939	1.08707
sp|O00429|DNM1L_HUMAN	DNM1L	Dynamin-1-like protein OS=Homo sapiens GN=DNM1L PE=1 SV=2	14	9.54389	9.4334	10.2388	10.3908	1.08707
sp|Q9H967|WDR76_HUMAN	WDR76	WD repeat-containing protein 76 OS=Homo sapiens GN=WDR76 PE=1 SV=2	3	10.8148	10.3636	11.6556	11.3661	1.08703
sp|P28288|ABCD3_HUMAN	ABCD3	ATP-binding cassette sub-family D member 3 OS=Homo sapiens GN=ABCD3 PE=1 SV=1	3	8.98503	11.5441	11.5419	10.7729	1.08698
sp|Q9BVL2|NUPL1_HUMAN	NUPL1	Nucleoporin p58/p45 OS=Homo sapiens GN=NUPL1 PE=1 SV=1	2	9.39743	9.68943	10.6712	10.0748	1.08693
sp|Q8TB72-3|PUM2_HUMAN	PUM2	Isoform 3 of Pumilio homolog 2 OS=Homo sapiens GN=PUM2	6	8.57126	7.9952	9.26299	8.74252	1.08687
sp|Q9Y5Y2|NUBP2_HUMAN	NUBP2	Cytosolic Fe-S cluster assembly factor NUBP2 OS=Homo sapiens GN=NUBP2 PE=1 SV=1	3	9.4377	8.52719	9.96539	9.55773	1.08674
tr|F8VWT9|F8VWT9_HUMAN	HECTD4	Probable E3 ubiquitin-protein ligase HECTD4 OS=Homo sapiens GN=HECTD4 PE=2 SV=1	3	10.5608	10.1234	11.1894	11.2881	1.0867
sp|O75223|GGCT_HUMAN	GGCT	Gamma-glutamylcyclotransferase OS=Homo sapiens GN=GGCT PE=1 SV=1	7	9.99098	9.10973	10.2901	10.4612	1.08641
sp|Q96I59|SYNM_HUMAN	NARS2	Probable asparagine--tRNA ligase, mitochondrial OS=Homo sapiens GN=NARS2 PE=1 SV=3	4	9.8282	10.1751	10.9034	10.8284	1.08641
sp|Q9NPF5|DMAP1_HUMAN	DMAP1	DNA methyltransferase 1-associated protein 1 OS=Homo sapiens GN=DMAP1 PE=1 SV=1	5	8.76317	9.70384	9.63749	10.4244	1.08636
sp|P52565|GDIR1_HUMAN	ARHGDIA	Rho GDP-dissociation inhibitor 1 OS=Homo sapiens GN=ARHGDIA PE=1 SV=3	6	9.61098	8.56519	9.4553	10.2879	1.08622
sp|P36543|VATE1_HUMAN	ATP6V1E1	V-type proton ATPase subunit E 1 OS=Homo sapiens GN=ATP6V1E1 PE=1 SV=1	8	11.1141	9.49994	11.4503	10.9403	1.08618
sp|Q13045|FLII_HUMAN	FLII	Protein flightless-1 homolog OS=Homo sapiens GN=FLII PE=1 SV=2	6	10.0825	9.21289	10.3451	10.6116	1.0861
sp|Q9H0V9-2|LMA2L_HUMAN	LMAN2L	Isoform 2 of VIP36-like protein OS=Homo sapiens GN=LMAN2L	2	9.12595	11.3524	11.2024	11.0382	1.08605
sp|Q16658|FSCN1_HUMAN	FSCN1	Fascin OS=Homo sapiens GN=FSCN1 PE=1 SV=3	24	10.3102	8.59465	10.6736	9.85139	1.0857
sp|O15460|P4HA2_HUMAN	P4HA2	Prolyl 4-hydroxylase subunit alpha-2 OS=Homo sapiens GN=P4HA2 PE=1 SV=1	2	9.82555	11.087	11.3936	11.3106	1.08568
sp|Q13492|PICAL_HUMAN	PICALM	Phosphatidylinositol-binding clathrin assembly protein OS=Homo sapiens GN=PICALM PE=1 SV=2	19	10.2358	10.1761	11.0145	11.1457	1.08565
sp|P49137|MAPK2_HUMAN	MAPKAPK2	MAP kinase-activated protein kinase 2 OS=Homo sapiens GN=MAPKAPK2 PE=1 SV=1	7	9.01144	8.98585	9.78409	9.75003	1.08539
sp|Q9UIA9|XPO7_HUMAN	XPO7	Exportin-7 OS=Homo sapiens GN=XPO7 PE=1 SV=3	17	10.4384	9.91373	11.0043	11.0849	1.08535
sp|Q9HCC0|MCCB_HUMAN	MCCC2	Methylcrotonoyl-CoA carboxylase beta chain, mitochondrial OS=Homo sapiens GN=MCCC2 PE=1 SV=1	6	9.47354	9.12518	10.2923	9.89051	1.08517
sp|Q96HJ9-2|CG055_HUMAN	C7orf55	Isoform 2 of UPF0562 protein C7orf55 OS=Homo sapiens GN=C7orf55	19	10.068	9.03784	10.6499	10.0828	1.08515
sp|Q13838-2|DX39B_HUMAN	DDX39B	Isoform 2 of Spliceosome RNA helicase DDX39B OS=Homo sapiens GN=DDX39B	19	9.74791	9.84691	10.3047	10.957	1.08507
sp|P16220|CREB1_HUMAN	CREB1	Cyclic AMP-responsive element-binding protein 1 OS=Homo sapiens GN=CREB1 PE=1 SV=2	5	10.128	9.44406	10.6702	10.5624	1.08484
sp|Q9UQN3|CHM2B_HUMAN	CHMP2B	Charged multivesicular body protein 2b OS=Homo sapiens GN=CHMP2B PE=1 SV=1	1	10.9043	9.07394	10.6215	11.0511	1.08481
sp|O43583|DENR_HUMAN	DENR	Density-regulated protein OS=Homo sapiens GN=DENR PE=1 SV=2	5	9.61895	9.91519	10.9169	10.2733	1.08478
sp|P84095|RHOG_HUMAN	RHOG	Rho-related GTP-binding protein RhoG OS=Homo sapiens GN=RHOG PE=1 SV=1	8	9.2406	9.33183	9.95937	10.1869	1.08474
sp|Q96II8-2|LRCH3_HUMAN	LRCH3	Isoform 2 of Leucine-rich repeat and calponin homology domain-containing protein 3 OS=Homo sapiens GN=LRCH3	3	9.9067	9.48935	10.3694	10.6684	1.08465
sp|Q96JG6|CC132_HUMAN	CCDC132	Coiled-coil domain-containing protein 132 OS=Homo sapiens GN=CCDC132 PE=1 SV=3	4	10.6161	10.161	11.2658	11.2681	1.08455
sp|Q4G176|ACSF3_HUMAN	ACSF3	Acyl-CoA synthetase family member 3, mitochondrial OS=Homo sapiens GN=ACSF3 PE=1 SV=3	2	9.22272	10.7736	11.3964	10.2899	1.08452
sp|P09661|RU2A_HUMAN	SNRPA1	U2 small nuclear ribonucleoprotein A' OS=Homo sapiens GN=SNRPA1 PE=1 SV=2	6	10.2849	6.43665	9.34478	8.78854	1.08443
sp|Q96G03|PGM2_HUMAN	PGM2	Phosphoglucomutase-2 OS=Homo sapiens GN=PGM2 PE=1 SV=4	8	10.6354	9.70577	11.2801	10.7784	1.08442
sp|O94763|RMP_HUMAN	URI1	Unconventional prefoldin RPB5 interactor 1 OS=Homo sapiens GN=URI1 PE=1 SV=3	7	9.70388	9.32894	10.205	10.4339	1.08439
sp|P30048|PRDX3_HUMAN	PRDX3	Thioredoxin-dependent peroxide reductase, mitochondrial OS=Homo sapiens GN=PRDX3 PE=1 SV=3	4	9.5439	9.92721	10.5414	10.5728	1.08439
sp|Q9Y2U5|M3K2_HUMAN	MAP3K2	Mitogen-activated protein kinase kinase kinase 2 OS=Homo sapiens GN=MAP3K2 PE=1 SV=2	2	9.97956	9.18286	10.6255	10.1519	1.08428
sp|Q9NWW5|CLN6_HUMAN	CLN6	Ceroid-lipofuscinosis neuronal protein 6 OS=Homo sapiens GN=CLN6 PE=1 SV=1	1	8.04581	10.5918	11.463	8.7423	1.08411
sp|P30086|PEBP1_HUMAN	PEBP1	Phosphatidylethanolamine-binding protein 1 OS=Homo sapiens GN=PEBP1 PE=1 SV=3	12	9.20487	9.18782	9.8801	10.0577	1.084
sp|P13674|P4HA1_HUMAN	P4HA1	Prolyl 4-hydroxylase subunit alpha-1 OS=Homo sapiens GN=P4HA1 PE=1 SV=2	6	10.0803	12.066	12.1138	11.8927	1.084
sp|O00471|EXOC5_HUMAN	EXOC5	Exocyst complex component 5 OS=Homo sapiens GN=EXOC5 PE=1 SV=1	6	9.73832	9.75266	10.8426	10.2851	1.08397
sp|P02654|APOC1_HUMAN	APOC1	Apolipoprotein C-I OS=Homo sapiens GN=APOC1 PE=1 SV=1	3	3.56877	3.80267	3.80261	4.18713	1.08388
sp|Q5T8I3|F102B_HUMAN	FAM102B	Protein FAM102B OS=Homo sapiens GN=FAM102B PE=1 SV=2	4	8.22594	9.55623	9.38662	9.88684	1.08386
sp|Q96B45|CJ032_HUMAN	C10orf32	UPF0693 protein C10orf32 OS=Homo sapiens GN=C10orf32 PE=1 SV=1	4	9.89329	8.98117	10.574	9.88244	1.08382
tr|J9JID7|J9JID7_HUMAN	LMNB2	Lamin B2, isoform CRA_a OS=Homo sapiens GN=LMNB2 PE=2 SV=1	15	9.2588	8.94017	10.0661	9.65768	1.08378
sp|Q96T51|RUFY1_HUMAN	RUFY1	RUN and FYVE domain-containing protein 1 OS=Homo sapiens GN=RUFY1 PE=1 SV=2	7	9.35268	8.76397	9.95887	9.67428	1.08371
sp|Q9UDW3|ZMAT5_HUMAN	ZMAT5	Zinc finger matrin-type protein 5 OS=Homo sapiens GN=ZMAT5 PE=1 SV=1	2	9.77816	9.25156	10.4583	10.1631	1.08364
sp|Q9P2R3-4|ANFY1_HUMAN	ANKFY1	Isoform 4 of Ankyrin repeat and FYVE domain-containing protein 1 OS=Homo sapiens GN=ANKFY1	7	9.77375	9.39506	10.2561	10.5147	1.08357
sp|O60671|RAD1_HUMAN	RAD1	Cell cycle checkpoint protein RAD1 OS=Homo sapiens GN=RAD1 PE=1 SV=1	2	10.7968	9.86559	10.951	11.438	1.08357
sp|Q9Y2G3|AT11B_HUMAN	ATP11B	Probable phospholipid-transporting ATPase IF OS=Homo sapiens GN=ATP11B PE=1 SV=2	4	9.78994	9.92896	10.8776	10.4884	1.08353
sp|P30419|NMT1_HUMAN	NMT1	Glycylpeptide N-tetradecanoyltransferase 1 OS=Homo sapiens GN=NMT1 PE=1 SV=2	5	9.79905	9.08188	10.2596	10.1975	1.08348
sp|Q6DKK2|TTC19_HUMAN	TTC19	Tetratricopeptide repeat protein 19, mitochondrial OS=Homo sapiens GN=TTC19 PE=1 SV=4	8	8.43384	8.476	9.76757	8.54601	1.08301
sp|Q06124|PTN11_HUMAN	PTPN11	Tyrosine-protein phosphatase non-receptor type 11 OS=Homo sapiens GN=PTPN11 PE=1 SV=2	8	9.24139	9.7	10.0654	10.4463	1.08291
sp|Q9BQA9|CQ062_HUMAN	C17orf62	Uncharacterized protein C17orf62 OS=Homo sapiens GN=C17orf62 PE=1 SV=1	2	7.87911	10.4155	9.85902	9.95132	1.08285
sp|Q9Y6I3-1|EPN1_HUMAN	EPN1	Isoform 2 of Epsin-1 OS=Homo sapiens GN=EPN1	4	9.95085	10.6895	11.0065	11.3431	1.08281
sp|Q8N5F7|NKAP_HUMAN	NKAP	NF-kappa-B-activating protein OS=Homo sapiens GN=NKAP PE=1 SV=1	3	9.93269	8.88792	10.0211	10.3577	1.08279
sp|Q9Y217|MTMR6_HUMAN	MTMR6	Myotubularin-related protein 6 OS=Homo sapiens GN=MTMR6 PE=1 SV=3	1	10.3719	11.7878	13.1977	10.7957	1.08275
sp|Q9ULJ6|ZMIZ1_HUMAN	ZMIZ1	Zinc finger MIZ domain-containing protein 1 OS=Homo sapiens GN=ZMIZ1 PE=1 SV=3	4	9.03839	9.34479	10.2977	9.60658	1.08274
sp|P49591|SYSC_HUMAN	SARS	Serine--tRNA ligase, cytoplasmic OS=Homo sapiens GN=SARS PE=1 SV=3	17	9.20541	8.80896	9.78551	9.71735	1.08263
sp|Q99569|PKP4_HUMAN	PKP4	Plakophilin-4 OS=Homo sapiens GN=PKP4 PE=1 SV=2	4	11.2637	10.5715	12.3896	11.2481	1.08255
sp|Q13404-1|UB2V1_HUMAN	UBE2V1	Isoform 1 of Ubiquitin-conjugating enzyme E2 variant 1 OS=Homo sapiens GN=UBE2V1	11	9.50261	9.7619	9.94107	10.9131	1.08252
sp|Q96S97|MYADM_HUMAN	MYADM	Myeloid-associated differentiation marker OS=Homo sapiens GN=MYADM PE=1 SV=2	3	9.49727	9.90821	9.99087	11.0153	1.08249
sp|Q99757|THIOM_HUMAN	TXN2	Thioredoxin, mitochondrial OS=Homo sapiens GN=TXN2 PE=1 SV=2	1	9.10058	10.1261	10.3103	10.501	1.08242
sp|P09874|PARP1_HUMAN	PARP1	Poly [ADP-ribose] polymerase 1 OS=Homo sapiens GN=PARP1 PE=1 SV=4	20	9.60935	9.5881	10.5155	10.2638	1.0824
sp|Q96FF9|CDCA5_HUMAN	CDCA5	Sororin OS=Homo sapiens GN=CDCA5 PE=1 SV=1	2	9.63354	9.721	10.4609	10.4859	1.08227
sp|Q9H330|TM245_HUMAN	TMEM245	Transmembrane protein 245 OS=Homo sapiens GN=TMEM245 PE=1 SV=2	1	6.6299	11.3662	9.68715	9.78902	1.08225
sp|O15027-5|SC16A_HUMAN	SEC16A	Isoform 5 of Protein transport protein Sec16A OS=Homo sapiens GN=SEC16A	17	9.56006	9.27667	9.84986	10.5361	1.08224
sp|Q8NC56|LEMD2_HUMAN	LEMD2	LEM domain-containing protein 2 OS=Homo sapiens GN=LEMD2 PE=1 SV=1	6	8.19703	11.9415	11.1459	10.6486	1.08223
sp|P86791|CCZ1_HUMAN	CCZ1	Vacuolar fusion protein CCZ1 homolog OS=Homo sapiens GN=CCZ1 PE=1 SV=1	4	10.0707	9.7849	10.4516	11.0285	1.08181
sp|Q13263|TIF1B_HUMAN	TRIM28	Transcription intermediary factor 1-beta OS=Homo sapiens GN=TRIM28 PE=1 SV=5	14	8.34048	8.27675	8.54546	9.43084	1.08179
sp|Q9Y3E7-3|CHMP3_HUMAN	CHMP3	Isoform 3 of Charged multivesicular body protein 3 OS=Homo sapiens GN=CHMP3	2	8.06249	11.2866	11.4381	9.4934	1.08178
sp|Q9NS73|MBIP1_HUMAN	MBIP	MAP3K12-binding inhibitory protein 1 OS=Homo sapiens GN=MBIP PE=1 SV=2	1	9.89672	9.7631	11.4447	9.82294	1.08178
sp|P49914|MTHFS_HUMAN	MTHFS	5-formyltetrahydrofolate cyclo-ligase OS=Homo sapiens GN=MTHFS PE=1 SV=2	4	9.27159	10.3646	10.3705	10.869	1.08165
sp|P07996|TSP1_HUMAN	THBS1	Thrombospondin-1 OS=Homo sapiens GN=THBS1 PE=1 SV=2	1	9.82252	12.0384	8.41351	15.2309	1.08158
sp|Q9H0C8|ILKAP_HUMAN	ILKAP	Integrin-linked kinase-associated serine/threonine phosphatase 2C OS=Homo sapiens GN=ILKAP PE=1 SV=1	7	10.4945	9.53811	10.7137	10.9496	1.0814
sp|Q9NYB0|TE2IP_HUMAN	TERF2IP	Telomeric repeat-binding factor 2-interacting protein 1 OS=Homo sapiens GN=TERF2IP PE=1 SV=1	3	9.8047	11.1153	10.874	11.7489	1.0814
sp|Q8NG68|TTL_HUMAN	TTL	Tubulin--tyrosine ligase OS=Homo sapiens GN=TTL PE=1 SV=2	1	9.46745	9.79803	9.65971	11.1702	1.08121
sp|Q12830|BPTF_HUMAN	BPTF	Nucleosome-remodeling factor subunit BPTF OS=Homo sapiens GN=BPTF PE=1 SV=3	13	9.73544	9.90225	10.5662	10.6658	1.08119
sp|Q9NXG2|THUM1_HUMAN	THUMPD1	THUMP domain-containing protein 1 OS=Homo sapiens GN=THUMPD1 PE=1 SV=2	8	8.26396	8.05806	8.97799	8.66784	1.08111
sp|P35914|HMGCL_HUMAN	HMGCL	Hydroxymethylglutaryl-CoA lyase, mitochondrial OS=Homo sapiens GN=HMGCL PE=1 SV=2	1	8.70898	10.7474	13.1741	7.85691	1.08093
sp|Q16526|CRY1_HUMAN	CRY1	Cryptochrome-1 OS=Homo sapiens GN=CRY1 PE=1 SV=1	1	11.9382	10.121	10.4677	13.375	1.08085
sp|Q86YS7|C2CD5_HUMAN	C2CD5	C2 domain-containing protein 5 OS=Homo sapiens GN=C2CD5 PE=1 SV=1	2	8.5155	9.00875	9.76977	9.16944	1.08074
sp|Q13951-2|PEBB_HUMAN	CBFB	Isoform 2 of Core-binding factor subunit beta OS=Homo sapiens GN=CBFB	4	9.72772	10.8813	11.1594	11.111	1.08062
sp|P07741|APT_HUMAN	APRT	Adenine phosphoribosyltransferase OS=Homo sapiens GN=APRT PE=1 SV=2	6	9.48935	8.76851	9.495	10.2335	1.08055
sp|Q15527|SURF2_HUMAN	SURF2	Surfeit locus protein 2 OS=Homo sapiens GN=SURF2 PE=1 SV=3	1	10.4282	7.6247	11.0522	8.45439	1.08052
sp|Q9NPE2|NGRN_HUMAN	NGRN	Neugrin OS=Homo sapiens GN=NGRN PE=1 SV=2	6	10.6505	10.9247	11.197	12.1149	1.0805
sp|Q9Y6M1|IF2B2_HUMAN	IGF2BP2	Insulin-like growth factor 2 mRNA-binding protein 2 OS=Homo sapiens GN=IGF2BP2 PE=1 SV=2	12	10.6219	11.0987	11.3917	12.0756	1.08042
sp|Q4G0J3-3|LARP7_HUMAN	LARP7	Isoform 3 of La-related protein 7 OS=Homo sapiens GN=LARP7	13	9.41411	9.44811	10.2797	10.0963	1.08025
sp|P30040|ERP29_HUMAN	ERP29	Endoplasmic reticulum resident protein 29 OS=Homo sapiens GN=ERP29 PE=1 SV=4	16	10.2409	12.0335	11.6346	12.4253	1.08016
sp|Q12905|ILF2_HUMAN	ILF2	Interleukin enhancer-binding factor 2 OS=Homo sapiens GN=ILF2 PE=1 SV=2	13	9.27341	9.07758	9.62471	10.1965	1.08012
sp|Q9H5X1|FA96A_HUMAN	FAM96A	MIP18 family protein FAM96A OS=Homo sapiens GN=FAM96A PE=1 SV=1	2	10.0975	7.37048	8.75866	10.1086	1.0801
sp|P49354|FNTA_HUMAN	FNTA	Protein farnesyltransferase/geranylgeranyltransferase type-1 subunit alpha OS=Homo sapiens GN=FNTA PE=1 SV=1	7	10.0616	9.509	10.6801	10.4576	1.08007
sp|P42166|LAP2A_HUMAN	TMPO	Lamina-associated polypeptide 2, isoform alpha OS=Homo sapiens GN=TMPO PE=1 SV=2	13	8.96482	9.951	10.3259	10.1041	1.08005
sp|Q01433|AMPD2_HUMAN	AMPD2	AMP deaminase 2 OS=Homo sapiens GN=AMPD2 PE=1 SV=2	7	7.98846	7.16608	8.31743	8.04924	1.07999
sp|Q6MZP7|LIN54_HUMAN	LIN54	Protein lin-54 homolog OS=Homo sapiens GN=LIN54 PE=1 SV=3	1	9.47235	9.98717	10.3995	10.6154	1.07993
sp|P35606|COPB2_HUMAN	COPB2	Coatomer subunit beta' OS=Homo sapiens GN=COPB2 PE=1 SV=2	16	10.1865	9.16894	10.6793	10.2209	1.07981
sp|Q96C36|P5CR2_HUMAN	PYCR2	Pyrroline-5-carboxylate reductase 2 OS=Homo sapiens GN=PYCR2 PE=1 SV=1	8	9.19767	9.36876	10.6779	9.37025	1.07981
sp|P26196|DDX6_HUMAN	DDX6	Probable ATP-dependent RNA helicase DDX6 OS=Homo sapiens GN=DDX6 PE=1 SV=2	13	10.0525	10.3675	10.3733	11.6751	1.07975
sp|P42224|STAT1_HUMAN	STAT1	Signal transducer and activator of transcription 1-alpha/beta OS=Homo sapiens GN=STAT1 PE=1 SV=2	8	11.3874	11.216	11.8705	12.5346	1.07971
sp|A6NDG6|PGP_HUMAN	PGP	Phosphoglycolate phosphatase OS=Homo sapiens GN=PGP PE=1 SV=1	8	9.25275	9.55487	9.83024	10.4738	1.07956
sp|O43292|GPAA1_HUMAN	GPAA1	Glycosylphosphatidylinositol anchor attachment 1 protein OS=Homo sapiens GN=GPAA1 PE=1 SV=3	1	8.02527	12.5131	11.4234	10.7487	1.07955
sp|Q9P0M9|RM27_HUMAN	MRPL27	39S ribosomal protein L27, mitochondrial OS=Homo sapiens GN=MRPL27 PE=1 SV=1	2	10.0053	10.4024	10.4597	11.5706	1.07952
sp|Q9UK41-2|VPS28_HUMAN	VPS28	Isoform 2 of Vacuolar protein sorting-associated protein 28 homolog OS=Homo sapiens GN=VPS28	4	9.46806	8.48007	9.62615	9.74823	1.07947
sp|P33992|MCM5_HUMAN	MCM5	DNA replication licensing factor MCM5 OS=Homo sapiens GN=MCM5 PE=1 SV=5	18	9.72066	9.13968	9.93392	10.4244	1.07943
sp|Q9BQT8|ODC_HUMAN	SLC25A21	Mitochondrial 2-oxodicarboxylate carrier OS=Homo sapiens GN=SLC25A21 PE=1 SV=1	3	9.58605	13.7879	12.388	12.8388	1.07927
sp|P50570|DYN2_HUMAN	DNM2	Dynamin-2 OS=Homo sapiens GN=DNM2 PE=1 SV=2	17	9.28467	8.91586	9.75745	9.88511	1.07923
sp|O95260-2|ATE1_HUMAN	ATE1	Isoform ATE1-2 of Arginyl-tRNA--protein transferase 1 OS=Homo sapiens GN=ATE1	3	9.27274	9.68721	9.59762	10.863	1.07915
sp|Q99941|ATF6B_HUMAN	ATF6B	Cyclic AMP-dependent transcription factor ATF-6 beta OS=Homo sapiens GN=ATF6B PE=1 SV=2	1	10.2182	11.3885	10.8729	12.4425	1.07908
sp|Q9H479|FN3K_HUMAN	FN3K	Fructosamine-3-kinase OS=Homo sapiens GN=FN3K PE=1 SV=1	2	8.44557	7.20064	8.61416	8.26817	1.079
sp|P82970|HMGN5_HUMAN	HMGN5	High mobility group nucleosome-binding domain-containing protein 5 OS=Homo sapiens GN=HMGN5 PE=1 SV=1	5	15.5075	12.0331	18.4886	11.2274	1.07899
sp|Q9H993|CF211_HUMAN	C6orf211	UPF0364 protein C6orf211 OS=Homo sapiens GN=C6orf211 PE=1 SV=1	8	9.78521	9.58561	10.2865	10.6126	1.0789
sp|Q8IY22|CMIP_HUMAN	CMIP	C-Maf-inducing protein OS=Homo sapiens GN=CMIP PE=1 SV=3	3	9.73588	8.74483	9.65237	10.2863	1.07889
sp|P16930|FAAA_HUMAN	FAH	Fumarylacetoacetase OS=Homo sapiens GN=FAH PE=1 SV=2	11	10.5729	10.1234	11.1805	11.1458	1.07875
sp|P42575|CASP2_HUMAN	CASP2	Caspase-2 OS=Homo sapiens GN=CASP2 PE=1 SV=2	3	9.05968	9.40645	9.26427	10.6545	1.07867
sp|Q9ULG1|INO80_HUMAN	INO80	DNA helicase INO80 OS=Homo sapiens GN=INO80 PE=1 SV=2	5	9.37903	10.2869	10.4251	10.7875	1.07865
sp|P42338|PK3CB_HUMAN	PIK3CB	Phosphatidylinositol 4,5-bisphosphate 3-kinase catalytic subunit beta isoform OS=Homo sapiens GN=PIK3CB PE=1 SV=1	6	8.60807	8.48535	9.23326	9.20376	1.0786
sp|Q15019-2|SEPT2_HUMAN	2021-09-02	Isoform 2 of Septin-2 OS=Homo sapiens GN=SEPT2	11	9.93206	8.93532	9.96374	10.3846	1.07849
sp|P54578|UBP14_HUMAN	USP14	Ubiquitin carboxyl-terminal hydrolase 14 OS=Homo sapiens GN=USP14 PE=1 SV=3	12	10.0032	8.90298	10.3763	10.0125	1.07842
sp|O60907|TBL1X_HUMAN	TBL1X	F-box-like/WD repeat-containing protein TBL1X OS=Homo sapiens GN=TBL1X PE=1 SV=3	6	10.0717	9.03408	10.548	10.0531	1.07826
sp|Q8N3U4-2|STAG2_HUMAN	STAG2	Isoform 2 of Cohesin subunit SA-2 OS=Homo sapiens GN=STAG2	14	9.69258	9.31751	10.1977	10.2998	1.07824
sp|Q9BZH6|WDR11_HUMAN	WDR11	WD repeat-containing protein 11 OS=Homo sapiens GN=WDR11 PE=1 SV=1	4	10.0419	9.88433	10.8493	10.6326	1.07807
sp|P98153|IDD_HUMAN	DGCR2	Integral membrane protein DGCR2/IDD OS=Homo sapiens GN=DGCR2 PE=2 SV=1	1	9.86614	9.89698	11.3885	9.9174	1.07806
sp|Q9UHL4|DPP2_HUMAN	DPP7	Dipeptidyl peptidase 2 OS=Homo sapiens GN=DPP7 PE=1 SV=3	4	9.48182	9.12053	10.2816	9.77231	1.07803
sp|Q8WU76|SCFD2_HUMAN	SCFD2	Sec1 family domain-containing protein 2 OS=Homo sapiens GN=SCFD2 PE=1 SV=2	2	9.66249	9.73905	10.2316	10.6812	1.07789
sp|P78527|PRKDC_HUMAN	PRKDC	DNA-dependent protein kinase catalytic subunit OS=Homo sapiens GN=PRKDC PE=1 SV=3	23	10.5684	8.21091	10.4844	9.7567	1.07784
sp|Q7Z7K6-3|CENPV_HUMAN	CENPV	Isoform 3 of Centromere protein V OS=Homo sapiens GN=CENPV	1	8.81627	6.28276	8.16506	8.10881	1.07781
sp|Q99719|SEPT5_HUMAN	2021-09-05	Septin-5 OS=Homo sapiens GN=SEPT5 PE=1 SV=1	2	12.069	9.83606	12.0074	11.5998	1.07771
sp|Q92538|GBF1_HUMAN	GBF1	Golgi-specific brefeldin A-resistance guanine nucleotide exchange factor 1 OS=Homo sapiens GN=GBF1 PE=1 SV=2	7	9.39158	9.18139	9.75603	10.2459	1.07694
sp|Q13177|PAK2_HUMAN	PAK2	Serine/threonine-protein kinase PAK 2 OS=Homo sapiens GN=PAK2 PE=1 SV=3	18	9.77835	9.10815	10.0978	10.2412	1.0769
tr|H0YBE0|H0YBE0_HUMAN	MTDH	Protein LYRIC (Fragment) OS=Homo sapiens GN=MTDH PE=4 SV=1	2	8.18701	9.89078	9.89989	9.56764	1.07688
sp|Q9HAU5|RENT2_HUMAN	UPF2	Regulator of nonsense transcripts 2 OS=Homo sapiens GN=UPF2 PE=1 SV=1	10	10.3118	9.34445	10.6977	10.469	1.07684
sp|Q969G3|SMCE1_HUMAN	SMARCE1	SWI/SNF-related matrix-associated actin-dependent regulator of chromatin subfamily E member 1 OS=Homo sapiens GN=SMARCE1 PE=1 SV=2	6	10.2044	9.58462	10.552	10.7567	1.0768
sp|Q6IQ49|SDE2_HUMAN	SDE2	Protein SDE2 homolog OS=Homo sapiens GN=SDE2 PE=1 SV=1	1	9.59797	9.94325	9.66164	11.3794	1.07675
sp|O60271|JIP4_HUMAN	SPAG9	C-Jun-amino-terminal kinase-interacting protein 4 OS=Homo sapiens GN=SPAG9 PE=1 SV=4	21	10.0757	9.55743	10.6176	10.5212	1.07669
sp|Q9Y678|COPG1_HUMAN	COPG1	Coatomer subunit gamma-1 OS=Homo sapiens GN=COPG1 PE=1 SV=1	14	9.66705	9.35347	9.87725	10.6007	1.07662
sp|Q9Y5M8|SRPRB_HUMAN	SRPRB	Signal recognition particle receptor subunit beta OS=Homo sapiens GN=SRPRB PE=1 SV=3	7	8.12708	11.4812	10.9318	10.1768	1.07652
sp|Q9Y4K3|TRAF6_HUMAN	TRAF6	TNF receptor-associated factor 6 OS=Homo sapiens GN=TRAF6 PE=1 SV=1	1	9.41907	9.72663	10.9234	9.68258	1.07627
sp|P51812|KS6A3_HUMAN	RPS6KA3	Ribosomal protein S6 kinase alpha-3 OS=Homo sapiens GN=RPS6KA3 PE=1 SV=1	12	10.0365	9.48937	10.8009	10.2133	1.07622
sp|Q96JB2|COG3_HUMAN	COG3	Conserved oligomeric Golgi complex subunit 3 OS=Homo sapiens GN=COG3 PE=1 SV=3	4	9.70552	9.70388	10.676	10.2121	1.07618
sp|Q5VW32|BROX_HUMAN	BROX	BRO1 domain-containing protein BROX OS=Homo sapiens GN=BROX PE=1 SV=1	6	9.92797	9.49456	10.5337	10.3662	1.07606
sp|P18887|XRCC1_HUMAN	XRCC1	DNA repair protein XRCC1 OS=Homo sapiens GN=XRCC1 PE=1 SV=2	2	10.3031	8.4785	10.2215	9.98775	1.07601
sp|P10768|ESTD_HUMAN	ESD	S-formylglutathione hydrolase OS=Homo sapiens GN=ESD PE=1 SV=2	9	9.63935	9.23381	10.0078	10.298	1.07591
sp|O14672|ADA10_HUMAN	ADAM10	Disintegrin and metalloproteinase domain-containing protein 10 OS=Homo sapiens GN=ADAM10 PE=1 SV=1	3	9.61047	13.9521	12.3004	13.0473	1.07576
sp|P00813|ADA_HUMAN	ADA	Adenosine deaminase OS=Homo sapiens GN=ADA PE=1 SV=3	2	7.16697	7.80863	8.26868	7.84144	1.07576
sp|Q7L7X3|TAOK1_HUMAN	TAOK1	Serine/threonine-protein kinase TAO1 OS=Homo sapiens GN=TAOK1 PE=1 SV=1	4	10.7752	9.68103	11.4775	10.5245	1.07556
sp|Q9NY33|DPP3_HUMAN	DPP3	Dipeptidyl peptidase 3 OS=Homo sapiens GN=DPP3 PE=1 SV=2	15	9.30151	8.3911	9.28109	9.74778	1.07553
sp|Q9NSY1|BMP2K_HUMAN	BMP2K	BMP-2-inducible protein kinase OS=Homo sapiens GN=BMP2K PE=1 SV=2	11	9.34421	10.7316	10.3854	11.2063	1.07551
sp|O14964|HGS_HUMAN	HGS	Hepatocyte growth factor-regulated tyrosine kinase substrate OS=Homo sapiens GN=HGS PE=1 SV=1	6	10.5322	9.8521	10.9155	11.0056	1.0754
sp|Q14147|DHX34_HUMAN	DHX34	Probable ATP-dependent RNA helicase DHX34 OS=Homo sapiens GN=DHX34 PE=1 SV=2	5	11.0515	10.8084	11.1954	12.3114	1.07534
sp|P54819|KAD2_HUMAN	AK2	Adenylate kinase 2, mitochondrial OS=Homo sapiens GN=AK2 PE=1 SV=2	11	10.3957	9.43797	11.1172	10.2081	1.07521
sp|Q92506|DHB8_HUMAN	HSD17B8	Estradiol 17-beta-dehydrogenase 8 OS=Homo sapiens GN=HSD17B8 PE=1 SV=2	1	11.5976	10.9615	12.7782	11.4758	1.07513
sp|P35580-4|MYH10_HUMAN	MYH10	Isoform 4 of Myosin-10 OS=Homo sapiens GN=MYH10	23	10.7002	9.79254	10.8994	11.1312	1.07504
sp|Q9H9Q4-2|NHEJ1_HUMAN	NHEJ1	Isoform 2 of Non-homologous end-joining factor 1 OS=Homo sapiens GN=NHEJ1	1	10.1763	9.43998	11.4522	9.63475	1.07497
sp|P31943|HNRH1_HUMAN	HNRNPH1	Heterogeneous nuclear ribonucleoprotein H OS=Homo sapiens GN=HNRNPH1 PE=1 SV=4	26	10.371	8.84062	10.3454	10.3061	1.07495
sp|O60684|IMA7_HUMAN	KPNA6	Importin subunit alpha-7 OS=Homo sapiens GN=KPNA6 PE=1 SV=1	3	10.4253	10.1806	10.6293	11.5195	1.07488
sp|Q9UNY4|TTF2_HUMAN	TTF2	Transcription termination factor 2 OS=Homo sapiens GN=TTF2 PE=1 SV=2	12	9.25991	9.25979	9.59563	10.3101	1.07484
sp|Q06830|PRDX1_HUMAN	PRDX1	Peroxiredoxin-1 OS=Homo sapiens GN=PRDX1 PE=1 SV=1	14	11.2551	9.81881	11.4239	11.2268	1.07482
sp|P25786-2|PSA1_HUMAN	PSMA1	Isoform Long of Proteasome subunit alpha type-1 OS=Homo sapiens GN=PSMA1	16	10.21	9.3807	10.7944	10.26	1.07472
sp|Q9BTV7|CABL2_HUMAN	CABLES2	CDK5 and ABL1 enzyme substrate 2 OS=Homo sapiens GN=CABLES2 PE=1 SV=3	1	9.21371	9.85723	10.7346	9.76013	1.07466
sp|P13861|KAP2_HUMAN	PRKAR2A	cAMP-dependent protein kinase type II-alpha regulatory subunit OS=Homo sapiens GN=PRKAR2A PE=1 SV=2	11	9.87461	9.65174	10.3643	10.6191	1.07462
sp|Q15233|NONO_HUMAN	NONO	Non-POU domain-containing octamer-binding protein OS=Homo sapiens GN=NONO PE=1 SV=4	11	9.82153	9.07526	10.2211	10.0826	1.07445
sp|Q15386|UBE3C_HUMAN	UBE3C	Ubiquitin-protein ligase E3C OS=Homo sapiens GN=UBE3C PE=1 SV=3	9	9.81085	9.33574	10.481	10.0859	1.07418
sp|Q8WYQ5|DGCR8_HUMAN	DGCR8	Microprocessor complex subunit DGCR8 OS=Homo sapiens GN=DGCR8 PE=1 SV=1	10	8.68055	8.27211	9.00973	9.2002	1.07416
sp|Q15075|EEA1_HUMAN	EEA1	Early endosome antigen 1 OS=Homo sapiens GN=EEA1 PE=1 SV=2	21	10.4457	10.1055	11.0304	11.0437	1.0741
sp|O00186|STXB3_HUMAN	STXBP3	Syntaxin-binding protein 3 OS=Homo sapiens GN=STXBP3 PE=1 SV=2	8	8.10534	7.79948	8.53133	8.55156	1.07407
sp|Q8IUD2|RB6I2_HUMAN	ERC1	ELKS/Rab6-interacting/CAST family member 1 OS=Homo sapiens GN=ERC1 PE=1 SV=1	6	9.70484	9.93682	10.4932	10.5983	1.07381
sp|Q7Z4V5-3|HDGR2_HUMAN	HDGFRP2	Isoform 3 of Hepatoma-derived growth factor-related protein 2 OS=Homo sapiens GN=HDGFRP2	5	8.90821	9.21941	9.70346	9.76129	1.07376
sp|Q9H8Y8|GORS2_HUMAN	GORASP2	Golgi reassembly-stacking protein 2 OS=Homo sapiens GN=GORASP2 PE=1 SV=3	2	8.81905	10.7933	10.1228	10.9362	1.07376
sp|O43861|ATP9B_HUMAN	ATP9B	Probable phospholipid-transporting ATPase IIB OS=Homo sapiens GN=ATP9B PE=2 SV=4	1	9.42573	8.66273	9.28332	10.1366	1.07361
sp|Q96B54|ZN428_HUMAN	ZNF428	Zinc finger protein 428 OS=Homo sapiens GN=ZNF428 PE=1 SV=2	1	12.8189	7.03972	12.567	8.75313	1.0736
sp|P30047|GFRP_HUMAN	GCHFR	GTP cyclohydrolase 1 feedback regulatory protein OS=Homo sapiens GN=GCHFR PE=1 SV=3	2	9.14582	10.3822	9.66998	11.294	1.07354
sp|Q9Y6W5|WASF2_HUMAN	WASF2	Wiskott-Aldrich syndrome protein family member 2 OS=Homo sapiens GN=WASF2 PE=1 SV=3	5	8.78021	10.2727	9.86824	10.5845	1.07347
sp|Q53HV7|SMUG1_HUMAN	SMUG1	Single-strand selective monofunctional uracil DNA glycosylase OS=Homo sapiens GN=SMUG1 PE=1 SV=2	2	8.997	9.94939	9.67788	10.6597	1.07343
sp|Q9NWV8|BABA1_HUMAN	BABAM1	BRISC and BRCA1-A complex member 1 OS=Homo sapiens GN=BABAM1 PE=1 SV=1	5	9.69903	8.17155	9.33608	9.84658	1.07342
sp|Q9HBH1|DEFM_HUMAN	PDF	Peptide deformylase, mitochondrial OS=Homo sapiens GN=PDF PE=1 SV=1	1	10.6391	10.3563	11.1572	11.3797	1.07342
sp|P11717|MPRI_HUMAN	IGF2R	Cation-independent mannose-6-phosphate receptor OS=Homo sapiens GN=IGF2R PE=1 SV=3	21	10.6181	11.0341	11.9849	11.2556	1.07335
sp|Q96EZ8-2|MCRS1_HUMAN	MCRS1	Isoform 2 of Microspherule protein 1 OS=Homo sapiens GN=MCRS1	4	9.88598	9.46607	10.2889	10.4824	1.07334
sp|Q9Y6K9-2|NEMO_HUMAN	IKBKG	Isoform 2 of NF-kappa-B essential modulator OS=Homo sapiens GN=IKBKG	8	9.2491	10.2846	10.3716	10.5921	1.07321
sp|P50552|VASP_HUMAN	VASP	Vasodilator-stimulated phosphoprotein OS=Homo sapiens GN=VASP PE=1 SV=3	11	7.96126	9.92516	9.31947	9.8762	1.0732
sp|Q7Z3K3|POGZ_HUMAN	POGZ	Pogo transposable element with ZNF domain OS=Homo sapiens GN=POGZ PE=1 SV=2	6	9.91588	9.79677	10.6617	10.4898	1.07299
sp|Q9H8H3|MET7A_HUMAN	METTL7A	Methyltransferase-like protein 7A OS=Homo sapiens GN=METTL7A PE=1 SV=1	2	7.71271	10.9057	9.56901	10.406	1.07286
sp|Q96RL1|UIMC1_HUMAN	UIMC1	BRCA1-A complex subunit RAP80 OS=Homo sapiens GN=UIMC1 PE=1 SV=2	5	9.29716	8.88727	9.75947	9.74955	1.07284
sp|P0CW22|RS17L_HUMAN	RPS17L	40S ribosomal protein S17-like OS=Homo sapiens GN=RPS17L PE=1 SV=1	9	10.1992	9.31097	9.88046	11.0476	1.07267
sp|Q7Z7F7-2|RM55_HUMAN	MRPL55	Isoform 2 of 39S ribosomal protein L55, mitochondrial OS=Homo sapiens GN=MRPL55	2	10.2839	11.0258	11.3231	11.5322	1.07253
sp|P19525|E2AK2_HUMAN	EIF2AK2	Interferon-induced, double-stranded RNA-activated protein kinase OS=Homo sapiens GN=EIF2AK2 PE=1 SV=2	4	10.4372	9.83579	10.7396	11.0025	1.07247
sp|Q32NB8|PGPS1_HUMAN	PGS1	CDP-diacylglycerol--glycerol-3-phosphate 3-phosphatidyltransferase, mitochondrial OS=Homo sapiens GN=PGS1 PE=2 SV=1	1	11.3333	9.55861	10.7291	11.6738	1.07232
sp|Q9ULP9|TBC24_HUMAN	TBC1D24	TBC1 domain family member 24 OS=Homo sapiens GN=TBC1D24 PE=1 SV=2	1	8.42231	8.49087	8.91517	9.2194	1.07222
sp|Q9H4G0|E41L1_HUMAN	EPB41L1	Band 4.1-like protein 1 OS=Homo sapiens GN=EPB41L1 PE=1 SV=2	3	10.5624	11.163	11.4279	11.8663	1.07221
sp|O15014|ZN609_HUMAN	ZNF609	Zinc finger protein 609 OS=Homo sapiens GN=ZNF609 PE=1 SV=2	2	10.7023	9.06157	10.3923	10.7969	1.07211
sp|Q5BKY9|F133B_HUMAN	FAM133B	Protein FAM133B OS=Homo sapiens GN=FAM133B PE=1 SV=1	3	9.08611	9.45825	10.6686	9.21276	1.0721
sp|Q9UBE0|SAE1_HUMAN	SAE1	SUMO-activating enzyme subunit 1 OS=Homo sapiens GN=SAE1 PE=1 SV=1	15	9.78434	8.79442	10.0992	9.81867	1.07208
sp|P62258|1433E_HUMAN	YWHAE	14-3-3 protein epsilon OS=Homo sapiens GN=YWHAE PE=1 SV=1	19	9.10366	10.1469	9.76107	10.8769	1.07207
sp|Q68D91|MBLC2_HUMAN	MBLAC2	Metallo-beta-lactamase domain-containing protein 2 OS=Homo sapiens GN=MBLAC2 PE=1 SV=3	2	9.63651	8.17414	9.44634	9.64398	1.07185
sp|Q5T8P6|RBM26_HUMAN	RBM26	RNA-binding protein 26 OS=Homo sapiens GN=RBM26 PE=1 SV=3	7	9.75492	9.61961	10.4746	10.2896	1.07173
sp|Q9NVG8|TBC13_HUMAN	TBC1D13	TBC1 domain family member 13 OS=Homo sapiens GN=TBC1D13 PE=1 SV=3	6	9.22995	9.99237	9.83481	10.7648	1.07165
sp|Q7Z6K5-2|ARPIN_HUMAN	ARPIN	Isoform C15orf38-AP3S2 of Arpin OS=Homo sapiens GN=ARPIN	6	9.45198	9.55869	10.2154	10.1561	1.07158
sp|Q13190|STX5_HUMAN	STX5	Syntaxin-5 OS=Homo sapiens GN=STX5 PE=1 SV=2	7	9.2616	11.4518	11.0935	11.1018	1.07154
sp|Q8NEZ2|VP37A_HUMAN	VPS37A	Vacuolar protein sorting-associated protein 37A OS=Homo sapiens GN=VPS37A PE=1 SV=1	2	9.77624	10.0426	10.6919	10.5429	1.07145
sp|Q9UBB5|MBD2_HUMAN	MBD2	Methyl-CpG-binding domain protein 2 OS=Homo sapiens GN=MBD2 PE=1 SV=1	3	9.93598	9.44352	10.2039	10.5598	1.07143
sp|P13796|PLSL_HUMAN	LCP1	Plastin-2 OS=Homo sapiens GN=LCP1 PE=1 SV=6	15	9.29963	9.00646	9.91308	9.69995	1.07139
sp|Q8N5P1|ZC3H8_HUMAN	ZC3H8	Zinc finger CCCH domain-containing protein 8 OS=Homo sapiens GN=ZC3H8 PE=1 SV=2	2	10.1408	8.78289	10.4082	9.86491	1.07131
sp|Q7Z3B4|NUP54_HUMAN	NUP54	Nucleoporin p54 OS=Homo sapiens GN=NUP54 PE=1 SV=2	14	9.95291	9.36897	10.4525	10.246	1.07124
sp|P53004|BIEA_HUMAN	BLVRA	Biliverdin reductase A OS=Homo sapiens GN=BLVRA PE=1 SV=2	10	8.35749	9.24232	9.20422	9.64717	1.07111
sp|O60271-2|JIP4_HUMAN	SPAG9	Isoform 2 of C-Jun-amino-terminal kinase-interacting protein 4 OS=Homo sapiens GN=SPAG9	2	10.552	9.93177	11.0201	10.9188	1.07104
sp|P12956|XRCC6_HUMAN	XRCC6	X-ray repair cross-complementing protein 6 OS=Homo sapiens GN=XRCC6 PE=1 SV=2	15	9.5735	9.79007	10.1104	10.6287	1.07104
sp|P13995|MTDC_HUMAN	MTHFD2	Bifunctional methylenetetrahydrofolate dehydrogenase/cyclohydrolase, mitochondrial OS=Homo sapiens GN=MTHFD2 PE=1 SV=2	13	8.95631	9.10551	9.589	9.75489	1.07098
sp|O15400|STX7_HUMAN	STX7	Syntaxin-7 OS=Homo sapiens GN=STX7 PE=1 SV=4	9	9.29801	9.3684	10.0055	9.98487	1.07093
sp|Q96CB8|INT12_HUMAN	INTS12	Integrator complex subunit 12 OS=Homo sapiens GN=INTS12 PE=1 SV=1	4	9.66163	9.43111	10.0693	10.3752	1.0708
sp|O60832|DKC1_HUMAN	DKC1	H/ACA ribonucleoprotein complex subunit 4 OS=Homo sapiens GN=DKC1 PE=1 SV=3	9	10.307	9.8407	10.9149	10.6564	1.07066
sp|Q9GZZ9|UBA5_HUMAN	UBA5	Ubiquitin-like modifier-activating enzyme 5 OS=Homo sapiens GN=UBA5 PE=1 SV=1	4	10.1757	9.69962	10.2298	11.0491	1.07062
sp|Q13029|PRDM2_HUMAN	PRDM2	PR domain zinc finger protein 2 OS=Homo sapiens GN=PRDM2 PE=1 SV=3	2	10.4417	8.67593	10.8501	9.61587	1.07053
sp|Q12996|CSTF3_HUMAN	CSTF3	Cleavage stimulation factor subunit 3 OS=Homo sapiens GN=CSTF3 PE=1 SV=1	9	9.48004	9.65257	10.1182	10.363	1.07049
sp|Q96BP3|PPWD1_HUMAN	PPWD1	Peptidylprolyl isomerase domain and WD repeat-containing protein 1 OS=Homo sapiens GN=PPWD1 PE=1 SV=1	5	10.1386	8.79185	10.4798	9.78231	1.07034
sp|Q86VP6|CAND1_HUMAN	CAND1	Cullin-associated NEDD8-dissociated protein 1 OS=Homo sapiens GN=CAND1 PE=1 SV=2	15	10.0216	9.37899	10.2422	10.522	1.07028
sp|P14868|SYDC_HUMAN	DARS	Aspartate--tRNA ligase, cytoplasmic OS=Homo sapiens GN=DARS PE=1 SV=2	25	9.75643	8.84723	10.1066	9.8013	1.07011
sp|Q9UIQ6|LCAP_HUMAN	LNPEP	Leucyl-cystinyl aminopeptidase OS=Homo sapiens GN=LNPEP PE=1 SV=3	8	9.58092	10.6374	11.0654	10.5701	1.0701
sp|Q9NPJ3|ACO13_HUMAN	ACOT13	Acyl-coenzyme A thioesterase 13 OS=Homo sapiens GN=ACOT13 PE=1 SV=1	6	11.0152	10.4261	11.4003	11.542	1.07001
sp|Q8WV44|TRI41_HUMAN	TRIM41	E3 ubiquitin-protein ligase TRIM41 OS=Homo sapiens GN=TRIM41 PE=1 SV=3	1	8.75875	11.0461	12.2385	8.95233	1.06998
sp|Q15633|TRBP2_HUMAN	TARBP2	RISC-loading complex subunit TARBP2 OS=Homo sapiens GN=TARBP2 PE=1 SV=3	3	8.63573	9.98959	9.85793	10.0687	1.06987
sp|Q8WW59|SPRY4_HUMAN	SPRYD4	SPRY domain-containing protein 4 OS=Homo sapiens GN=SPRYD4 PE=1 SV=2	4	9.42459	9.97703	10.0257	10.7307	1.06983
sp|Q03111|ENL_HUMAN	MLLT1	Protein ENL OS=Homo sapiens GN=MLLT1 PE=1 SV=2	3	9.63339	9.86897	10.6179	10.2436	1.06969
sp|Q8WUH2|TGFA1_HUMAN	TGFBRAP1	Transforming growth factor-beta receptor-associated protein 1 OS=Homo sapiens GN=TGFBRAP1 PE=1 SV=1	2	10.961	10.0926	10.3737	12.1471	1.06969
sp|Q5ST30-4|SYVM_HUMAN	VARS2	Isoform 4 of Valine--tRNA ligase, mitochondrial OS=Homo sapiens GN=VARS2	6	8.30176	9.42176	9.5076	9.44827	1.06953
sp|O60493|SNX3_HUMAN	SNX3	Sorting nexin-3 OS=Homo sapiens GN=SNX3 PE=1 SV=3	4	10.1873	9.27794	9.93761	10.8798	1.06947
sp|Q6VMQ6|MCAF1_HUMAN	ATF7IP	Activating transcription factor 7-interacting protein 1 OS=Homo sapiens GN=ATF7IP PE=1 SV=3	3	11.2051	8.61889	10.7962	10.4042	1.06944
sp|Q13123|RED_HUMAN	IK	Protein Red OS=Homo sapiens GN=IK PE=1 SV=3	3	9.89486	9.55231	10.0498	10.745	1.0693
sp|Q6PL18|ATAD2_HUMAN	ATAD2	ATPase family AAA domain-containing protein 2 OS=Homo sapiens GN=ATAD2 PE=1 SV=1	15	9.84328	8.69229	10.0655	9.75276	1.0692
sp|Q5SNT6|FA21B_HUMAN	FAM21B	WASH complex subunit FAM21B OS=Homo sapiens GN=FAM21B PE=2 SV=2	1	9.63118	9.85497	10.5478	10.2861	1.06916
sp|P15153|RAC2_HUMAN	RAC2	Ras-related C3 botulinum toxin substrate 2 OS=Homo sapiens GN=RAC2 PE=1 SV=1	2	8.02834	9.91414	9.52674	9.65593	1.06912
sp|Q96CW5|GCP3_HUMAN	TUBGCP3	Gamma-tubulin complex component 3 OS=Homo sapiens GN=TUBGCP3 PE=1 SV=2	5	8.86688	8.15011	9.55444	8.63325	1.0688
sp|O94913|PCF11_HUMAN	PCF11	Pre-mRNA cleavage complex 2 protein Pcf11 OS=Homo sapiens GN=PCF11 PE=1 SV=3	8	9.2244	9.3252	9.9231	9.90032	1.06867
sp|O75446|SAP30_HUMAN	SAP30	Histone deacetylase complex subunit SAP30 OS=Homo sapiens GN=SAP30 PE=1 SV=1	2	10.3901	9.04581	10.6815	10.0868	1.06855
tr|H7BZJ3|H7BZJ3_HUMAN	PDIA3	Thioredoxin (Fragment) OS=Homo sapiens GN=PDIA3 PE=2 SV=1	2	10.0111	10.8912	11.5866	10.7468	1.06847
sp|Q9BV19|CA050_HUMAN	C1orf50	Uncharacterized protein C1orf50 OS=Homo sapiens GN=C1orf50 PE=1 SV=2	2	10.1226	10.5961	10.5604	11.5765	1.06845
sp|Q92905|CSN5_HUMAN	COPS5	COP9 signalosome complex subunit 5 OS=Homo sapiens GN=COPS5 PE=1 SV=4	11	10.1262	9.71296	10.2635	10.9315	1.06834
sp|Q9UPM8|AP4E1_HUMAN	AP4E1	AP-4 complex subunit epsilon-1 OS=Homo sapiens GN=AP4E1 PE=1 SV=2	1	10.4296	9.41725	11.4191	9.78392	1.06833
sp|O95363|SYFM_HUMAN	FARS2	Phenylalanine--tRNA ligase, mitochondrial OS=Homo sapiens GN=FARS2 PE=1 SV=1	1	10.6247	8.67265	10.4688	10.1431	1.06812
sp|Q14118|DAG1_HUMAN	DAG1	Dystroglycan OS=Homo sapiens GN=DAG1 PE=1 SV=2	2	8.86415	11.3243	10.4671	11.0941	1.06799
sp|Q969J3|L12R1_HUMAN	LOH12CR1	Loss of heterozygosity 12 chromosomal region 1 protein OS=Homo sapiens GN=LOH12CR1 PE=1 SV=1	2	9.31177	9.55162	10.3619	9.78092	1.06783
sp|P62380|TBPL1_HUMAN	TBPL1	TATA box-binding protein-like protein 1 OS=Homo sapiens GN=TBPL1 PE=1 SV=1	3	9.68661	9.85008	9.98801	10.8683	1.06755
sp|Q8NEC7|GSTCD_HUMAN	GSTCD	Glutathione S-transferase C-terminal domain-containing protein OS=Homo sapiens GN=GSTCD PE=1 SV=2	1	8.2863	9.07108	8.07897	10.4497	1.06748
sp|Q5VWQ0|RSBN1_HUMAN	RSBN1	Round spermatid basic protein 1 OS=Homo sapiens GN=RSBN1 PE=1 SV=2	6	8.45778	8.94362	8.96561	9.60949	1.06745
sp|Q16584|M3K11_HUMAN	MAP3K11	Mitogen-activated protein kinase kinase kinase 11 OS=Homo sapiens GN=MAP3K11 PE=1 SV=1	1	8.71442	9.26326	10.1471	9.04099	1.06733
sp|Q7Z434|MAVS_HUMAN	MAVS	Mitochondrial antiviral-signaling protein OS=Homo sapiens GN=MAVS PE=1 SV=2	5	8.88715	10.4474	9.62273	11.0121	1.06725
sp|Q96RD7|PANX1_HUMAN	PANX1	Pannexin-1 OS=Homo sapiens GN=PANX1 PE=1 SV=4	1	9.79408	11.5716	11.5721	11.2295	1.06721
sp|O96019|ACL6A_HUMAN	ACTL6A	Actin-like protein 6A OS=Homo sapiens GN=ACTL6A PE=1 SV=1	5	9.72917	9.25765	10.1648	10.0952	1.06706
sp|P35240-2|MERL_HUMAN	NF2	Isoform 2 of Merlin OS=Homo sapiens GN=NF2	1	9.75063	9.00696	9.70761	10.3057	1.06695
sp|O75822|EIF3J_HUMAN	EIF3J	Eukaryotic translation initiation factor 3 subunit J OS=Homo sapiens GN=EIF3J PE=1 SV=2	10	10.2401	10.2868	11.3667	10.5314	1.0668
sp|P53609|PGTB1_HUMAN	PGGT1B	Geranylgeranyl transferase type-1 subunit beta OS=Homo sapiens GN=PGGT1B PE=1 SV=2	4	9.89946	9.78676	10.4852	10.5144	1.06672
sp|P13010|XRCC5_HUMAN	XRCC5	X-ray repair cross-complementing protein 5 OS=Homo sapiens GN=XRCC5 PE=1 SV=3	25	9.96956	9.2341	10.1868	10.2978	1.0667
sp|P07910-2|HNRPC_HUMAN	HNRNPC	Isoform C1 of Heterogeneous nuclear ribonucleoproteins C1/C2 OS=Homo sapiens GN=HNRNPC	19	9.38201	9.80837	9.61061	10.8583	1.06662
sp|P35612|ADDB_HUMAN	ADD2	Beta-adducin OS=Homo sapiens GN=ADD2 PE=1 SV=3	17	11.8203	11.4399	12.331	12.478	1.06659
sp|P28074|PSB5_HUMAN	PSMB5	Proteasome subunit beta type-5 OS=Homo sapiens GN=PSMB5 PE=1 SV=3	11	10.564	9.02892	10.6556	10.2412	1.06655
sp|O15047|SET1A_HUMAN	SETD1A	Histone-lysine N-methyltransferase SETD1A OS=Homo sapiens GN=SETD1A PE=1 SV=3	5	9.29345	8.71558	9.32276	9.8845	1.06653
sp|Q9C073|F117A_HUMAN	FAM117A	Protein FAM117A OS=Homo sapiens GN=FAM117A PE=1 SV=1	1	9.15172	10.519	11.1436	9.83051	1.06626
sp|O95983|MBD3_HUMAN	MBD3	Methyl-CpG-binding domain protein 3 OS=Homo sapiens GN=MBD3 PE=1 SV=1	5	9.57845	9.61811	9.8711	10.5957	1.06617
sp|Q10469|MGAT2_HUMAN	MGAT2	Alpha-1,6-mannosyl-glycoprotein 2-beta-N-acetylglucosaminyltransferase OS=Homo sapiens GN=MGAT2 PE=1 SV=1	2	8.00124	11.4173	10.2679	10.4355	1.06616
sp|Q7L1V2|MON1B_HUMAN	MON1B	Vacuolar fusion protein MON1 homolog B OS=Homo sapiens GN=MON1B PE=1 SV=1	1	11.2305	9.69527	11.2177	11.0925	1.06616
sp|Q8WXA9-2|SREK1_HUMAN	SREK1	Isoform 2 of Splicing regulatory glutamine/lysine-rich protein 1 OS=Homo sapiens GN=SREK1	5	9.93266	9.67248	10.6084	10.2936	1.06615
sp|Q8NHV4|NEDD1_HUMAN	NEDD1	Protein NEDD1 OS=Homo sapiens GN=NEDD1 PE=1 SV=1	3	8.71478	8.67848	9.17409	9.36926	1.06612
sp|P55196-5|AFAD_HUMAN	MLLT4	Isoform 5 of Afadin OS=Homo sapiens GN=MLLT4	14	11.2428	10.6063	11.6794	11.6142	1.06611
sp|Q9Y496|KIF3A_HUMAN	KIF3A	Kinesin-like protein KIF3A OS=Homo sapiens GN=KIF3A PE=1 SV=4	1	8.57691	11.0783	10.9897	9.9574	1.06573
sp|Q8TB52|FBX30_HUMAN	FBXO30	F-box only protein 30 OS=Homo sapiens GN=FBXO30 PE=1 SV=3	4	9.74638	8.03412	9.09164	9.85665	1.06568
sp|Q96HP4|OXND1_HUMAN	OXNAD1	Oxidoreductase NAD-binding domain-containing protein 1 OS=Homo sapiens GN=OXNAD1 PE=1 SV=1	3	10.4917	10.1853	11.0424	10.9922	1.06566
sp|Q5VIR6-4|VPS53_HUMAN	VPS53	Isoform 4 of Vacuolar protein sorting-associated protein 53 homolog OS=Homo sapiens GN=VPS53	5	10.9087	10.2418	11.2958	11.2419	1.06559
sp|Q9BU23|LMF2_HUMAN	LMF2	Lipase maturation factor 2 OS=Homo sapiens GN=LMF2 PE=1 SV=2	3	8.64411	11.911	10.799	11.103	1.06552
sp|P28070|PSB4_HUMAN	PSMB4	Proteasome subunit beta type-4 OS=Homo sapiens GN=PSMB4 PE=1 SV=4	13	10.204	8.95634	10.2613	10.1541	1.0655
sp|Q16610-4|ECM1_HUMAN	ECM1	Isoform 4 of Extracellular matrix protein 1 OS=Homo sapiens GN=ECM1	2	9.72596	11.7479	11.1041	11.773	1.06535
sp|Q8WVD5|RN141_HUMAN	RNF141	RING finger protein 141 OS=Homo sapiens GN=RNF141 PE=1 SV=1	1	10.3123	7.78867	9.66538	9.61779	1.06531
sp|Q96HE7|ERO1A_HUMAN	ERO1L	ERO1-like protein alpha OS=Homo sapiens GN=ERO1L PE=1 SV=2	9	9.56881	9.79507	10.4504	10.1732	1.06505
sp|O00151|PDLI1_HUMAN	PDLIM1	PDZ and LIM domain protein 1 OS=Homo sapiens GN=PDLIM1 PE=1 SV=4	12	8.92971	9.3199	9.86177	9.57478	1.06504
sp|P16150|LEUK_HUMAN	SPN	Leukosialin OS=Homo sapiens GN=SPN PE=1 SV=1	4	6.81791	7.83504	7.65504	7.94971	1.06496
sp|O96017-9|CHK2_HUMAN	CHEK2	Isoform 9 of Serine/threonine-protein kinase Chk2 OS=Homo sapiens GN=CHEK2	4	11.6453	10.3417	11.4828	11.9305	1.06487
sp|Q9NWS0|PIHD1_HUMAN	PIH1D1	PIH1 domain-containing protein 1 OS=Homo sapiens GN=PIH1D1 PE=1 SV=1	4	9.13139	9.58349	9.26559	10.6608	1.06473
sp|P61619|S61A1_HUMAN	SEC61A1	Protein transport protein Sec61 subunit alpha isoform 1 OS=Homo sapiens GN=SEC61A1 PE=1 SV=2	3	8.84529	11.5514	10.8452	10.8691	1.0646
sp|O15063|K0355_HUMAN	KIAA0355	Uncharacterized protein KIAA0355 OS=Homo sapiens GN=KIAA0355 PE=1 SV=2	1	12.0313	10.5109	10.6806	13.317	1.06456
sp|Q99961|SH3G1_HUMAN	SH3GL1	Endophilin-A2 OS=Homo sapiens GN=SH3GL1 PE=1 SV=1	15	9.69544	9.36846	10.1568	10.137	1.06451
sp|Q8NBF6|AVL9_HUMAN	AVL9	Late secretory pathway protein AVL9 homolog OS=Homo sapiens GN=AVL9 PE=1 SV=1	4	9.27823	9.66286	9.71824	10.4409	1.06431
sp|Q8TF68|ZN384_HUMAN	ZNF384	Zinc finger protein 384 OS=Homo sapiens GN=ZNF384 PE=1 SV=2	3	9.3128	10.1588	10.9208	9.80219	1.06427
sp|Q9NTI5|PDS5B_HUMAN	PDS5B	Sister chromatid cohesion protein PDS5 homolog B OS=Homo sapiens GN=PDS5B PE=1 SV=1	14	9.93616	9.53653	10.2564	10.4677	1.06426
sp|O00625|PIR_HUMAN	PIR	Pirin OS=Homo sapiens GN=PIR PE=1 SV=1	3	9.62968	9.08532	10.1804	9.73687	1.06424
sp|P16949-2|STMN1_HUMAN	STMN1	Isoform 2 of Stathmin OS=Homo sapiens GN=STMN1	11	9.84333	10.1648	11.115	10.1768	1.06416
sp|O75459|PAGE1_HUMAN	PAGE1	P antigen family member 1 OS=Homo sapiens GN=PAGE1 PE=1 SV=2	2	20.3775	9.59019	19.4154	12.4745	1.06415
sp|Q9NWT6|HIF1N_HUMAN	HIF1AN	Hypoxia-inducible factor 1-alpha inhibitor OS=Homo sapiens GN=HIF1AN PE=1 SV=2	2	8.95259	7.67036	8.5215	9.16686	1.06409
sp|Q8WWC4|CB047_HUMAN	C2orf47	Uncharacterized protein C2orf47, mitochondrial OS=Homo sapiens GN=C2orf47 PE=1 SV=1	3	9.31039	10.7066	10.2095	11.0901	1.06408
sp|Q9H2V7|SPNS1_HUMAN	SPNS1	Protein spinster homolog 1 OS=Homo sapiens GN=SPNS1 PE=1 SV=1	1	9.09542	8.98183	9.78613	9.44512	1.06384
sp|P60983|GMFB_HUMAN	GMFB	Glia maturation factor beta OS=Homo sapiens GN=GMFB PE=1 SV=2	1	6.25485	8.45774	6.61818	9.03244	1.06376
sp|P21281|VATB2_HUMAN	ATP6V1B2	V-type proton ATPase subunit B, brain isoform OS=Homo sapiens GN=ATP6V1B2 PE=1 SV=3	19	11.0314	10.5248	10.9892	11.9404	1.06371
sp|P63027|VAMP2_HUMAN	VAMP2	Vesicle-associated membrane protein 2 OS=Homo sapiens GN=VAMP2 PE=1 SV=3	4	10.9295	9.41624	10.9338	10.7076	1.06369
sp|Q13216|ERCC8_HUMAN	ERCC8	DNA excision repair protein ERCC-8 OS=Homo sapiens GN=ERCC8 PE=1 SV=1	1	8.02483	10.8027	9.37442	10.6522	1.06369
sp|P62753|RS6_HUMAN	RPS6	40S ribosomal protein S6 OS=Homo sapiens GN=RPS6 PE=1 SV=1	16	9.42737	9.9341	10.4522	10.1415	1.06365
sp|P19086|GNAZ_HUMAN	GNAZ	Guanine nucleotide-binding protein G(z) subunit alpha OS=Homo sapiens GN=GNAZ PE=2 SV=3	1	8.09472	10.867	10.3196	9.84879	1.06364
sp|Q96Q11|TRNT1_HUMAN	TRNT1	CCA tRNA nucleotidyltransferase 1, mitochondrial OS=Homo sapiens GN=TRNT1 PE=1 SV=2	8	9.21119	9.58398	9.43821	10.5508	1.06352
sp|Q92574|TSC1_HUMAN	TSC1	Hamartin OS=Homo sapiens GN=TSC1 PE=1 SV=2	3	9.95557	10.5639	10.6674	11.1536	1.06343
sp|Q96DB5|RMD1_HUMAN	RMDN1	Regulator of microtubule dynamics protein 1 OS=Homo sapiens GN=RMDN1 PE=1 SV=1	7	8.10746	8.35896	8.51469	8.99416	1.06331
sp|Q05D32|CTSL2_HUMAN	CTDSPL2	CTD small phosphatase-like protein 2 OS=Homo sapiens GN=CTDSPL2 PE=1 SV=2	4	10.8728	9.77238	10.946	11.0061	1.0633
sp|Q13885|TBB2A_HUMAN	TUBB2A	Tubulin beta-2A chain OS=Homo sapiens GN=TUBB2A PE=1 SV=1	17	9.88567	9.21531	9.98137	10.3266	1.06319
sp|Q8NFZ5|TNIP2_HUMAN	TNIP2	TNFAIP3-interacting protein 2 OS=Homo sapiens GN=TNIP2 PE=1 SV=1	1	8.69112	8.48832	8.02834	10.2366	1.06319
sp|Q15631|TSN_HUMAN	TSN	Translin OS=Homo sapiens GN=TSN PE=1 SV=1	14	9.89529	10.0737	10.5897	10.6399	1.06313
sp|Q68DK7|MSL1_HUMAN	MSL1	Male-specific lethal 1 homolog OS=Homo sapiens GN=MSL1 PE=1 SV=3	3	10.129	9.526	10.4046	10.4911	1.06312
sp|Q92499|DDX1_HUMAN	DDX1	ATP-dependent RNA helicase DDX1 OS=Homo sapiens GN=DDX1 PE=1 SV=2	19	10.2356	9.43986	10.5643	10.3487	1.0629
sp|Q9NZN4|EHD2_HUMAN	EHD2	EH domain-containing protein 2 OS=Homo sapiens GN=EHD2 PE=1 SV=2	8	10.2433	10.1147	10.7676	10.8697	1.06284
sp|P04181|OAT_HUMAN	OAT	Ornithine aminotransferase, mitochondrial OS=Homo sapiens GN=OAT PE=1 SV=1	13	8.716	8.37257	8.95333	9.20803	1.06278
sp|Q92599|SEPT8_HUMAN	2021-09-08	Septin-8 OS=Homo sapiens GN=SEPT8 PE=1 SV=4	8	9.03343	10.8357	9.70286	11.413	1.06275
sp|Q13509|TBB3_HUMAN	TUBB3	Tubulin beta-3 chain OS=Homo sapiens GN=TUBB3 PE=1 SV=2	13	10.4802	9.10119	10.5977	10.2113	1.06269
sp|O75351|VPS4B_HUMAN	VPS4B	Vacuolar protein sorting-associated protein 4B OS=Homo sapiens GN=VPS4B PE=1 SV=2	6	10.0985	9.67219	10.451	10.5583	1.06265
sp|P18085|ARF4_HUMAN	ARF4	ADP-ribosylation factor 4 OS=Homo sapiens GN=ARF4 PE=1 SV=3	6	10.2269	10.6226	11.0197	11.1352	1.06261
sp|Q9Y639|NPTN_HUMAN	NPTN	Neuroplastin OS=Homo sapiens GN=NPTN PE=1 SV=2	4	9.02571	11.5621	11.046	10.8301	1.06257
sp|Q9NW64|RBM22_HUMAN	RBM22	Pre-mRNA-splicing factor RBM22 OS=Homo sapiens GN=RBM22 PE=1 SV=1	8	9.99709	9.69062	10.3579	10.5589	1.06243
sp|Q9Y478|AAKB1_HUMAN	PRKAB1	5'-AMP-activated protein kinase subunit beta-1 OS=Homo sapiens GN=PRKAB1 PE=1 SV=4	6	9.26779	9.60093	10.2018	9.8426	1.06231
sp|P98175|RBM10_HUMAN	RBM10	RNA-binding protein 10 OS=Homo sapiens GN=RBM10 PE=1 SV=3	8	9.87418	9.69776	10.3629	10.4283	1.06229
sp|Q92925|SMRD2_HUMAN	SMARCD2	SWI/SNF-related matrix-associated actin-dependent regulator of chromatin subfamily D member 2 OS=Homo sapiens GN=SMARCD2 PE=1 SV=3	11	9.59922	9.87269	10.2483	10.4327	1.06209
sp|P83881|RL36A_HUMAN	RPL36A	60S ribosomal protein L36a OS=Homo sapiens GN=RPL36A PE=1 SV=2	8	8.91511	10.5617	9.48566	11.196	1.06186
sp|Q8IWY9|CDAN1_HUMAN	CDAN1	Codanin-1 OS=Homo sapiens GN=CDAN1 PE=1 SV=4	13	10.4165	10.2353	10.6099	11.319	1.06184
sp|Q92696|PGTA_HUMAN	RABGGTA	Geranylgeranyl transferase type-2 subunit alpha OS=Homo sapiens GN=RABGGTA PE=1 SV=2	9	9.24207	8.88302	9.50475	9.74031	1.06179
sp|Q96CW1|AP2M1_HUMAN	AP2M1	AP-2 complex subunit mu OS=Homo sapiens GN=AP2M1 PE=1 SV=2	13	10.1487	9.85831	10.6503	10.5921	1.06175
sp|Q9P2N5|RBM27_HUMAN	RBM27	RNA-binding protein 27 OS=Homo sapiens GN=RBM27 PE=1 SV=2	9	9.53945	9.1143	9.64985	10.154	1.06165
sp|P49448|DHE4_HUMAN	GLUD2	Glutamate dehydrogenase 2, mitochondrial OS=Homo sapiens GN=GLUD2 PE=1 SV=2	3	10.2006	10.6322	10.8122	11.3025	1.06153
sp|Q01804|OTUD4_HUMAN	OTUD4	OTU domain-containing protein 4 OS=Homo sapiens GN=OTUD4 PE=1 SV=3	4	9.89925	9.41587	10.523	9.97951	1.06148
sp|Q9UHB4-2|NDOR1_HUMAN	NDOR1	Isoform 2 of NADPH-dependent diflavin oxidoreductase 1 OS=Homo sapiens GN=NDOR1	1	7.8978	9.57953	9.96506	8.58628	1.06145
sp|Q14814|MEF2D_HUMAN	MEF2D	Myocyte-specific enhancer factor 2D OS=Homo sapiens GN=MEF2D PE=1 SV=1	1	10.2103	10.3819	10.2841	11.5711	1.06133
sp|Q92888-3|ARHG1_HUMAN	ARHGEF1	Isoform 3 of Rho guanine nucleotide exchange factor 1 OS=Homo sapiens GN=ARHGEF1	12	8.70247	8.47975	9.15161	9.08417	1.06132
sp|P00558|PGK1_HUMAN	PGK1	Phosphoglycerate kinase 1 OS=Homo sapiens GN=PGK1 PE=1 SV=3	18	9.82544	9.36011	10.128	10.2335	1.06129
sp|Q6ZRV2|FA83H_HUMAN	FAM83H	Protein FAM83H OS=Homo sapiens GN=FAM83H PE=1 SV=3	9	9.28001	9.09119	9.88412	9.61302	1.06129
sp|O14617-5|AP3D1_HUMAN	AP3D1	Isoform 5 of AP-3 complex subunit delta-1 OS=Homo sapiens GN=AP3D1	10	10.0204	9.41036	10.3099	10.3101	1.0612
sp|Q9BTY2|FUCO2_HUMAN	FUCA2	Plasma alpha-L-fucosidase OS=Homo sapiens GN=FUCA2 PE=1 SV=2	2	8.96599	10.0064	10.1545	9.97844	1.06117
sp|Q9H832|UBE2Z_HUMAN	UBE2Z	Ubiquitin-conjugating enzyme E2 Z OS=Homo sapiens GN=UBE2Z PE=1 SV=2	6	9.70505	9.42366	10.5353	9.76332	1.06116
sp|Q9Y5J7|TIM9_HUMAN	TIMM9	Mitochondrial import inner membrane translocase subunit Tim9 OS=Homo sapiens GN=TIMM9 PE=1 SV=1	3	9.2145	11.7403	10.9243	11.3112	1.06111
sp|P07437|TBB5_HUMAN	TUBB	Tubulin beta chain OS=Homo sapiens GN=TUBB PE=1 SV=2	18	9.97666	9.0643	9.85498	10.3489	1.06107
tr|K7EL16|K7EL16_HUMAN	HSPBP1	Hsp70-binding protein 1 (Fragment) OS=Homo sapiens GN=HSPBP1 PE=2 SV=1	1	8.52947	8.75856	8.89943	9.44425	1.06106
sp|P51617|IRAK1_HUMAN	IRAK1	Interleukin-1 receptor-associated kinase 1 OS=Homo sapiens GN=IRAK1 PE=1 SV=2	1	9.65258	9.95857	10.4511	10.3554	1.06095
tr|H0Y659|H0Y659_HUMAN	HUWE1	E3 ubiquitin-protein ligase HUWE1 (Fragment) OS=Homo sapiens GN=HUWE1 PE=4 SV=1	1	7.59683	8.01182	9.19011	7.36908	1.0609
sp|Q6IC98|GRAM4_HUMAN	GRAMD4	GRAM domain-containing protein 4 OS=Homo sapiens GN=GRAMD4 PE=1 SV=1	1	8.30012	10.6233	10.1686	9.90442	1.06075
sp|Q96P70|IPO9_HUMAN	IPO9	Importin-9 OS=Homo sapiens GN=IPO9 PE=1 SV=3	13	9.78412	9.39169	10.2214	10.1183	1.06069
sp|Q15788|NCOA1_HUMAN	NCOA1	Nuclear receptor coactivator 1 OS=Homo sapiens GN=NCOA1 PE=1 SV=3	5	9.03115	8.74099	9.53976	9.31085	1.06068
sp|Q05209|PTN12_HUMAN	PTPN12	Tyrosine-protein phosphatase non-receptor type 12 OS=Homo sapiens GN=PTPN12 PE=1 SV=3	10	9.65055	9.26433	10.1662	9.89145	1.06042
sp|Q8IYB5|SMAP1_HUMAN	SMAP1	Stromal membrane-associated protein 1 OS=Homo sapiens GN=SMAP1 PE=1 SV=2	2	9.66262	9.27944	10.2888	9.7945	1.06025
sp|P49773|HINT1_HUMAN	HINT1	Histidine triad nucleotide-binding protein 1 OS=Homo sapiens GN=HINT1 PE=1 SV=2	4	10.3372	9.69534	11.0198	10.2195	1.06024
sp|P55265-4|DSRAD_HUMAN	ADAR	Isoform 4 of Double-stranded RNA-specific adenosine deaminase OS=Homo sapiens GN=ADAR	13	10.2838	9.59423	10.5401	10.5329	1.06011
sp|Q7L099-3|RUFY3_HUMAN	RUFY3	Isoform 3 of Protein RUFY3 OS=Homo sapiens GN=RUFY3	2	10.3157	11.0345	11.0818	11.5484	1.05995
sp|P63010-2|AP2B1_HUMAN	AP2B1	Isoform 2 of AP-2 complex subunit beta OS=Homo sapiens GN=AP2B1	18	10.4238	10.3374	10.8345	11.1712	1.05995
sp|Q9ULJ3|ZBT21_HUMAN	ZBTB21	Zinc finger and BTB domain-containing protein 21 OS=Homo sapiens GN=ZBTB21 PE=1 SV=2	2	9.08492	10.2406	10.1996	10.2841	1.05993
sp|Q8IU60|DCP2_HUMAN	DCP2	m7GpppN-mRNA hydrolase OS=Homo sapiens GN=DCP2 PE=1 SV=2	2	10.7349	9.96114	11.022	10.9142	1.05993
sp|O15234|CASC3_HUMAN	CASC3	Protein CASC3 OS=Homo sapiens GN=CASC3 PE=1 SV=2	5	9.61018	11.1827	10.8728	11.1651	1.05988
sp|Q96PU4|UHRF2_HUMAN	UHRF2	E3 ubiquitin-protein ligase UHRF2 OS=Homo sapiens GN=UHRF2 PE=1 SV=1	2	10.8935	10.1646	11.4753	10.8436	1.05987
sp|Q9BW61|DDA1_HUMAN	DDA1	DET1- and DDB1-associated protein 1 OS=Homo sapiens GN=DDA1 PE=1 SV=1	2	9.5008	9.88216	10.1139	10.4292	1.05986
sp|A6NED2|RCCD1_HUMAN	RCCD1	RCC1 domain-containing protein 1 OS=Homo sapiens GN=RCCD1 PE=1 SV=1	2	9.56991	9.35326	10.2911	9.76431	1.05984
sp|Q8WUX9|CHMP7_HUMAN	CHMP7	Charged multivesicular body protein 7 OS=Homo sapiens GN=CHMP7 PE=1 SV=1	6	8.94885	9.66329	10.2616	9.46415	1.05983
sp|Q5JSH3|WDR44_HUMAN	WDR44	WD repeat-containing protein 44 OS=Homo sapiens GN=WDR44 PE=1 SV=1	12	9.91264	9.14071	10.0842	10.1083	1.05979
sp|Q5T4S7-2|UBR4_HUMAN	UBR4	Isoform 2 of E3 ubiquitin-protein ligase UBR4 OS=Homo sapiens GN=UBR4	20	10.8886	10.595	11.18	11.5866	1.05972
sp|Q9Y5P4-3|C43BP_HUMAN	COL4A3BP	Isoform 3 of Collagen type IV alpha-3-binding protein OS=Homo sapiens GN=COL4A3BP	6	10.046	10.2098	10.3198	11.1452	1.0597
sp|Q12972|PP1R8_HUMAN	PPP1R8	Nuclear inhibitor of protein phosphatase 1 OS=Homo sapiens GN=PPP1R8 PE=1 SV=2	6	9.18172	9.48807	10.2668	9.51735	1.05969
sp|Q5H8A4|PIGG_HUMAN	PIGG	GPI ethanolamine phosphate transferase 2 OS=Homo sapiens GN=PIGG PE=1 SV=1	2	7.56861	11.6658	10.8387	9.54363	1.05968
sp|Q9BXP5|SRRT_HUMAN	SRRT	Serrate RNA effector molecule homolog OS=Homo sapiens GN=SRRT PE=1 SV=1	17	10.2056	9.07734	10.2985	10.134	1.05962
sp|P43307|SSRA_HUMAN	SSR1	Translocon-associated protein subunit alpha OS=Homo sapiens GN=SSR1 PE=1 SV=3	6	8.64708	12.1439	11.3194	10.707	1.05942
sp|Q16644|MAPK3_HUMAN	MAPKAPK3	MAP kinase-activated protein kinase 3 OS=Homo sapiens GN=MAPKAPK3 PE=1 SV=1	2	10.5658	9.40359	10.9085	10.2458	1.05934
sp|Q7L5N1|CSN6_HUMAN	COPS6	COP9 signalosome complex subunit 6 OS=Homo sapiens GN=COPS6 PE=1 SV=1	8	9.99125	9.71787	10.0136	10.8646	1.05931
sp|Q8N0W3-2|FUK_HUMAN	FUK	Isoform 2 of L-fucose kinase OS=Homo sapiens GN=FUK	1	10.4425	9.2741	11.3166	9.56696	1.05919
sp|O14818|PSA7_HUMAN	PSMA7	Proteasome subunit alpha type-7 OS=Homo sapiens GN=PSMA7 PE=1 SV=1	11	10.1559	9.84845	10.7465	10.4392	1.05905
sp|Q9BY27|DGC6L_HUMAN	DGCR6L	Protein DGCR6L OS=Homo sapiens GN=DGCR6L PE=1 SV=2	1	7.6113	9.84588	9.39527	9.09119	1.05896
sp|Q99952|PTN18_HUMAN	PTPN18	Tyrosine-protein phosphatase non-receptor type 18 OS=Homo sapiens GN=PTPN18 PE=1 SV=2	1	7.82995	10.4361	8.85202	10.4899	1.0589
sp|Q8NFI3|ENASE_HUMAN	ENGASE	Cytosolic endo-beta-N-acetylglucosaminidase OS=Homo sapiens GN=ENGASE PE=1 SV=1	3	9.16556	9.68639	10.2609	9.70089	1.05887
sp|Q32MZ4|LRRF1_HUMAN	LRRFIP1	Leucine-rich repeat flightless-interacting protein 1 OS=Homo sapiens GN=LRRFIP1 PE=1 SV=2	9	10.3992	10.0296	11.7143	9.91545	1.05879
sp|Q8NBQ5|DHB11_HUMAN	HSD17B11	Estradiol 17-beta-dehydrogenase 11 OS=Homo sapiens GN=HSD17B11 PE=1 SV=3	10	8.89665	11.377	10.8849	10.5793	1.05872
sp|Q9UMS4|PRP19_HUMAN	PRPF19	Pre-mRNA-processing factor 19 OS=Homo sapiens GN=PRPF19 PE=1 SV=1	14	9.46338	8.95071	9.74944	9.74398	1.05861
sp|Q7Z4H3|HDDC2_HUMAN	HDDC2	HD domain-containing protein 2 OS=Homo sapiens GN=HDDC2 PE=1 SV=1	5	10.1611	9.77809	10.5991	10.5073	1.05854
sp|O43148-2|MCES_HUMAN	RNMT	Isoform 2 of mRNA cap guanine-N7 methyltransferase OS=Homo sapiens GN=RNMT	9	9.80314	9.39148	10.3496	9.96799	1.0585
sp|Q9Y3L5|RAP2C_HUMAN	RAP2C	Ras-related protein Rap-2c OS=Homo sapiens GN=RAP2C PE=1 SV=1	1	7.76602	10.9459	9.73746	10.0686	1.05847
sp|Q9Y3C8|UFC1_HUMAN	UFC1	Ubiquitin-fold modifier-conjugating enzyme 1 OS=Homo sapiens GN=UFC1 PE=1 SV=3	2	9.28763	9.57852	9.79747	10.1715	1.05846
sp|Q96AE4-2|FUBP1_HUMAN	FUBP1	Isoform 2 of Far upstream element-binding protein 1 OS=Homo sapiens GN=FUBP1	14	10.4171	10.3244	12.0932	9.85431	1.05814
sp|Q9P0J1-2|PDP1_HUMAN	PDP1	Isoform 2 of [Pyruvate dehydrogenase [acetyl-transferring]]-phosphatase 1, mitochondrial OS=Homo sapiens GN=PDP1	1	8.21416	13.1838	12.8131	9.82594	1.058
sp|Q13217|DNJC3_HUMAN	DNAJC3	DnaJ homolog subfamily C member 3 OS=Homo sapiens GN=DNAJC3 PE=1 SV=1	5	9.62741	10.6211	10.6892	10.7332	1.05797
sp|P27797|CALR_HUMAN	CALR	Calreticulin OS=Homo sapiens GN=CALR PE=1 SV=1	15	9.48877	10.3626	10.467	10.5344	1.05793
sp|O60568|PLOD3_HUMAN	PLOD3	Procollagen-lysine,2-oxoglutarate 5-dioxygenase 3 OS=Homo sapiens GN=PLOD3 PE=1 SV=1	12	9.06245	10.8505	10.4422	10.6243	1.05793
sp|Q9HAU0-6|PKHA5_HUMAN	PLEKHA5	Isoform 6 of Pleckstrin homology domain-containing family A member 5 OS=Homo sapiens GN=PLEKHA5	9	10.3332	9.73154	10.278	10.9488	1.05792
sp|Q9P003|CNIH4_HUMAN	CNIH4	Protein cornichon homolog 4 OS=Homo sapiens GN=CNIH4 PE=1 SV=1	4	9.34418	11.755	11.0473	11.2735	1.0579
sp|Q96PK6|RBM14_HUMAN	RBM14	RNA-binding protein 14 OS=Homo sapiens GN=RBM14 PE=1 SV=2	11	9.34798	8.93217	9.45665	9.88128	1.05786
sp|Q96AE4|FUBP1_HUMAN	FUBP1	Far upstream element-binding protein 1 OS=Homo sapiens GN=FUBP1 PE=1 SV=3	2	11.8388	10.4062	10.4304	13.1009	1.05782
sp|Q14689|DIP2A_HUMAN	DIP2A	Disco-interacting protein 2 homolog A OS=Homo sapiens GN=DIP2A PE=1 SV=2	2	9.22141	9.3822	9.5995	10.0783	1.05774
sp|P62854|RS26_HUMAN	RPS26	40S ribosomal protein S26 OS=Homo sapiens GN=RPS26 PE=1 SV=3	6	10.0758	9.47488	10.7114	9.96732	1.0577
sp|Q9P0T4|ZN581_HUMAN	ZNF581	Zinc finger protein 581 OS=Homo sapiens GN=ZNF581 PE=2 SV=1	1	8.52868	9.2642	8.82323	9.99565	1.05766
sp|Q5VWZ2|LYPL1_HUMAN	LYPLAL1	Lysophospholipase-like protein 1 OS=Homo sapiens GN=LYPLAL1 PE=1 SV=3	1	10.5019	11.511	11.7401	11.5415	1.05763
sp|Q969X1|LFG3_HUMAN	TMBIM1	Protein lifeguard 3 OS=Homo sapiens GN=TMBIM1 PE=1 SV=2	1	9.03064	10.673	10.3918	10.445	1.05751
sp|Q9H6E4|CC134_HUMAN	CCDC134	Coiled-coil domain-containing protein 134 OS=Homo sapiens GN=CCDC134 PE=1 SV=1	4	9.29697	11.6576	10.3485	11.8082	1.05737
sp|P49902|5NTC_HUMAN	NT5C2	Cytosolic purine 5'-nucleotidase OS=Homo sapiens GN=NT5C2 PE=1 SV=1	4	9.15307	9.15107	9.0931	10.2604	1.05733
sp|Q15833|STXB2_HUMAN	STXBP2	Syntaxin-binding protein 2 OS=Homo sapiens GN=STXBP2 PE=1 SV=2	12	9.3592	9.52749	9.83862	10.1297	1.05727
sp|O95989|NUDT3_HUMAN	NUDT3	Diphosphoinositol polyphosphate phosphohydrolase 1 OS=Homo sapiens GN=NUDT3 PE=1 SV=1	5	9.74911	8.51873	9.87717	9.43551	1.0572
sp|P16284|PECA1_HUMAN	PECAM1	Platelet endothelial cell adhesion molecule OS=Homo sapiens GN=PECAM1 PE=1 SV=1	1	5.37468	6.87531	6.45242	6.49593	1.05701
sp|Q8IXK0-5|PHC2_HUMAN	PHC2	Isoform 5 of Polyhomeotic-like protein 2 OS=Homo sapiens GN=PHC2	1	9.73301	9.32483	9.41804	10.7259	1.05699
sp|Q93050-3|VPP1_HUMAN	ATP6V0A1	Isoform 3 of V-type proton ATPase 116 kDa subunit a isoform 1 OS=Homo sapiens GN=ATP6V0A1	5	10.3362	11.9829	11.7328	11.8575	1.05696
sp|P30041|PRDX6_HUMAN	PRDX6	Peroxiredoxin-6 OS=Homo sapiens GN=PRDX6 PE=1 SV=3	18	10.327	9.5946	10.4285	10.6278	1.05695
sp|P32519|ELF1_HUMAN	ELF1	ETS-related transcription factor Elf-1 OS=Homo sapiens GN=ELF1 PE=1 SV=2	7	9.38934	9.07889	9.61685	9.90071	1.05682
sp|Q15758|AAAT_HUMAN	SLC1A5	Neutral amino acid transporter B(0) OS=Homo sapiens GN=SLC1A5 PE=1 SV=2	9	9.49963	11.7764	10.9562	11.5281	1.05679
sp|P15822|ZEP1_HUMAN	HIVEP1	Zinc finger protein 40 OS=Homo sapiens GN=HIVEP1 PE=1 SV=3	1	11.0616	9.43939	10.0718	11.592	1.05672
sp|P15374|UCHL3_HUMAN	UCHL3	Ubiquitin carboxyl-terminal hydrolase isozyme L3 OS=Homo sapiens GN=UCHL3 PE=1 SV=1	6	10.1439	10.0852	10.5453	10.8311	1.05671
sp|Q69YQ0|CYTSA_HUMAN	SPECC1L	Cytospin-A OS=Homo sapiens GN=SPECC1L PE=1 SV=2	4	9.98231	9.71431	10.2858	10.5258	1.05661
sp|Q96HN2|SAHH3_HUMAN	AHCYL2	Putative adenosylhomocysteinase 3 OS=Homo sapiens GN=AHCYL2 PE=1 SV=1	4	9.08276	9.06353	9.30473	9.86818	1.05657
sp|P27824|CALX_HUMAN	CANX	Calnexin OS=Homo sapiens GN=CANX PE=1 SV=2	15	8.55688	10.8785	10.3924	10.1421	1.05655
sp|O76094|SRP72_HUMAN	SRP72	Signal recognition particle subunit SRP72 OS=Homo sapiens GN=SRP72 PE=1 SV=3	19	9.83607	9.31206	10.1216	10.1085	1.05651
sp|P61020|RAB5B_HUMAN	RAB5B	Ras-related protein Rab-5B OS=Homo sapiens GN=RAB5B PE=1 SV=1	5	9.34183	11.5709	11.0597	11.0346	1.0565
sp|Q9HD20|AT131_HUMAN	ATP13A1	Probable cation-transporting ATPase 13A1 OS=Homo sapiens GN=ATP13A1 PE=1 SV=2	10	7.28961	10.687	9.45286	9.5393	1.05649
sp|Q53GQ0|DHB12_HUMAN	HSD17B12	Estradiol 17-beta-dehydrogenase 12 OS=Homo sapiens GN=HSD17B12 PE=1 SV=2	1	6.75946	10.9957	9.49781	9.25917	1.05642
sp|P46976|GLYG_HUMAN	GYG1	Glycogenin-1 OS=Homo sapiens GN=GYG1 PE=1 SV=4	3	10.024	10.7829	10.3889	11.5895	1.0563
sp|P25098|ARBK1_HUMAN	ADRBK1	Beta-adrenergic receptor kinase 1 OS=Homo sapiens GN=ADRBK1 PE=1 SV=2	4	8.7161	7.89995	8.91841	8.63259	1.05627
sp|Q99459|CDC5L_HUMAN	CDC5L	Cell division cycle 5-like protein OS=Homo sapiens GN=CDC5L PE=1 SV=2	14	9.73287	9.22082	10.1399	9.88027	1.05627
sp|Q13630|FCL_HUMAN	TSTA3	GDP-L-fucose synthase OS=Homo sapiens GN=TSTA3 PE=1 SV=1	3	9.69605	9.18783	9.44211	10.5043	1.05627
sp|Q8NF91|SYNE1_HUMAN	SYNE1	Nesprin-1 OS=Homo sapiens GN=SYNE1 PE=1 SV=4	1	10.6501	9.63495	10.6193	10.8065	1.05624
sp|Q12768|STRUM_HUMAN	KIAA0196	WASH complex subunit strumpellin OS=Homo sapiens GN=KIAA0196 PE=1 SV=1	12	9.47961	9.02908	9.7473	9.8019	1.05622
sp|Q8N954|GPT11_HUMAN	GPATCH11	G patch domain-containing protein 11 OS=Homo sapiens GN=GPATCH11 PE=1 SV=3	3	9.7048	9.06869	9.55483	10.2739	1.05621
sp|Q9H1U9|S2551_HUMAN	SLC25A51	Solute carrier family 25 member 51 OS=Homo sapiens GN=SLC25A51 PE=2 SV=1	1	9.54903	10.7475	9.96557	11.461	1.05568
sp|P40222|TXLNA_HUMAN	TXLNA	Alpha-taxilin OS=Homo sapiens GN=TXLNA PE=1 SV=3	14	10.2941	10.009	10.5279	10.897	1.05525
sp|P11532|DMD_HUMAN	DMD	Dystrophin OS=Homo sapiens GN=DMD PE=1 SV=3	3	11.1362	12.1603	12.663	11.9205	1.05525
sp|Q6IAA8|LTOR1_HUMAN	LAMTOR1	Ragulator complex protein LAMTOR1 OS=Homo sapiens GN=LAMTOR1 PE=1 SV=2	4	10.2656	9.72971	10.6145	10.4833	1.05514
sp|Q96AY4|TTC28_HUMAN	TTC28	Tetratricopeptide repeat protein 28 OS=Homo sapiens GN=TTC28 PE=1 SV=4	3	10.7548	11.4506	11.1268	12.3027	1.05513
sp|P07954|FUMH_HUMAN	FH	Fumarate hydratase, mitochondrial OS=Homo sapiens GN=FH PE=1 SV=3	19	9.46819	9.01837	9.85651	9.64914	1.05513
sp|P69892|HBG2_HUMAN	HBG2	Hemoglobin subunit gamma-2 OS=Homo sapiens GN=HBG2 PE=1 SV=2	1	12.2138	9.28223	12.3677	10.3108	1.05501
sp|O14523-2|C2C2L_HUMAN	C2CD2L	Isoform 2 of C2 domain-containing protein 2-like OS=Homo sapiens GN=C2CD2L	1	7.39395	12.4057	10.4076	10.4803	1.05497
sp|Q3MHD2-2|LSM12_HUMAN	LSM12	Isoform 2 of Protein LSM12 homolog OS=Homo sapiens GN=LSM12	5	9.5187	9.65656	9.6053	10.6225	1.05489
sp|O95251|KAT7_HUMAN	KAT7	Histone acetyltransferase KAT7 OS=Homo sapiens GN=KAT7 PE=1 SV=1	5	9.26866	9.21823	9.77781	9.72386	1.05489
sp|O95232|LC7L3_HUMAN	LUC7L3	Luc7-like protein 3 OS=Homo sapiens GN=LUC7L3 PE=1 SV=2	8	9.40727	10.0287	9.40976	11.0913	1.0548
sp|P23284|PPIB_HUMAN	PPIB	Peptidyl-prolyl cis-trans isomerase B OS=Homo sapiens GN=PPIB PE=1 SV=2	10	10.0472	10.5981	10.6372	11.1384	1.05474
sp|Q9H2P0|ADNP_HUMAN	ADNP	Activity-dependent neuroprotector homeobox protein OS=Homo sapiens GN=ADNP PE=1 SV=1	6	9.32949	9.19285	9.78343	9.75189	1.05469
sp|Q9NR56|MBNL1_HUMAN	MBNL1	Muscleblind-like protein 1 OS=Homo sapiens GN=MBNL1 PE=1 SV=2	4	10.9342	8.50675	10.148	10.3554	1.05465
sp|P55809|SCOT1_HUMAN	OXCT1	Succinyl-CoA:3-ketoacid coenzyme A transferase 1, mitochondrial OS=Homo sapiens GN=OXCT1 PE=1 SV=1	11	12.0188	12.4183	13.0761	12.6918	1.05446
sp|Q9Y6D6|BIG1_HUMAN	ARFGEF1	Brefeldin A-inhibited guanine nucleotide-exchange protein 1 OS=Homo sapiens GN=ARFGEF1 PE=1 SV=2	9	9.5491	8.14585	9.76725	8.89067	1.05442
sp|P53621|COPA_HUMAN	COPA	Coatomer subunit alpha OS=Homo sapiens GN=COPA PE=1 SV=2	23	10.0839	10.196	10.683	10.6985	1.05432
sp|Q8N6M0|OTU6B_HUMAN	OTUD6B	OTU domain-containing protein 6B OS=Homo sapiens GN=OTUD6B PE=1 SV=1	1	10.5062	11.2324	12.2733	10.6461	1.05431
sp|O75379|VAMP4_HUMAN	VAMP4	Vesicle-associated membrane protein 4 OS=Homo sapiens GN=VAMP4 PE=1 SV=2	3	9.60971	11.8125	10.7559	11.8289	1.05427
sp|Q9H9E3|COG4_HUMAN	COG4	Conserved oligomeric Golgi complex subunit 4 OS=Homo sapiens GN=COG4 PE=1 SV=3	6	10.1826	10.1239	11.0149	10.3926	1.05422
sp|O15056|SYNJ2_HUMAN	SYNJ2	Synaptojanin-2 OS=Homo sapiens GN=SYNJ2 PE=1 SV=3	4	10.3601	9.88049	10.7942	10.5433	1.05419
sp|Q8IVM0-2|CCD50_HUMAN	CCDC50	Isoform 2 of Coiled-coil domain-containing protein 50 OS=Homo sapiens GN=CCDC50	5	9.95118	11.251	11.8195	10.5303	1.05412
sp|Q08426|ECHP_HUMAN	EHHADH	Peroxisomal bifunctional enzyme OS=Homo sapiens GN=EHHADH PE=1 SV=3	3	9.52215	9.97688	9.39914	11.1533	1.05403
sp|P25788|PSA3_HUMAN	PSMA3	Proteasome subunit alpha type-3 OS=Homo sapiens GN=PSMA3 PE=1 SV=2	10	10.0014	9.3763	10.1032	10.3175	1.05382
sp|P13807|GYS1_HUMAN	GYS1	Glycogen [starch] synthase, muscle OS=Homo sapiens GN=GYS1 PE=1 SV=2	3	8.75521	9.20942	9.64216	9.28878	1.05379
sp|Q96BW5|PTER_HUMAN	PTER	Phosphotriesterase-related protein OS=Homo sapiens GN=PTER PE=1 SV=1	7	8.65753	9.07138	9.18737	9.495	1.05378
sp|O43182|RHG06_HUMAN	ARHGAP6	Rho GTPase-activating protein 6 OS=Homo sapiens GN=ARHGAP6 PE=1 SV=3	5	11.2558	10.242	11.2093	11.4436	1.05373
sp|Q8IWJ2|GCC2_HUMAN	GCC2	GRIP and coiled-coil domain-containing protein 2 OS=Homo sapiens GN=GCC2 PE=1 SV=4	17	10.1305	9.68633	10.2079	10.6724	1.05366
sp|Q92783|STAM1_HUMAN	STAM	Signal transducing adapter molecule 1 OS=Homo sapiens GN=STAM PE=1 SV=3	8	10.1485	10.6067	10.4987	11.3694	1.05362
sp|Q9P265|DIP2B_HUMAN	DIP2B	Disco-interacting protein 2 homolog B OS=Homo sapiens GN=DIP2B PE=1 SV=3	12	10.0817	9.20951	10.2031	10.1199	1.05348
sp|P61923|COPZ1_HUMAN	COPZ1	Coatomer subunit zeta-1 OS=Homo sapiens GN=COPZ1 PE=1 SV=1	2	9.99341	10.1259	10.8965	10.2979	1.05343
sp|Q6ZSS7|MFSD6_HUMAN	MFSD6	Major facilitator superfamily domain-containing protein 6 OS=Homo sapiens GN=MFSD6 PE=1 SV=2	1	7.49893	10.3	9.77479	8.97401	1.05336
sp|P49959|MRE11_HUMAN	MRE11A	Double-strand break repair protein MRE11A OS=Homo sapiens GN=MRE11A PE=1 SV=3	6	10.5341	10.0157	10.5509	11.0905	1.05312
sp|Q9UEE9|CFDP1_HUMAN	CFDP1	Craniofacial development protein 1 OS=Homo sapiens GN=CFDP1 PE=1 SV=1	3	10.5314	11.6494	11.7129	11.6452	1.05308
sp|P49840|GSK3A_HUMAN	GSK3A	Glycogen synthase kinase-3 alpha OS=Homo sapiens GN=GSK3A PE=1 SV=2	3	10.0185	8.29765	8.36447	10.9236	1.05306
sp|O75396|SC22B_HUMAN	SEC22B	Vesicle-trafficking protein SEC22b OS=Homo sapiens GN=SEC22B PE=1 SV=4	11	8.51706	11.0151	10.2984	10.2697	1.05304
sp|Q92541|RTF1_HUMAN	RTF1	RNA polymerase-associated protein RTF1 homolog OS=Homo sapiens GN=RTF1 PE=1 SV=4	16	9.91933	9.21795	9.89541	10.256	1.05299
sp|Q08623-4|HDHD1_HUMAN	HDHD1	Isoform 4 of Pseudouridine-5'-monophosphatase OS=Homo sapiens GN=HDHD1	3	10.442	8.06981	9.75173	9.73804	1.05283
sp|P32119|PRDX2_HUMAN	PRDX2	Peroxiredoxin-2 OS=Homo sapiens GN=PRDX2 PE=1 SV=5	3	10.2066	9.47216	9.987	10.731	1.05281
sp|P14859-2|PO2F1_HUMAN	POU2F1	Isoform 2 of POU domain, class 2, transcription factor 1 OS=Homo sapiens GN=POU2F1	1	9.3546	9.88587	9.4929	10.7587	1.05255
sp|P84085|ARF5_HUMAN	ARF5	ADP-ribosylation factor 5 OS=Homo sapiens GN=ARF5 PE=1 SV=2	5	10.1899	9.85069	10.8306	10.2617	1.05248
sp|Q86WB0|NIPA_HUMAN	ZC3HC1	Nuclear-interacting partner of ALK OS=Homo sapiens GN=ZC3HC1 PE=1 SV=1	3	9.9565	9.77177	10.0885	10.6723	1.05234
sp|Q9H4M9|EHD1_HUMAN	EHD1	EH domain-containing protein 1 OS=Homo sapiens GN=EHD1 PE=1 SV=2	15	9.74756	9.36865	9.75131	10.3654	1.05234
sp|P26368|U2AF2_HUMAN	U2AF2	Splicing factor U2AF 65 kDa subunit OS=Homo sapiens GN=U2AF2 PE=1 SV=4	15	9.42952	9.74235	9.71598	10.4578	1.05226
sp|Q9NP79|VTA1_HUMAN	VTA1	Vacuolar protein sorting-associated protein VTA1 homolog OS=Homo sapiens GN=VTA1 PE=1 SV=1	5	10.9499	10.242	10.8792	11.4202	1.05226
sp|Q99729-3|ROAA_HUMAN	HNRNPAB	Isoform 3 of Heterogeneous nuclear ribonucleoprotein A/B OS=Homo sapiens GN=HNRNPAB	12	9.62045	9.2964	10.0655	9.83913	1.05222
sp|Q9BVC5|ASHWN_HUMAN	C2orf49	Ashwin OS=Homo sapiens GN=C2orf49 PE=1 SV=1	3	9.70237	10.2801	10.8864	10.1392	1.0522
sp|P63151-2|2ABA_HUMAN	PPP2R2A	Isoform 2 of Serine/threonine-protein phosphatase 2A 55 kDa regulatory subunit B alpha isoform OS=Homo sapiens GN=PPP2R2A	9	10.3499	8.83725	10.4268	9.76199	1.0522
sp|O75529|TAF5L_HUMAN	TAF5L	TAF5-like RNA polymerase II p300/CBP-associated factor-associated factor 65 kDa subunit 5L OS=Homo sapiens GN=TAF5L PE=1 SV=1	4	9.51113	9.00087	9.54357	9.93275	1.05209
sp|Q96BI3|APH1A_HUMAN	APH1A	Gamma-secretase subunit APH-1A OS=Homo sapiens GN=APH1A PE=1 SV=1	2	8.23153	11.2735	9.80485	10.7161	1.05208
sp|Q92990|GLMN_HUMAN	GLMN	Glomulin OS=Homo sapiens GN=GLMN PE=1 SV=2	6	10.4945	9.99524	10.2235	11.3323	1.05203
sp|Q9BW60|ELOV1_HUMAN	ELOVL1	Elongation of very long chain fatty acids protein 1 OS=Homo sapiens GN=ELOVL1 PE=1 SV=1	2	7.95209	12.047	11.0975	9.94022	1.05194
sp|Q13322|GRB10_HUMAN	GRB10	Growth factor receptor-bound protein 10 OS=Homo sapiens GN=GRB10 PE=1 SV=2	9	10.2679	9.34002	10.4814	10.1432	1.05185
sp|P22087|FBRL_HUMAN	FBL	rRNA 2'-O-methyltransferase fibrillarin OS=Homo sapiens GN=FBL PE=1 SV=2	12	9.69156	9.82414	10.1852	10.3424	1.05185
sp|Q96DI7|SNR40_HUMAN	SNRNP40	U5 small nuclear ribonucleoprotein 40 kDa protein OS=Homo sapiens GN=SNRNP40 PE=1 SV=1	5	10.0828	9.31053	10.2811	10.1152	1.05172
sp|O94888|UBXN7_HUMAN	UBXN7	UBX domain-containing protein 7 OS=Homo sapiens GN=UBXN7 PE=1 SV=2	9	9.71453	9.92984	10.4257	10.2332	1.05165
sp|Q9P289|MST4_HUMAN	MST4	Serine/threonine-protein kinase MST4 OS=Homo sapiens GN=MST4 PE=1 SV=2	9	10.093	10.697	10.2163	11.6469	1.05163
sp|Q9UNZ5|L10K_HUMAN	C19orf53	Leydig cell tumor 10 kDa protein homolog OS=Homo sapiens GN=C19orf53 PE=1 SV=1	3	9.0273	10.4471	9.93418	10.5448	1.05159
sp|P83731|RL24_HUMAN	RPL24	60S ribosomal protein L24 OS=Homo sapiens GN=RPL24 PE=1 SV=1	8	9.90731	9.27804	9.91379	10.2596	1.0515
sp|Q96N11|CG026_HUMAN	C7orf26	Uncharacterized protein C7orf26 OS=Homo sapiens GN=C7orf26 PE=2 SV=1	1	9.84687	9.70704	10.0448	10.514	1.05139
tr|F8WE65|F8WE65_HUMAN	PPIA	Peptidyl-prolyl cis-trans isomerase OS=Homo sapiens GN=PPIA PE=2 SV=1	4	9.80526	9.66322	9.97399	10.4946	1.05137
sp|O14638|ENPP3_HUMAN	ENPP3	Ectonucleotide pyrophosphatase/phosphodiesterase family member 3 OS=Homo sapiens GN=ENPP3 PE=1 SV=2	4	6.11214	7.11917	6.69711	7.21375	1.05136
sp|O00220|TR10A_HUMAN	TNFRSF10A	Tumor necrosis factor receptor superfamily member 10A OS=Homo sapiens GN=TNFRSF10A PE=1 SV=3	1	11.2032	10.7923	9.79057	13.3329	1.05128
sp|Q9UPZ3|HPS5_HUMAN	HPS5	Hermansky-Pudlak syndrome 5 protein OS=Homo sapiens GN=HPS5 PE=1 SV=2	3	9.83215	9.13533	9.29756	10.6408	1.05118
sp|Q9BWH6|RPAP1_HUMAN	RPAP1	RNA polymerase II-associated protein 1 OS=Homo sapiens GN=RPAP1 PE=1 SV=3	8	10.2504	10.3345	10.6165	11.0213	1.05115
sp|Q9BQ61|CS043_HUMAN	C19orf43	Uncharacterized protein C19orf43 OS=Homo sapiens GN=C19orf43 PE=1 SV=1	2	9.54076	10.2895	11.5385	9.30585	1.05114
sp|Q99504|EYA3_HUMAN	EYA3	Eyes absent homolog 3 OS=Homo sapiens GN=EYA3 PE=1 SV=3	3	11.1277	7.24466	9.877	9.43447	1.05112
sp|P51956|NEK3_HUMAN	NEK3	Serine/threonine-protein kinase Nek3 OS=Homo sapiens GN=NEK3 PE=1 SV=2	1	8.41891	14.33	12.3624	11.5474	1.05103
sp|P57737-3|CORO7_HUMAN	CORO7	Isoform 3 of Coronin-7 OS=Homo sapiens GN=CORO7	9	10.0068	9.67088	10.3283	10.3535	1.05103
sp|P16403|H12_HUMAN	HIST1H1C	Histone H1.2 OS=Homo sapiens GN=HIST1H1C PE=1 SV=2	4	8.54444	10.1666	9.66849	9.99734	1.05103
sp|Q9UBP0|SPAST_HUMAN	SPAST	Spastin OS=Homo sapiens GN=SPAST PE=1 SV=1	11	9.80774	8.4167	9.50478	9.64907	1.051
sp|Q9NVM9|ASUN_HUMAN	ASUN	Protein asunder homolog OS=Homo sapiens GN=ASUN PE=1 SV=2	5	9.92291	10.32	10.0681	11.205	1.0509
sp|P54725|RD23A_HUMAN	RAD23A	UV excision repair protein RAD23 homolog A OS=Homo sapiens GN=RAD23A PE=1 SV=1	2	8.90172	9.46757	9.65628	9.64791	1.0509
sp|Q9NRX4|PHP14_HUMAN	PHPT1	14 kDa phosphohistidine phosphatase OS=Homo sapiens GN=PHPT1 PE=1 SV=1	4	9.10806	10.1553	9.95324	10.2887	1.0508
sp|O75477|ERLN1_HUMAN	ERLIN1	Erlin-1 OS=Homo sapiens GN=ERLIN1 PE=1 SV=1	6	8.21315	10.0142	9.65935	9.49327	1.05076
sp|Q13574|DGKZ_HUMAN	DGKZ	Diacylglycerol kinase zeta OS=Homo sapiens GN=DGKZ PE=1 SV=3	7	7.93933	8.16612	8.45506	8.46717	1.05071
sp|Q96I99|SUCB2_HUMAN	SUCLG2	Succinyl-CoA ligase [GDP-forming] subunit beta, mitochondrial OS=Homo sapiens GN=SUCLG2 PE=1 SV=2	15	9.37961	9.30139	10.0977	9.52935	1.05064
sp|Q8WWQ0|PHIP_HUMAN	PHIP	PH-interacting protein OS=Homo sapiens GN=PHIP PE=1 SV=2	10	9.71734	9.74826	10.4724	9.97745	1.05056
sp|P22626|ROA2_HUMAN	HNRNPA2B1	Heterogeneous nuclear ribonucleoproteins A2/B1 OS=Homo sapiens GN=HNRNPA2B1 PE=1 SV=2	10	10.794	9.145	11.1209	9.82563	1.05053
sp|Q9NYP3|DONS_HUMAN	DONSON	Protein downstream neighbor of Son OS=Homo sapiens GN=DONSON PE=1 SV=2	2	11.2916	10.5337	11.9421	10.9859	1.05052
sp|P51991|ROA3_HUMAN	HNRNPA3	Heterogeneous nuclear ribonucleoprotein A3 OS=Homo sapiens GN=HNRNPA3 PE=1 SV=2	10	9.95912	9.69707	10.706	9.94258	1.05049
sp|P06400|RB_HUMAN	RB1	Retinoblastoma-associated protein OS=Homo sapiens GN=RB1 PE=1 SV=2	7	9.84103	8.89166	10.0451	9.63305	1.05047
sp|P40616|ARL1_HUMAN	ARL1	ADP-ribosylation factor-like protein 1 OS=Homo sapiens GN=ARL1 PE=1 SV=1	3	10.3116	9.66667	11.1021	9.88123	1.0503
sp|P17026|ZNF22_HUMAN	ZNF22	Zinc finger protein 22 OS=Homo sapiens GN=ZNF22 PE=1 SV=3	4	9.44909	10.245	10.14	10.5441	1.05027
sp|Q6P2I3|FAH2B_HUMAN	FAHD2B	Fumarylacetoacetate hydrolase domain-containing protein 2B OS=Homo sapiens GN=FAHD2B PE=2 SV=1	5	11.1867	11.7499	11.4023	12.6859	1.05021
sp|Q9UKV8|AGO2_HUMAN	AGO2	Protein argonaute-2 OS=Homo sapiens GN=AGO2 PE=1 SV=3	12	10.1154	9.63274	10.0512	10.6879	1.05018
sp|P08651|NFIC_HUMAN	NFIC	Nuclear factor 1 C-type OS=Homo sapiens GN=NFIC PE=1 SV=2	2	9.30875	9.41839	9.56906	10.0962	1.05009
sp|O95870|ABHGA_HUMAN	ABHD16A	Abhydrolase domain-containing protein 16A OS=Homo sapiens GN=ABHD16A PE=1 SV=3	7	7.68054	10.5	9.43011	9.66054	1.05006
sp|O00203|AP3B1_HUMAN	AP3B1	AP-3 complex subunit beta-1 OS=Homo sapiens GN=AP3B1 PE=1 SV=3	18	9.97242	9.1841	9.93618	10.1784	1.05001
sp|O75436|VP26A_HUMAN	VPS26A	Vacuolar protein sorting-associated protein 26A OS=Homo sapiens GN=VPS26A PE=1 SV=2	8	10.1417	9.8319	10.5621	10.4101	1.04999
sp|Q9H3Z4|DNJC5_HUMAN	DNAJC5	DnaJ homolog subfamily C member 5 OS=Homo sapiens GN=DNAJC5 PE=1 SV=1	3	9.33391	10.382	10.476	10.2251	1.04997
sp|Q07955|SRSF1_HUMAN	SRSF1	Serine/arginine-rich splicing factor 1 OS=Homo sapiens GN=SRSF1 PE=1 SV=2	13	9.4729	9.74582	9.90045	10.2774	1.0499
sp|Q9UNN5|FAF1_HUMAN	FAF1	FAS-associated factor 1 OS=Homo sapiens GN=FAF1 PE=1 SV=2	11	10.6953	10.7089	11.3229	11.1486	1.04987
sp|Q99747|SNAG_HUMAN	NAPG	Gamma-soluble NSF attachment protein OS=Homo sapiens GN=NAPG PE=1 SV=1	11	10.8465	9.98454	11.0373	10.832	1.04984
sp|P00367|DHE3_HUMAN	GLUD1	Glutamate dehydrogenase 1, mitochondrial OS=Homo sapiens GN=GLUD1 PE=1 SV=2	16	9.4804	9.49055	10.0209	9.89203	1.04965
sp|P08574|CY1_HUMAN	CYC1	Cytochrome c1, heme protein, mitochondrial OS=Homo sapiens GN=CYC1 PE=1 SV=3	5	8.3886	9.59511	9.7292	9.14504	1.04952
sp|P52272|HNRPM_HUMAN	HNRNPM	Heterogeneous nuclear ribonucleoprotein M OS=Homo sapiens GN=HNRNPM PE=1 SV=3	13	9.66794	9.98064	10.1942	10.4267	1.04949
sp|Q7Z2W9|RM21_HUMAN	MRPL21	39S ribosomal protein L21, mitochondrial OS=Homo sapiens GN=MRPL21 PE=1 SV=2	3	10.3228	9.84668	10.4636	10.7032	1.04945
sp|Q96JM3|CHAP1_HUMAN	CHAMP1	Chromosome alignment-maintaining phosphoprotein 1 OS=Homo sapiens GN=CHAMP1 PE=1 SV=2	9	9.65414	9.37545	9.84164	10.1285	1.04942
sp|Q92917|GPKOW_HUMAN	GPKOW	G patch domain and KOW motifs-containing protein OS=Homo sapiens GN=GPKOW PE=1 SV=2	9	9.68525	10.3312	10.1365	10.8675	1.04934
sp|P11387|TOP1_HUMAN	TOP1	DNA topoisomerase 1 OS=Homo sapiens GN=TOP1 PE=1 SV=2	27	10.7262	9.11941	10.4777	10.3456	1.04926
sp|Q16539-2|MK14_HUMAN	MAPK14	Isoform CSBP1 of Mitogen-activated protein kinase 14 OS=Homo sapiens GN=MAPK14	2	8.05406	8.00325	8.63084	8.21728	1.04925
sp|Q6ZNB6|NFXL1_HUMAN	NFXL1	NF-X1-type zinc finger protein NFXL1 OS=Homo sapiens GN=NFXL1 PE=1 SV=2	1	9.11779	11.7681	11.8745	10.0372	1.04911
sp|P62993|GRB2_HUMAN	GRB2	Growth factor receptor-bound protein 2 OS=Homo sapiens GN=GRB2 PE=1 SV=1	4	9.44749	9.76852	9.55285	10.6044	1.04898
sp|Q00610|CLH1_HUMAN	CLTC	Clathrin heavy chain 1 OS=Homo sapiens GN=CLTC PE=1 SV=5	23	10.5076	9.76683	10.6968	10.5697	1.04893
sp|Q8WV92|MITD1_HUMAN	MITD1	MIT domain-containing protein 1 OS=Homo sapiens GN=MITD1 PE=1 SV=1	1	9.39274	10.8576	11.6461	9.59283	1.04882
sp|P51825-2|AFF1_HUMAN	AFF1	Isoform 2 of AF4/FMR2 family member 1 OS=Homo sapiens GN=AFF1	2	10.2692	10.3744	10.8984	10.7518	1.04876
sp|Q9BPX7-2|CG025_HUMAN	C7orf25	Isoform 2 of UPF0415 protein C7orf25 OS=Homo sapiens GN=C7orf25	2	9.13209	8.93208	9.84037	9.10422	1.04874
sp|P48736|PK3CG_HUMAN	PIK3CG	Phosphatidylinositol 4,5-bisphosphate 3-kinase catalytic subunit gamma isoform OS=Homo sapiens GN=PIK3CG PE=1 SV=3	9	10.7198	11.1055	12.0567	10.8317	1.04871
sp|P34932|HSP74_HUMAN	HSPA4	Heat shock 70 kDa protein 4 OS=Homo sapiens GN=HSPA4 PE=1 SV=4	17	10.3641	9.13683	10.1817	10.267	1.0486
sp|O75348|VATG1_HUMAN	ATP6V1G1	V-type proton ATPase subunit G 1 OS=Homo sapiens GN=ATP6V1G1 PE=1 SV=3	2	10.7833	10.3962	11.2231	10.9854	1.04859
sp|Q9UIG0|BAZ1B_HUMAN	BAZ1B	Tyrosine-protein kinase BAZ1B OS=Homo sapiens GN=BAZ1B PE=1 SV=2	15	10.2835	10.3176	10.9889	10.6132	1.04859
sp|Q96BW1|UPP_HUMAN	UPRT	Uracil phosphoribosyltransferase homolog OS=Homo sapiens GN=UPRT PE=2 SV=1	1	8.74504	11.5299	10.3697	10.8895	1.04855
sp|Q9NYU2|UGGG1_HUMAN	UGGT1	UDP-glucose:glycoprotein glucosyltransferase 1 OS=Homo sapiens GN=UGGT1 PE=1 SV=3	20	8.21645	10.2647	9.51083	9.86656	1.0485
sp|Q92643|GPI8_HUMAN	PIGK	GPI-anchor transamidase OS=Homo sapiens GN=PIGK PE=1 SV=2	5	8.74692	11.4588	10.2473	10.937	1.04843
sp|O15155|BET1_HUMAN	BET1	BET1 homolog OS=Homo sapiens GN=BET1 PE=1 SV=1	1	8.82886	12.2844	11.9189	10.2156	1.04837
sp|Q14004-2|CDK13_HUMAN	CDK13	Isoform 2 of Cyclin-dependent kinase 13 OS=Homo sapiens GN=CDK13	4	9.77926	9.67481	10.5483	9.8458	1.04832
sp|Q9NZJ7|MTCH1_HUMAN	MTCH1	Mitochondrial carrier homolog 1 OS=Homo sapiens GN=MTCH1 PE=1 SV=1	7	8.09155	10.2694	9.34463	9.90275	1.04828
sp|Q9Y5U2|TSSC4_HUMAN	TSSC4	Protein TSSC4 OS=Homo sapiens GN=TSSC4 PE=1 SV=3	3	9.78866	10.279	10.8663	10.1699	1.04826
sp|Q2KHT3|CL16A_HUMAN	CLEC16A	Protein CLEC16A OS=Homo sapiens GN=CLEC16A PE=2 SV=2	6	10.3689	8.96108	9.76571	10.4963	1.04821
sp|Q9UKX7|NUP50_HUMAN	NUP50	Nuclear pore complex protein Nup50 OS=Homo sapiens GN=NUP50 PE=1 SV=2	12	10.3625	9.35692	10.6423	10.0265	1.04814
sp|P09960|LKHA4_HUMAN	LTA4H	Leukotriene A-4 hydrolase OS=Homo sapiens GN=LTA4H PE=1 SV=2	13	9.66244	8.89124	9.8569	9.58799	1.04803
sp|Q9Y3C4-3|TPRKB_HUMAN	TPRKB	Isoform 3 of EKC/KEOPS complex subunit TPRKB OS=Homo sapiens GN=TPRKB	2	10.0382	9.07838	9.98666	10.0477	1.04801
sp|Q9BRP8|WIBG_HUMAN	WIBG	Partner of Y14 and mago OS=Homo sapiens GN=WIBG PE=1 SV=1	5	8.5899	9.50825	9.4338	9.53236	1.04796
sp|O94905|ERLN2_HUMAN	ERLIN2	Erlin-2 OS=Homo sapiens GN=ERLIN2 PE=1 SV=1	4	8.96995	10.2993	10.5203	9.6716	1.04788
sp|Q12874|SF3A3_HUMAN	SF3A3	Splicing factor 3A subunit 3 OS=Homo sapiens GN=SF3A3 PE=1 SV=1	3	9.29293	9.85504	10.2804	9.78362	1.04784
sp|Q92542|NICA_HUMAN	NCSTN	Nicastrin OS=Homo sapiens GN=NCSTN PE=1 SV=2	2	9.42474	9.99396	10.2022	10.1449	1.04781
sp|Q9NUL3|STAU2_HUMAN	STAU2	Double-stranded RNA-binding protein Staufen homolog 2 OS=Homo sapiens GN=STAU2 PE=1 SV=1	7	10.19	9.77399	10.2076	10.7089	1.04771
tr|E7EVA0|E7EVA0_HUMAN	MAP4	Microtubule-associated protein OS=Homo sapiens GN=MAP4 PE=2 SV=1	19	9.86941	9.71032	10.3768	10.1369	1.0477
sp|Q8NFH5|NUP53_HUMAN	NUP35	Nucleoporin NUP53 OS=Homo sapiens GN=NUP35 PE=1 SV=1	7	10.2121	9.89232	10.2635	10.7977	1.04759
sp|Q9UNI6|DUS12_HUMAN	DUSP12	Dual specificity protein phosphatase 12 OS=Homo sapiens GN=DUSP12 PE=1 SV=1	3	9.15842	9.64129	10.3134	9.38049	1.04756
sp|Q9UQ35|SRRM2_HUMAN	SRRM2	Serine/arginine repetitive matrix protein 2 OS=Homo sapiens GN=SRRM2 PE=1 SV=2	10	10.0962	9.93302	10.7257	10.2557	1.04754
sp|P12270|TPR_HUMAN	TPR	Nucleoprotein TPR OS=Homo sapiens GN=TPR PE=1 SV=3	19	9.80921	9.85634	9.87242	10.7274	1.04751
sp|Q6P1L8|RM14_HUMAN	MRPL14	39S ribosomal protein L14, mitochondrial OS=Homo sapiens GN=MRPL14 PE=1 SV=1	4	10.0613	9.87576	10.2432	10.6401	1.04746
sp|O75718|CRTAP_HUMAN	CRTAP	Cartilage-associated protein OS=Homo sapiens GN=CRTAP PE=1 SV=1	7	10.0307	10.6863	10.9126	10.7864	1.0474
sp|O60551|NMT2_HUMAN	NMT2	Glycylpeptide N-tetradecanoyltransferase 2 OS=Homo sapiens GN=NMT2 PE=1 SV=1	5	10.1639	8.80059	9.58938	10.2708	1.04723
sp|Q9BSD7|NTPCR_HUMAN	NTPCR	Cancer-related nucleoside-triphosphatase OS=Homo sapiens GN=NTPCR PE=1 SV=1	8	9.06135	8.32788	9.04044	9.16838	1.04713
sp|Q15022|SUZ12_HUMAN	SUZ12	Polycomb protein SUZ12 OS=Homo sapiens GN=SUZ12 PE=1 SV=3	6	10.0746	9.89226	9.92985	10.9768	1.04707
sp|P62266|RS23_HUMAN	RPS23	40S ribosomal protein S23 OS=Homo sapiens GN=RPS23 PE=1 SV=3	10	10.7257	8.5052	10.6511	9.48339	1.04698
sp|P62249|RS16_HUMAN	RPS16	40S ribosomal protein S16 OS=Homo sapiens GN=RPS16 PE=1 SV=2	6	10.3565	9.45475	10.1474	10.5937	1.04693
sp|P55072|TERA_HUMAN	VCP	Transitional endoplasmic reticulum ATPase OS=Homo sapiens GN=VCP PE=1 SV=4	16	9.38561	9.01986	9.48057	9.78845	1.04692
sp|Q99836|MYD88_HUMAN	MYD88	Myeloid differentiation primary response protein MyD88 OS=Homo sapiens GN=MYD88 PE=1 SV=1	5	9.49486	8.56103	9.40765	9.49402	1.04684
sp|P22061-2|PIMT_HUMAN	PCMT1	Isoform 2 of Protein-L-isoaspartate(D-aspartate) O-methyltransferase OS=Homo sapiens GN=PCMT1	8	10.5227	9.79333	10.4537	10.8127	1.04678
sp|O75143-5|ATG13_HUMAN	ATG13	Isoform 5 of Autophagy-related protein 13 OS=Homo sapiens GN=ATG13	2	10.0775	10.8611	10.4644	11.4527	1.04673
sp|Q9NRA8-3|4ET_HUMAN	EIF4ENIF1	Isoform 3 of Eukaryotic translation initiation factor 4E transporter OS=Homo sapiens GN=EIF4ENIF1	2	9.85058	9.8758	10.4321	10.2159	1.04672
sp|Q9Y4E6|WDR7_HUMAN	WDR7	WD repeat-containing protein 7 OS=Homo sapiens GN=WDR7 PE=1 SV=2	1	10.5092	9.61119	10.6139	10.445	1.04664
sp|Q5VT25-3|MRCKA_HUMAN	CDC42BPA	Isoform 3 of Serine/threonine-protein kinase MRCK alpha OS=Homo sapiens GN=CDC42BPA	1	9.55213	8.96348	8.8625	10.5166	1.04664
sp|Q14344|GNA13_HUMAN	GNA13	Guanine nucleotide-binding protein subunit alpha-13 OS=Homo sapiens GN=GNA13 PE=1 SV=2	6	9.06338	9.00931	9.59107	9.32266	1.04654
sp|P09429|HMGB1_HUMAN	HMGB1	High mobility group protein B1 OS=Homo sapiens GN=HMGB1 PE=1 SV=3	12	9.9767	8.60991	10.3482	9.10322	1.04653
sp|P63279|UBC9_HUMAN	UBE2I	SUMO-conjugating enzyme UBC9 OS=Homo sapiens GN=UBE2I PE=1 SV=1	3	10.1161	9.08009	10.2286	9.85869	1.04642
sp|Q7Z7A4|PXK_HUMAN	PXK	PX domain-containing protein kinase-like protein OS=Homo sapiens GN=PXK PE=1 SV=1	1	10.8774	9.4725	10.4454	10.845	1.04622
sp|Q14257|RCN2_HUMAN	RCN2	Reticulocalbin-2 OS=Homo sapiens GN=RCN2 PE=1 SV=1	9	11.1444	9.81861	12.0455	9.88507	1.04615
sp|P17096-3|HMGA1_HUMAN	HMGA1	Isoform HMG-R of High mobility group protein HMG-I/HMG-Y OS=Homo sapiens GN=HMGA1	7	11.2149	9.94213	11.379	10.753	1.04608
sp|Q12789|TF3C1_HUMAN	GTF3C1	General transcription factor 3C polypeptide 1 OS=Homo sapiens GN=GTF3C1 PE=1 SV=4	11	10.1999	9.64872	10.3044	10.4587	1.04607
sp|P54136|SYRC_HUMAN	RARS	Arginine--tRNA ligase, cytoplasmic OS=Homo sapiens GN=RARS PE=1 SV=2	22	10.516	9.75972	10.328	10.8816	1.04606
sp|P24752|THIL_HUMAN	ACAT1	Acetyl-CoA acetyltransferase, mitochondrial OS=Homo sapiens GN=ACAT1 PE=1 SV=1	14	9.47041	10.4453	9.95221	10.8802	1.04603
sp|Q6P0Q8|MAST2_HUMAN	MAST2	Microtubule-associated serine/threonine-protein kinase 2 OS=Homo sapiens GN=MAST2 PE=1 SV=2	2	9.52001	9.61809	9.91226	10.1064	1.04601
sp|Q14011|CIRBP_HUMAN	CIRBP	Cold-inducible RNA-binding protein OS=Homo sapiens GN=CIRBP PE=1 SV=1	6	9.26857	7.75504	9.26239	8.54417	1.04599
sp|Q9Y5Q9|TF3C3_HUMAN	GTF3C3	General transcription factor 3C polypeptide 3 OS=Homo sapiens GN=GTF3C3 PE=1 SV=1	4	10.3231	9.85339	11.069	10.0348	1.04596
sp|Q96T23|RSF1_HUMAN	RSF1	Remodeling and spacing factor 1 OS=Homo sapiens GN=RSF1 PE=1 SV=2	7	10.5932	9.6419	10.6774	10.4858	1.04587
sp|Q9GZT8|GTPC1_HUMAN	NIF3L1	Putative GTP cyclohydrolase 1 type 2 NIF3L1 OS=Homo sapiens GN=NIF3L1 PE=1 SV=2	1	8.85508	10.7259	9.85066	10.6268	1.04578
sp|Q14202|ZMYM3_HUMAN	ZMYM3	Zinc finger MYM-type protein 3 OS=Homo sapiens GN=ZMYM3 PE=1 SV=2	7	9.33111	7.78033	9.17809	8.71605	1.04574
sp|Q70UQ0|IKIP_HUMAN	IKBIP	Inhibitor of nuclear factor kappa-B kinase-interacting protein OS=Homo sapiens GN=IKBIP PE=1 SV=1	1	9.81797	11.6132	11.7487	10.6609	1.04565
sp|O00233|PSMD9_HUMAN	PSMD9	26S proteasome non-ATPase regulatory subunit 9 OS=Homo sapiens GN=PSMD9 PE=1 SV=3	4	9.57135	9.19405	9.73631	9.8826	1.04548
sp|P46781|RS9_HUMAN	RPS9	40S ribosomal protein S9 OS=Homo sapiens GN=RPS9 PE=1 SV=3	12	10.5782	9.80478	10.6445	10.6626	1.04534
sp|Q96S55|WRIP1_HUMAN	WRNIP1	ATPase WRNIP1 OS=Homo sapiens GN=WRNIP1 PE=1 SV=2	8	9.56032	9.54045	9.96398	9.99979	1.04518
sp|Q8IXI2-3|MIRO1_HUMAN	RHOT1	Isoform 3 of Mitochondrial Rho GTPase 1 OS=Homo sapiens GN=RHOT1	6	8.84767	12.4704	11.0254	11.2532	1.04506
sp|Q9UMZ2|SYNRG_HUMAN	SYNRG	Synergin gamma OS=Homo sapiens GN=SYNRG PE=1 SV=2	8	10.9339	10.0264	10.8154	11.0877	1.04498
sp|Q8WYA6|CTBL1_HUMAN	CTNNBL1	Beta-catenin-like protein 1 OS=Homo sapiens GN=CTNNBL1 PE=1 SV=1	8	9.73206	9.32907	9.96324	9.95458	1.04494
sp|Q9UJA5|TRM6_HUMAN	TRMT6	tRNA (adenine(58)-N(1))-methyltransferase non-catalytic subunit TRM6 OS=Homo sapiens GN=TRMT6 PE=1 SV=1	11	9.43264	9.12405	9.58677	9.80373	1.04493
sp|Q8TEB1|DCA11_HUMAN	DCAF11	DDB1- and CUL4-associated factor 11 OS=Homo sapiens GN=DCAF11 PE=1 SV=1	3	9.71305	10.2296	10.5498	10.2876	1.04487
sp|Q13595|TRA2A_HUMAN	TRA2A	Transformer-2 protein homolog alpha OS=Homo sapiens GN=TRA2A PE=1 SV=1	3	9.59579	10.5827	10.5431	10.54	1.04483
sp|Q6NUK1|SCMC1_HUMAN	SLC25A24	Calcium-binding mitochondrial carrier protein SCaMC-1 OS=Homo sapiens GN=SLC25A24 PE=1 SV=2	7	8.50065	12.382	10.7425	11.0742	1.04473
sp|Q15528|MED22_HUMAN	MED22	Mediator of RNA polymerase II transcription subunit 22 OS=Homo sapiens GN=MED22 PE=1 SV=2	3	9.26066	8.65373	10.0146	8.6995	1.04464
sp|Q9Y4E1-4|FA21C_HUMAN	FAM21C	Isoform 4 of WASH complex subunit FAM21C OS=Homo sapiens GN=FAM21C	16	9.84163	9.53845	9.97113	10.2739	1.04463
sp|Q9Y2V0|CO041_HUMAN	C15orf41	Uncharacterized protein C15orf41 OS=Homo sapiens GN=C15orf41 PE=2 SV=2	1	9.74533	10.6887	10.2127	11.1295	1.04444
sp|Q9NX55|HYPK_HUMAN	HYPK	Huntingtin-interacting protein K OS=Homo sapiens GN=HYPK PE=1 SV=2	3	8.79633	9.79309	10.1009	9.31438	1.04443
sp|Q9H147|TDIF1_HUMAN	DNTTIP1	Deoxynucleotidyltransferase terminal-interacting protein 1 OS=Homo sapiens GN=DNTTIP1 PE=1 SV=2	1	9.03496	9.15083	9.67565	9.31738	1.04439
sp|P12268|IMDH2_HUMAN	IMPDH2	Inosine-5'-monophosphate dehydrogenase 2 OS=Homo sapiens GN=IMPDH2 PE=1 SV=2	16	9.73813	9.26153	10.2739	9.56866	1.04437
sp|Q9H4A3-6|WNK1_HUMAN	WNK1	Isoform 5 of Serine/threonine-protein kinase WNK1 OS=Homo sapiens GN=WNK1	11	9.88269	10.4517	10.526	10.7094	1.04431
sp|Q96NB2|SFXN2_HUMAN	SFXN2	Sideroflexin-2 OS=Homo sapiens GN=SFXN2 PE=1 SV=2	2	7.90459	8.99969	9.3298	8.32181	1.04421
sp|Q86VX2|COMD7_HUMAN	COMMD7	COMM domain-containing protein 7 OS=Homo sapiens GN=COMMD7 PE=1 SV=2	1	9.08094	10.4365	9.8613	10.5186	1.04419
sp|A6NFQ2|F115C_HUMAN	FAM115C	Protein FAM115C OS=Homo sapiens GN=FAM115C PE=2 SV=2	5	13.622	13.268	13.9739	14.1028	1.04413
sp|P17482|HXB9_HUMAN	HOXB9	Homeobox protein Hox-B9 OS=Homo sapiens GN=HOXB9 PE=1 SV=2	1	10.1409	10.1034	10.5936	10.5442	1.04413
sp|P24928|RPB1_HUMAN	POLR2A	DNA-directed RNA polymerase II subunit RPB1 OS=Homo sapiens GN=POLR2A PE=1 SV=2	18	9.83571	9.29676	10.0733	9.9029	1.0441
sp|Q9Y5B6|PAXB1_HUMAN	PAXBP1	PAX3- and PAX7-binding protein 1 OS=Homo sapiens GN=PAXBP1 PE=1 SV=2	8	9.98535	8.92045	9.92425	9.81506	1.04409
sp|P08174-7|DAF_HUMAN	CD55	Isoform 7 of Complement decay-accelerating factor OS=Homo sapiens GN=CD55	3	6.21141	8.33545	7.41459	7.77344	1.04408
sp|Q8IWE5|PKHM2_HUMAN	PLEKHM2	Pleckstrin homology domain-containing family M member 2 OS=Homo sapiens GN=PLEKHM2 PE=1 SV=2	2	8.82145	9.45295	9.21595	9.86298	1.04402
sp|Q12968|NFAC3_HUMAN	NFATC3	Nuclear factor of activated T-cells, cytoplasmic 3 OS=Homo sapiens GN=NFATC3 PE=1 SV=1	2	11.4628	10.8204	10.867	12.3964	1.04399
sp|P11233|RALA_HUMAN	RALA	Ras-related protein Ral-A OS=Homo sapiens GN=RALA PE=1 SV=1	3	8.54458	11.7542	9.85814	11.3322	1.04392
sp|Q01518-2|CAP1_HUMAN	CAP1	Isoform 2 of Adenylyl cyclase-associated protein 1 OS=Homo sapiens GN=CAP1	3	9.5263	8.57114	9.10467	9.78489	1.04377
sp|Q6GMV2|SMYD5_HUMAN	SMYD5	SET and MYND domain-containing protein 5 OS=Homo sapiens GN=SMYD5 PE=1 SV=2	2	9.56837	8.44267	9.56752	9.23159	1.04376
sp|P63000-2|RAC1_HUMAN	RAC1	Isoform B of Ras-related C3 botulinum toxin substrate 1 OS=Homo sapiens GN=RAC1	6	8.79581	10.3281	9.98415	9.97497	1.04367
sp|Q9UJW0-3|DCTN4_HUMAN	DCTN4	Isoform 3 of Dynactin subunit 4 OS=Homo sapiens GN=DCTN4	4	9.34864	8.35033	9.27462	9.19594	1.0436
sp|Q5T2D3|OTUD3_HUMAN	OTUD3	OTU domain-containing protein 3 OS=Homo sapiens GN=OTUD3 PE=1 SV=1	2	9.43501	9.74585	9.11237	10.9046	1.04359
sp|Q15257|PTPA_HUMAN	PPP2R4	Serine/threonine-protein phosphatase 2A activator OS=Homo sapiens GN=PPP2R4 PE=1 SV=3	5	9.29847	8.73383	9.23022	9.58734	1.04355
sp|Q5JSJ4|DX26B_HUMAN	DDX26B	Protein DDX26B OS=Homo sapiens GN=DDX26B PE=1 SV=1	2	10.6406	9.825	10.4126	10.9421	1.04344
sp|Q5T653|RM02_HUMAN	MRPL2	39S ribosomal protein L2, mitochondrial OS=Homo sapiens GN=MRPL2 PE=1 SV=2	3	10.267	11.3444	11.3014	11.2484	1.04342
sp|P11498|PYC_HUMAN	PC	Pyruvate carboxylase, mitochondrial OS=Homo sapiens GN=PC PE=1 SV=2	10	10.6202	11.8048	11.1446	12.2527	1.04335
sp|Q06587|RING1_HUMAN	RING1	E3 ubiquitin-protein ligase RING1 OS=Homo sapiens GN=RING1 PE=1 SV=2	2	9.6142	10.6084	10.3021	10.7967	1.04333
sp|Q9H334-7|FOXP1_HUMAN	FOXP1	Isoform 7 of Forkhead box protein P1 OS=Homo sapiens GN=FOXP1	2	12.17	12.5129	13.2768	12.4738	1.04325
sp|Q6UXN9|WDR82_HUMAN	WDR82	WD repeat-containing protein 82 OS=Homo sapiens GN=WDR82 PE=1 SV=1	5	9.29285	9.41629	8.87412	10.6424	1.04316
sp|O60825|F262_HUMAN	PFKFB2	6-phosphofructo-2-kinase/fructose-2,6-bisphosphatase 2 OS=Homo sapiens GN=PFKFB2 PE=1 SV=2	4	8.33359	7.5261	8.21125	8.33267	1.04314
sp|P46977|STT3A_HUMAN	STT3A	Dolichyl-diphosphooligosaccharide--protein glycosyltransferase subunit STT3A OS=Homo sapiens GN=STT3A PE=1 SV=2	7	8.41198	12.7867	11.6893	10.4224	1.04307
[truncated: 3,929 more rows]
