# Supplementary material for: METTL17 is an Fe-S cluster checkpoint for mitochondrial translation
Source: Mol Cell. Author manuscript; Available in PMC 2024 Apr 26. (PMC11046306; doi:10.1016/j.molcel.2023.12.016)
Supplement: 3 [file NIHMS1958834-supplement-3.xlsx]

## Sheet: Readme
Table S3 - Z-scores and delta Z scores from FXN genetic interaction screens, related to Figures 2, and S2
Tab information:
Annotations: all genes considered in the genome-wide Brunello library. Expression based on RNAseq sample GSM854403 in GEO series GSE34740 (PMID:23160002)
Non-expressed controls:				1= lowest expression gene set (RNAseq log2 FPKM = -7); used to define the null distribution in Z-score transformation
Expressed genes:				1= expressed gene set (RNAseq log2 FPKM > 0); used in analysis of screening results
Z scores: Z-score transformation of mean log2 fold changes of day 11 vs. day 0 sgRNA abudances. Null distribution was defined by the "Non-expressed controls" gene set.
delta Z scores: Computed as (Z_sgFXN - Z_sgCtrl) / sqrt(2)

## Sheet: Annotations for expression
Gene Name	Non-expressed controls	Expressed genes
A1BG	0	1
A1CF	0	0
A2M	1	0
A2ML1	0	0
A3GALT2	1	0
A4GALT	1	0
A4GNT	0	0
AAAS	0	1
AACS	0	1
AADAC	0	0
AADACL2	1	0
AADACL3	1	0
AADACL4	0	0
AADAT	1	0
AAED1	0	1
AAGAB	0	1
AAK1	0	1
AAMDC	0	1
AAMP	0	1
AANAT	1	0
AAR2	0	1
AARD	0	0
AARS	0	1
AARS2	0	1
AARSD1	0	1
AASDH	0	1
AASDHPPT	0	1
AASS	0	0
AATF	0	1
AATK	0	0
ABAT	0	0
ABCA1	1	0
ABCA10	0	0
ABCA12	1	0
ABCA13	0	0
ABCA2	0	1
ABCA3	0	1
ABCA4	0	0
ABCA5	0	0
ABCA6	0	0
ABCA7	0	1
ABCA8	0	1
ABCA9	0	0
ABCB1	0	1
ABCB10	0	1
ABCB11	0	0
ABCB4	0	0
ABCB5	0	0
ABCB6	0	1
ABCB7	0	1
ABCB8	0	1
ABCB9	0	1
ABCC1	0	1
ABCC10	0	1
ABCC11	0	0
ABCC12	1	0
ABCC2	0	0
ABCC3	0	0
ABCC4	0	1
ABCC5	0	1
ABCC6	0	0
ABCC8	1	0
ABCC9	0	1
ABCD1	0	1
ABCD2	0	0
ABCD3	0	1
ABCD4	0	1
ABCE1	0	1
ABCF1	0	1
ABCF2	0	1
ABCF3	0	1
ABCG1	1	0
ABCG2	0	0
ABCG4	0	0
ABCG5	1	0
ABCG8	1	0
ABHD1	0	0
ABHD10	0	1
ABHD11	0	1
ABHD12	0	1
ABHD12B	1	0
ABHD13	0	1
ABHD14A	0	1
ABHD14B	0	1
ABHD15	0	1
ABHD16A	0	1
ABHD16B	0	1
ABHD17A	0	1
ABHD17B	0	1
ABHD17C	0	0
ABHD18	0	1
ABHD2	0	1
ABHD3	0	1
ABHD4	0	1
ABHD5	0	1
ABHD6	0	1
ABHD8	0	1
ABI1	0	1
ABI2	0	1
ABI3	1	0
ABI3BP	0	0
ABL1	0	1
ABL2	0	1
ABLIM1	0	0
ABLIM2	1	0
ABLIM3	0	0
ABO	0	1
ABR	0	0
ABRA	0	0
ABRACL	0	1
ABT1	0	1
ABTB1	0	0
ABTB2	0	0
ACAA1	0	1
ACAA2	0	1
ACACA	0	1
ACACB	0	0
ACAD10	0	1
ACAD11	0	1
ACAD8	0	1
ACAD9	0	1
ACADL	1	0
ACADM	0	1
ACADS	0	1
ACADSB	0	1
ACADVL	0	1
ACAN	0	0
ACAP1	0	1
ACAP2	0	1
ACAP3	0	1
ACAT1	0	1
ACAT2	0	1
ACBD3	0	1
ACBD4	0	1
ACBD5	0	1
ACBD6	0	1
ACBD7	0	0
ACCS	0	1
ACCSL	1	0
ACD	0	1
ACE	0	0
ACE2	0	0
ACER1	1	0
ACER2	0	1
ACER3	0	1
ACHE	0	1
ACIN1	0	1
ACKR1	0	0
ACKR2	0	0
ACKR3	1	0
ACKR4	0	0
ACLY	0	1
ACMSD	1	0
ACO1	0	1
ACO2	0	1
ACOD1	0	1
ACOT1	0	0
ACOT11	0	0
ACOT12	0	0
ACOT13	0	1
ACOT2	0	0
ACOT4	1	0
ACOT6	1	0
ACOT7	0	1
ACOT8	0	1
ACOT9	0	1
ACOX1	0	1
ACOX2	1	0
ACOX3	0	1
ACOXL	0	0
ACP1	0	1
ACP2	0	1
ACP5	0	0
ACP6	0	0
ACP7	0	1
ACPP	0	0
ACPT	0	0
ACR	1	0
ACRBP	0	1
ACRC	0	0
ACRV1	0	0
ACSBG1	0	0
ACSBG2	0	0
ACSF2	0	1
ACSF3	0	1
ACSL1	0	1
ACSL3	0	1
ACSL4	0	1
ACSL5	0	0
ACSL6	0	0
ACSM1	0	0
ACSM2A	1	0
ACSM2B	0	0
ACSM3	0	1
ACSM4	0	0
ACSM5	1	0
ACSM6	1	0
ACSS1	0	0
ACSS2	0	1
ACSS3	1	0
ACTA1	0	0
ACTA2	0	0
ACTB	0	1
ACTBL2	1	0
ACTC1	0	0
ACTG1	0	1
ACTG2	0	0
ACTL10	0	0
ACTL6A	0	1
ACTL6B	1	0
ACTL7A	1	0
ACTL7B	1	0
ACTL8	0	1
ACTL9	0	0
ACTN1	0	1
ACTN2	0	0
ACTN3	0	1
ACTN4	0	1
ACTR10	0	1
ACTR1A	0	1
ACTR1B	0	1
ACTR2	0	1
ACTR3	0	1
ACTR3B	0	1
ACTR3C	0	1
ACTR5	0	1
ACTR6	0	1
ACTR8	0	1
ACTRT1	1	0
ACTRT2	1	0
ACTRT3	0	0
ACVR1	0	1
ACVR1B	0	1
ACVR1C	0	0
ACVR2A	0	0
ACVR2B	0	1
ACVRL1	0	0
ACY1	0	1
ACY3	1	0
ACYP1	0	1
ACYP2	0	1
ADA	0	1
ADAD1	1	0
ADAD2	1	0
ADAL	0	1
ADAM10	0	1
ADAM11	0	0
ADAM12	1	0
ADAM15	0	1
ADAM17	0	1
ADAM18	1	0
ADAM19	0	0
ADAM2	1	0
ADAM20	1	0
ADAM21	0	0
ADAM22	0	0
ADAM23	1	0
ADAM28	1	0
ADAM29	1	0
ADAM30	1	0
ADAM32	0	0
ADAM33	1	0
ADAM7	1	0
ADAM8	0	1
ADAM9	0	1
ADAMDEC1	1	0
ADAMTS1	1	0
ADAMTS10	0	0
ADAMTS12	1	0
ADAMTS13	0	0
ADAMTS14	0	1
ADAMTS15	1	0
ADAMTS16	1	0
ADAMTS17	0	0
ADAMTS18	1	0
ADAMTS19	1	0
ADAMTS2	1	0
ADAMTS20	0	0
ADAMTS3	0	1
ADAMTS4	0	0
ADAMTS5	1	0
ADAMTS6	0	0
ADAMTS7	1	0
ADAMTS8	1	0
ADAMTS9	1	0
ADAMTSL1	0	0
ADAMTSL2	0	0
ADAMTSL3	0	0
ADAMTSL4	0	1
ADAMTSL5	0	1
ADAP1	0	0
ADAP2	0	0
ADAR	0	1
ADARB1	0	1
ADARB2	0	0
ADAT1	0	1
ADAT2	0	1
ADAT3	0	1
ADCK1	0	1
ADCK2	0	1
ADCK3	0	1
ADCK4	0	1
ADCK5	0	1
ADCY1	0	0
ADCY10	0	0
ADCY2	0	0
ADCY3	0	1
ADCY4	0	0
ADCY5	0	0
ADCY6	0	1
ADCY7	0	1
ADCY8	0	0
ADCY9	0	0
ADCYAP1	0	0
ADCYAP1R1	1	0
ADD1	0	1
ADD2	0	1
ADD3	0	1
ADGB	0	1
ADGRA1	0	1
ADGRA2	0	1
ADGRA3	0	1
ADGRB1	0	1
ADGRB2	0	1
ADGRB3	0	1
ADGRD1	0	1
ADGRE1	0	1
ADGRE2	0	1
ADGRE3	0	1
ADGRE5	0	1
ADGRF1	0	1
ADGRF2	0	1
ADGRF3	0	1
ADGRF4	0	1
ADGRF5	0	1
ADGRG1	0	1
ADGRG2	0	1
ADGRG3	0	1
ADGRG4	0	1
ADGRG5	0	1
ADGRG6	0	1
ADGRG7	0	1
ADGRL1	0	1
ADGRL2	0	1
ADGRL3	0	1
ADGRL4	0	1
ADGRV1	0	1
ADH1A	1	0
ADH1B	1	0
ADH1C	0	1
ADH4	0	0
ADH5	0	1
ADH6	0	0
ADH7	1	0
ADHFE1	0	0
ADI1	0	1
ADIG	1	0
ADIPOQ	1	0
ADIPOR1	0	1
ADIPOR2	0	1
ADIRF	1	0
ADK	0	1
ADM	0	0
ADM2	0	1
ADM5	0	1
ADNP	0	1
ADNP2	0	1
ADO	0	1
ADORA1	1	0
ADORA2A	0	0
ADORA2B	0	1
ADORA3	0	0
ADPGK	0	1
ADPRH	0	0
ADPRHL1	0	0
ADPRHL2	0	1
ADPRM	0	1
ADRA1A	0	0
ADRA1B	0	0
ADRA1D	0	0
ADRA2A	1	0
ADRA2B	0	0
ADRA2C	0	0
ADRB1	0	0
ADRB2	0	0
ADRB3	1	0
ADRBK1	0	1
ADRBK2	0	1
ADRM1	0	1
ADSL	0	1
ADSS	0	1
ADSSL1	0	1
ADTRP	0	1
AEBP1	0	0
AEBP2	0	1
AEN	0	1
AES	0	1
AFAP1	0	0
AFAP1L1	0	0
AFAP1L2	1	0
AFF1	0	1
AFF2	0	0
AFF3	0	0
AFF4	0	1
AFG3L2	0	1
AFM	0	0
AFMID	0	1
AFP	0	0
AFTPH	0	1
AGA	0	1
AGAP1	0	1
AGAP11	0	1
AGAP2	0	0
AGAP3	0	1
AGAP4	0	1
AGAP5	0	1
AGAP6	0	1
AGAP9	0	1
AGBL1	1	0
AGBL2	0	0
AGBL3	0	0
AGBL4	0	0
AGBL5	0	1
AGER	0	1
AGFG1	0	1
AGFG2	0	1
AGGF1	0	1
AGK	0	1
AGL	0	1
AGMAT	0	0
AGMO	0	1
AGO1	0	1
AGO2	0	1
AGO3	0	1
AGO4	0	1
AGPAT1	0	1
AGPAT2	0	1
AGPAT3	0	1
AGPAT4	0	1
AGPAT5	0	1
AGPS	0	1
AGR2	1	0
AGR3	1	0
AGRN	0	1
AGRP	1	0
AGT	1	0
AGTPBP1	0	1
AGTR1	1	0
AGTR2	1	0
AGTRAP	0	1
AGXT	1	0
AGXT2	1	0
AHCTF1	0	1
AHCY	0	1
AHCYL1	0	1
AHCYL2	0	1
AHDC1	0	1
AHI1	0	1
AHNAK	0	1
AHNAK2	0	0
AHR	0	0
AHRR	0	0
AHSA1	0	1
AHSA2	0	1
AHSG	1	0
AHSP	0	1
AICDA	0	0
AIDA	0	1
AIF1	0	1
AIF1L	0	1
AIFM1	0	1
AIFM2	0	1
AIFM3	0	0
AIG1	0	1
AIM1	0	0
AIM1L	0	1
AIM2	0	0
AIMP1	0	1
AIMP2	0	1
AIP	0	1
AIPL1	0	0
AIRE	1	0
AJAP1	1	0
AJUBA	0	1
AK1	0	1
AK2	0	1
AK3	0	1
AK4	0	1
AK5	0	0
AK6	0	1
AK7	0	0
AK8	0	0
AK9	0	0
AKAIN1	0	1
AKAP1	0	1
AKAP10	0	1
AKAP11	0	1
AKAP12	0	0
AKAP13	0	0
AKAP14	1	0
AKAP17A	0	1
AKAP2	1	0
AKAP3	0	0
AKAP4	1	0
AKAP5	0	0
AKAP6	0	0
AKAP7	0	1
AKAP8	0	1
AKAP8L	0	1
AKAP9	0	1
AKIP1	0	1
AKIRIN1	0	1
AKIRIN2	0	1
AKNA	0	1
AKNAD1	0	0
AKR1A1	0	1
AKR1B1	0	1
AKR1B10	0	0
AKR1B15	0	0
AKR1C1	0	1
AKR1C2	0	1
AKR1C3	0	1
AKR1C4	1	0
AKR1D1	0	0
AKR1E2	0	1
AKR7A2	0	1
AKR7A3	0	0
AKT1	0	1
AKT1S1	0	1
AKT2	0	1
AKT3	0	0
AKTIP	0	1
ALAD	0	1
ALAS1	0	1
ALAS2	0	1
ALB	0	0
ALCAM	0	0
ALDH16A1	0	1
ALDH18A1	0	1
ALDH1A1	0	1
ALDH1A2	0	1
ALDH1A3	0	0
ALDH1B1	0	1
ALDH1L1	0	0
ALDH1L2	0	1
ALDH2	0	1
ALDH3A1	1	0
ALDH3A2	0	0
ALDH3B1	0	1
ALDH3B2	1	0
ALDH4A1	0	1
ALDH5A1	0	1
ALDH6A1	0	1
ALDH7A1	1	0
ALDH8A1	0	0
ALDH9A1	0	1
ALDOA	0	1
ALDOB	0	0
ALDOC	0	1
ALG1	0	1
ALG10	0	1
ALG10B	0	1
ALG11	0	1
ALG12	0	1
ALG13	0	1
ALG14	0	1
ALG1L	0	1
ALG1L2	0	1
ALG2	0	1
ALG3	0	1
ALG5	0	1
ALG6	0	1
ALG8	0	1
ALG9	0	1
ALK	1	0
ALKBH1	0	1
ALKBH2	0	1
ALKBH3	0	1
ALKBH4	0	1
ALKBH5	0	1
ALKBH6	0	1
ALKBH7	0	1
ALKBH8	0	1
ALLC	1	0
ALMS1	0	1
ALOX12	0	1
ALOX12B	0	0
ALOX15	1	0
ALOX15B	1	0
ALOX5	0	0
ALOX5AP	1	0
ALOXE3	0	0
ALPI	1	0
ALPK1	0	0
ALPK2	0	0
ALPK3	0	0
ALPL	0	0
ALPP	1	0
ALPPL2	1	0
ALS2	0	1
ALS2CL	0	0
ALS2CR11	0	0
ALS2CR12	0	0
ALX1	0	0
ALX3	0	1
ALX4	0	0
ALYREF	0	1
AMACR	0	1
AMBN	1	0
AMBP	1	0
AMBRA1	0	1
AMD1	0	1
AMDHD1	1	0
AMDHD2	0	1
AMELX	1	0
AMELY	1	0
AMER1	0	1
AMER2	0	0
AMER3	1	0
AMFR	0	1
AMH	0	1
AMHR2	0	1
AMIGO1	0	0
AMIGO2	0	1
AMIGO3	0	1
AMMECR1	0	1
AMMECR1L	0	1
AMN	1	0
AMN1	0	1
AMOT	1	0
AMOTL1	0	1
AMOTL2	1	0
AMPD1	1	0
AMPD2	0	1
AMPD3	0	1
AMPH	0	0
AMT	0	1
AMTN	1	0
AMY1A	0	1
AMY1B	0	1
AMY1C	0	1
AMY2A	1	0
AMY2B	0	0
AMZ1	0	0
AMZ2	0	1
ANAPC1	0	1
ANAPC10	0	1
ANAPC11	0	1
ANAPC13	0	1
ANAPC15	0	1
ANAPC16	0	1
ANAPC2	0	1
ANAPC4	0	1
ANAPC5	0	1
ANAPC7	0	1
ANG	0	0
ANGEL1	0	1
ANGEL2	0	1
ANGPT1	0	1
ANGPT2	0	0
ANGPT4	1	0
ANGPTL1	0	0
ANGPTL2	1	0
ANGPTL3	0	0
ANGPTL4	0	0
ANGPTL5	1	0
ANGPTL6	0	0
ANGPTL7	0	0
ANGPTL8	0	1
ANHX	1	0
ANK1	0	1
ANK2	1	0
ANK3	0	1
ANKAR	0	0
ANKDD1A	0	0
ANKDD1B	0	0
ANKEF1	0	1
ANKFN1	0	0
ANKFY1	0	1
ANKH	0	1
ANKHD1	0	1
ANKHD1-EIF4EBP3	0	1
ANKIB1	0	1
ANKK1	1	0
ANKLE1	0	1
ANKLE2	0	1
ANKMY1	0	1
ANKMY2	0	1
ANKRA2	0	1
ANKRD1	1	0
ANKRD10	0	1
ANKRD11	0	1
ANKRD12	0	1
ANKRD13A	0	1
ANKRD13B	0	1
ANKRD13C	0	1
ANKRD13D	0	1
ANKRD16	0	1
ANKRD17	0	1
ANKRD18A	0	0
ANKRD18B	0	1
ANKRD2	1	0
ANKRD20A1	0	1
ANKRD20A2	0	1
ANKRD20A3	0	1
ANKRD20A4	0	1
ANKRD22	1	0
ANKRD23	0	1
ANKRD24	0	0
ANKRD26	0	1
ANKRD27	0	1
ANKRD28	0	1
ANKRD30A	0	0
ANKRD30B	1	0
ANKRD31	0	0
ANKRD33	0	0
ANKRD33B	0	0
ANKRD34A	0	0
ANKRD34B	1	0
ANKRD34C	0	0
ANKRD35	0	0
ANKRD36	0	1
ANKRD36B	0	1
ANKRD37	0	1
ANKRD39	0	1
ANKRD40	0	1
ANKRD42	0	0
ANKRD44	0	0
ANKRD45	0	0
ANKRD46	0	1
ANKRD49	0	1
ANKRD50	0	1
ANKRD52	0	1
ANKRD53	0	0
ANKRD54	0	1
ANKRD55	0	0
ANKRD6	0	0
ANKRD60	0	1
ANKRD61	0	1
ANKRD62	0	0
ANKRD63	0	1
ANKRD65	0	0
ANKRD66	1	0
ANKRD7	1	0
ANKRD9	0	1
ANKS1A	0	1
ANKS1B	0	0
ANKS3	0	1
ANKS4B	0	0
ANKS6	0	1
ANKUB1	0	1
ANKZF1	0	1
ANLN	0	1
ANO1	0	0
ANO10	0	1
ANO2	0	0
ANO3	0	0
ANO4	1	0
ANO5	0	1
ANO6	0	1
ANO7	0	0
ANO8	0	1
ANO9	0	1
ANOS1	0	1
ANP32A	0	1
ANP32B	0	1
ANP32C	0	1
ANP32D	1	0
ANP32E	0	1
ANPEP	0	0
ANTXR1	0	0
ANTXR2	0	1
ANTXRL	0	0
ANXA1	0	1
ANXA10	1	0
ANXA11	0	1
ANXA13	1	0
ANXA2	0	1
ANXA2R	0	1
ANXA3	0	1
ANXA4	0	1
ANXA5	0	1
ANXA6	0	1
ANXA7	0	1
ANXA8	1	0
ANXA8L1	1	0
ANXA9	0	0
AOAH	1	0
AOC1	0	0
AOC2	0	0
AOC3	0	0
AOX1	0	0
AP1AR	0	1
AP1B1	0	1
AP1G1	0	1
AP1G2	0	1
AP1M1	0	1
AP1M2	0	0
AP1S1	0	1
AP1S2	0	1
AP1S3	0	1
AP2A1	0	1
AP2A2	0	1
AP2B1	0	1
AP2M1	0	1
AP2S1	0	1
AP3B1	0	1
AP3B2	0	0
AP3D1	0	1
AP3M1	0	1
AP3M2	0	1
AP3S1	0	1
AP3S2	0	1
AP4B1	0	1
AP4E1	0	1
AP4M1	0	1
AP4S1	0	1
AP5B1	0	1
AP5M1	0	1
AP5S1	0	1
AP5Z1	0	1
APAF1	0	1
APBA1	1	0
APBA2	0	1
APBA3	0	1
APBB1	0	0
APBB1IP	0	0
APBB2	0	0
APBB3	0	1
APC	0	1
APC2	0	0
APCDD1	1	0
APCDD1L	1	0
APCS	1	0
APEH	0	1
APELA	0	1
APEX1	0	1
APEX2	0	1
APH1A	0	1
APH1B	0	1
API5	0	1
APIP	0	1
APITD1	0	1
APITD1-CORT	0	1
APLF	0	0
APLN	1	0
APLNR	0	1
APLP1	0	1
APLP2	0	1
APMAP	0	1
APOA1	0	0
APOA2	0	0
APOA4	0	0
APOA5	1	0
APOB	1	0
APOBEC1	1	0
APOBEC2	0	0
APOBEC3A	0	0
APOBEC3B	0	1
APOBEC3C	0	1
APOBEC3D	0	1
APOBEC3F	0	1
APOBEC3G	0	1
APOBEC3H	0	0
APOBEC4	0	0
APOBR	0	1
APOC1	0	1
APOC2	0	0
APOC3	1	0
APOC4	0	0
APOD	0	0
APOE	0	1
APOF	0	0
APOH	1	0
APOL1	0	1
APOL2	0	1
APOL3	0	0
APOL4	0	1
APOL5	1	0
APOL6	0	0
APOLD1	0	0
APOM	0	1
APOO	0	1
APOOL	0	1
APOPT1	0	1
APP	0	0
APPBP2	0	1
APPL1	0	1
APPL2	0	1
APRT	0	1
APTX	0	1
AQP1	0	1
AQP10	0	1
AQP11	0	1
AQP12A	0	1
AQP12B	1	0
AQP2	1	0
AQP3	0	1
AQP4	1	0
AQP5	1	0
AQP6	0	0
AQP7	0	0
AQP8	1	0
AQP9	0	0
AQR	0	1
AR	1	0
ARAF	0	1
ARAP1	0	1
ARAP2	0	0
ARAP3	0	1
ARC	0	0
ARCN1	0	1
AREG	0	1
AREL1	0	1
ARF1	0	1
ARF3	0	1
ARF4	0	1
ARF5	0	1
ARF6	0	1
ARFGAP1	0	1
ARFGAP2	0	1
ARFGAP3	0	1
ARFGEF1	0	1
ARFGEF2	0	1
ARFGEF3	0	1
ARFIP1	0	1
ARFIP2	0	1
ARFRP1	0	1
ARG1	0	0
ARG2	0	1
ARGFX	0	0
ARGLU1	0	1
ARHGAP1	0	1
ARHGAP10	0	0
ARHGAP11A	0	1
ARHGAP11B	0	1
ARHGAP12	0	1
ARHGAP15	0	1
ARHGAP17	0	1
ARHGAP18	0	1
ARHGAP19	0	1
ARHGAP20	1	0
ARHGAP21	0	1
ARHGAP22	0	1
ARHGAP23	0	0
ARHGAP24	0	1
ARHGAP25	0	1
ARHGAP26	0	0
ARHGAP27	0	0
ARHGAP28	0	1
ARHGAP29	1	0
ARHGAP30	0	0
ARHGAP31	0	0
ARHGAP32	0	0
ARHGAP33	0	1
ARHGAP35	0	1
ARHGAP36	0	0
ARHGAP4	0	1
ARHGAP40	0	1
ARHGAP42	0	1
ARHGAP44	0	0
ARHGAP5	0	1
ARHGAP6	0	1
ARHGAP8	0	0
ARHGAP9	0	0
ARHGDIA	0	1
ARHGDIB	0	1
ARHGDIG	0	1
ARHGEF1	0	1
ARHGEF10	0	1
ARHGEF10L	0	0
ARHGEF11	0	1
ARHGEF12	0	1
ARHGEF15	1	0
ARHGEF16	0	0
ARHGEF17	0	0
ARHGEF18	0	1
ARHGEF19	0	1
ARHGEF2	0	1
ARHGEF25	0	1
ARHGEF26	0	0
ARHGEF28	1	0
ARHGEF3	0	0
ARHGEF33	1	0
ARHGEF35	0	0
ARHGEF37	1	0
ARHGEF38	1	0
ARHGEF39	0	1
ARHGEF4	1	0
ARHGEF40	0	0
ARHGEF5	0	0
ARHGEF6	0	1
ARHGEF7	0	1
ARHGEF9	1	0
ARID1A	0	1
ARID1B	0	1
ARID2	0	1
ARID3A	0	1
ARID3B	0	1
ARID3C	1	0
ARID4A	0	1
ARID4B	0	1
ARID5A	0	1
ARID5B	0	0
ARIH1	0	1
ARIH2	0	1
ARIH2OS	0	1
ARL1	0	1
ARL10	0	0
ARL11	0	0
ARL13A	0	0
ARL13B	0	1
ARL14	1	0
ARL14EP	0	1
ARL14EPL	1	0
ARL15	0	1
ARL16	0	1
ARL17A	0	1
ARL17B	0	1
ARL2	0	1
ARL2BP	0	1
ARL3	0	1
ARL4A	0	1
ARL4C	0	0
ARL4D	0	0
ARL5A	0	1
ARL5B	0	1
ARL5C	1	0
ARL6	0	0
ARL6IP1	0	1
ARL6IP4	0	1
ARL6IP5	0	1
ARL6IP6	0	1
ARL8A	0	1
ARL8B	0	1
ARL9	1	0
ARMC1	0	1
ARMC10	0	1
ARMC12	0	0
ARMC2	0	0
ARMC3	0	0
ARMC4	1	0
ARMC5	0	1
ARMC6	0	1
ARMC7	0	1
ARMC8	0	1
ARMC9	0	0
ARMCX1	0	0
ARMCX2	0	0
ARMCX3	0	1
ARMCX4	0	0
ARMCX5	0	1
ARMCX5-GPRASP2	0	1
ARMCX6	0	1
ARMS2	1	0
ARMT1	0	1
ARNT	0	1
ARNT2	1	0
ARNTL	0	0
ARNTL2	0	0
ARPC1A	0	1
ARPC1B	0	1
ARPC2	0	1
ARPC3	0	1
ARPC4	0	1
ARPC4-TTLL3	0	1
ARPC5	0	1
ARPC5L	0	1
ARPIN	0	1
ARPP19	0	1
ARPP21	1	0
ARR3	1	0
ARRB1	0	1
ARRB2	0	1
ARRDC1	0	1
ARRDC2	0	1
ARRDC3	0	1
ARRDC4	0	1
ARRDC5	1	0
ARSA	0	1
ARSB	0	1
ARSD	0	0
ARSE	0	0
ARSF	1	0
ARSG	0	0
ARSH	1	0
ARSI	1	0
ARSJ	1	0
ARSK	0	1
ART1	1	0
ART3	0	0
ART4	0	0
ART5	0	0
ARTN	0	0
ARV1	0	1
ARVCF	0	1
ARX	0	0
AS3MT	0	1
ASAH1	0	1
ASAH2	0	0
ASAH2B	0	1
ASAP1	0	1
ASAP2	0	1
ASAP3	0	1
ASB1	0	1
ASB10	1	0
ASB11	0	0
ASB12	0	0
ASB13	0	1
ASB14	0	0
ASB15	0	0
ASB16	0	1
ASB17	1	0
ASB18	1	0
ASB2	1	0
ASB3	0	1
ASB4	1	0
ASB5	1	0
ASB6	0	1
ASB7	0	1
ASB8	0	1
ASB9	0	0
ASCC1	0	1
ASCC2	0	1
ASCC3	0	1
ASCL1	0	0
ASCL2	0	0
ASCL3	1	0
ASCL4	1	0
ASCL5	1	0
ASF1A	0	1
ASF1B	0	1
ASGR1	0	0
ASGR2	1	0
ASH1L	0	1
ASH2L	0	1
ASIC1	0	0
ASIC2	1	0
ASIC3	0	1
ASIC4	0	1
ASIC5	1	0
ASIP	1	0
ASL	0	1
ASMT	1	0
ASMTL	0	1
ASNA1	0	1
ASNS	0	1
ASNSD1	0	1
ASPA	1	0
ASPDH	1	0
ASPG	1	0
ASPH	0	1
ASPHD1	0	0
ASPHD2	0	0
ASPM	0	1
ASPN	0	1
ASPRV1	0	0
ASPSCR1	0	1
ASRGL1	0	1
ASS1	0	1
ASTE1	0	1
ASTL	1	0
ASTN1	0	0
ASTN2	0	1
ASUN	0	1
ASXL1	0	1
ASXL2	0	1
ASXL3	1	0
ASZ1	0	0
ATAD1	0	1
ATAD2	0	1
ATAD2B	0	1
ATAD3A	0	1
ATAD3B	0	1
ATAD3C	0	0
ATAD5	0	1
ATAT1	0	1
ATCAY	0	0
ATE1	0	1
ATF1	0	1
ATF2	0	1
ATF3	0	1
ATF4	0	1
ATF5	0	1
ATF6	0	1
ATF6B	0	1
ATF7	0	1
ATF7IP	0	1
ATF7IP2	0	1
ATG10	0	1
ATG101	0	1
ATG12	0	1
ATG13	0	1
ATG14	0	1
ATG16L1	0	1
ATG16L2	0	1
ATG2A	0	1
ATG2B	0	1
ATG3	0	1
ATG4A	0	1
ATG4B	0	1
ATG4C	0	1
ATG4D	0	1
ATG5	0	1
ATG7	0	1
ATG9A	0	1
ATG9B	0	1
ATHL1	0	1
ATIC	0	1
ATL1	0	0
ATL2	0	1
ATL3	0	1
ATM	0	1
ATMIN	0	1
ATN1	0	1
ATOH1	1	0
ATOH7	1	0
ATOH8	1	0
ATOX1	0	1
ATP10A	1	0
ATP10B	1	0
ATP10D	0	0
ATP11A	0	1
ATP11AUN	1	0
ATP11B	0	1
ATP11C	0	1
ATP12A	1	0
ATP13A1	0	1
ATP13A2	0	1
ATP13A3	0	1
ATP13A4	0	0
ATP13A5	1	0
ATP1A1	0	1
ATP1A2	0	0
ATP1A3	0	0
ATP1A4	1	0
ATP1B1	0	1
ATP1B2	0	1
ATP1B3	0	1
ATP1B4	0	0
ATP23	0	1
ATP2A1	0	1
ATP2A2	0	1
ATP2A3	0	1
ATP2B1	0	1
ATP2B2	1	0
ATP2B3	0	0
ATP2B4	0	1
ATP2C1	0	1
ATP2C2	1	0
ATP4A	0	0
ATP4B	1	0
ATP5A1	0	1
ATP5B	0	1
ATP5C1	0	1
ATP5D	0	1
ATP5E	0	1
ATP5F1	0	1
ATP5G1	0	1
ATP5G2	0	1
ATP5G3	0	1
ATP5H	0	1
ATP5I	0	1
ATP5J	0	1
ATP5J2	0	1
ATP5J2-PTCD1	0	0
ATP5L	0	1
ATP5L2	1	0
ATP5O	0	1
ATP5S	0	1
ATP5SL	0	1
ATP6AP1	0	1
ATP6AP1L	0	1
ATP6AP2	0	1
ATP6V0A1	0	1
ATP6V0A2	0	1
ATP6V0A4	1	0
ATP6V0B	0	1
ATP6V0C	0	1
ATP6V0D1	0	1
ATP6V0D2	0	0
ATP6V0E1	0	1
ATP6V0E2	0	1
ATP6V1A	0	1
ATP6V1B1	1	0
ATP6V1B2	0	1
ATP6V1C1	0	1
ATP6V1C2	0	1
ATP6V1D	0	1
ATP6V1E1	0	1
ATP6V1E2	0	1
ATP6V1F	0	1
ATP6V1G1	0	1
ATP6V1G2	0	0
ATP6V1G3	1	0
ATP6V1H	0	1
ATP7A	0	1
ATP7B	0	1
ATP8A1	0	0
ATP8A2	0	0
ATP8B1	0	0
ATP8B2	0	1
ATP8B3	0	1
ATP8B4	0	0
ATP9A	0	0
ATP9B	0	1
ATPAF1	0	1
ATPAF2	0	1
ATPIF1	0	1
ATR	0	1
ATRAID	0	1
ATRIP	0	1
ATRN	0	1
ATRNL1	1	0
ATRX	0	1
ATXN1	0	0
ATXN10	0	1
ATXN1L	0	1
ATXN2	0	1
ATXN2L	0	1
ATXN3	0	1
ATXN3L	0	1
ATXN7	0	1
ATXN7L1	0	1
ATXN7L2	0	1
ATXN7L3	0	1
ATXN7L3B	0	1
AUH	0	1
AUNIP	0	1
AUP1	0	1
AURKA	0	1
AURKAIP1	0	1
AURKB	0	1
AURKC	0	1
AUTS2	1	0
AVEN	0	1
AVIL	0	0
AVL9	0	1
AVP	1	0
AVPI1	0	1
AVPR1A	0	0
AVPR1B	1	0
AVPR2	0	0
AWAT1	1	0
AWAT2	1	0
AXDND1	0	0
AXIN1	0	1
AXIN2	0	1
AXL	0	0
AZGP1	1	0
AZI2	0	1
AZIN1	0	1
AZIN2	0	0
AZU1	0	0
B2M	0	1
B3GALNT1	0	0
B3GALNT2	0	1
B3GALT1	0	1
B3GALT2	0	0
B3GALT4	0	0
B3GALT5	1	0
B3GALT6	0	1
B3GAT1	0	0
B3GAT2	1	0
B3GAT3	0	1
B3GLCT	0	1
B3GNT2	0	1
B3GNT3	0	0
B3GNT4	0	1
B3GNT5	0	1
B3GNT6	0	0
B3GNT7	0	0
B3GNT8	0	0
B3GNT9	0	0
B3GNTL1	0	1
B4GALNT1	0	1
B4GALNT2	1	0
B4GALNT3	0	0
B4GALNT4	0	1
B4GALT1	0	1
B4GALT2	0	1
B4GALT3	0	1
B4GALT4	0	1
B4GALT5	0	1
B4GALT6	0	0
B4GALT7	0	1
B4GAT1	0	1
B9D1	0	1
B9D2	0	1
BAALC	1	0
BAAT	0	0
BABAM1	0	1
BACE1	0	1
BACE2	0	0
BACH1	0	1
BACH2	0	0
BAD	0	1
BAG1	0	1
BAG2	0	1
BAG3	0	1
BAG4	0	1
BAG5	0	1
BAG6	0	1
BAGE2	0	1
BAHCC1	0	1
BAHD1	0	1
BAIAP2	0	1
BAIAP2L1	0	1
BAIAP2L2	0	0
BAIAP3	0	0
BAK1	0	1
BAMBI	0	1
BANF1	0	1
BANF2	1	0
BANK1	1	0
BANP	0	1
BAP1	0	1
BARD1	0	1
BARHL1	1	0
BARHL2	0	0
BARX1	1	0
BARX2	1	0
BASP1	1	0
BATF	0	0
BATF2	0	1
BATF3	0	0
BAX	0	1
BAZ1A	0	1
BAZ1B	0	1
BAZ2A	0	1
BAZ2B	0	1
BBC3	0	1
BBIP1	0	1
BBOF1	0	1
BBOX1	1	0
BBS1	0	1
BBS10	0	1
BBS12	0	1
BBS2	0	1
BBS4	0	1
BBS5	0	1
BBS7	0	1
BBS9	0	0
BBX	0	1
BCAM	0	0
BCAN	0	1
BCAP29	0	1
BCAP31	0	1
BCAR1	0	1
BCAR3	0	0
BCAS1	0	0
BCAS2	0	1
BCAS3	0	1
BCAS4	0	0
BCAT1	0	1
BCAT2	0	1
BCCIP	0	1
BCDIN3D	0	1
BCHE	0	0
BCKDHA	0	1
BCKDHB	0	1
BCKDK	0	1
BCL10	0	1
BCL11A	1	0
BCL11B	1	0
BCL2	0	0
BCL2A1	0	0
BCL2L1	0	1
BCL2L10	1	0
BCL2L11	0	1
BCL2L12	0	1
BCL2L13	0	1
BCL2L14	1	0
BCL2L15	0	0
BCL2L2	0	1
BCL2L2-PABPN1	0	1
BCL3	0	0
BCL6	0	1
BCL6B	0	1
BCL7A	0	1
BCL7B	0	1
BCL7C	0	1
BCL9	0	1
BCL9L	0	1
BCLAF1	0	1
BCO1	1	0
BCO2	0	0
BCOR	0	1
BCORL1	0	1
BCR	0	1
BCS1L	0	1
BDH1	0	0
BDH2	0	1
BDKRB1	0	0
BDKRB2	1	0
BDP1	0	1
BEAN1	1	0
BECN1	0	1
BECN2	0	1
BEGAIN	0	0
BEND2	0	0
BEND3	0	1
BEND4	1	0
BEND5	1	0
BEND6	0	0
BEND7	0	1
BEST1	0	0
BEST2	0	0
BEST3	0	0
BEST4	0	0
BET1	0	1
BET1L	0	1
BEX1	1	0
BEX2	0	1
BEX3	0	1
BEX4	0	1
BEX5	0	0
BFAR	0	1
BFSP1	0	0
BFSP2	1	0
BGLAP	0	0
BGN	1	0
BHLHA15	0	0
BHLHA9	1	0
BHLHB9	0	1
BHLHE22	1	0
BHLHE23	1	0
BHLHE40	0	1
BHLHE41	1	0
BHMT	1	0
BHMT2	0	0
BICC1	1	0
BICD1	0	1
BICD2	0	1
BID	0	1
BIK	0	0
BIN1	0	1
BIN2	0	0
BIN3	0	1
BIRC2	0	1
BIRC3	0	0
BIRC5	0	1
BIRC6	0	1
BIRC7	0	0
BIRC8	1	0
BIVM	0	1
BIVM-ERCC5	0	1
BLCAP	0	1
BLID	1	0
BLK	1	0
BLM	0	1
BLMH	0	1
BLNK	1	0
BLOC1S1	0	1
BLOC1S2	0	1
BLOC1S3	0	1
BLOC1S4	0	1
BLOC1S5	0	1
BLOC1S6	0	1
BLVRA	0	1
BLVRB	0	1
BLZF1	0	1
BMF	0	0
BMI1	0	1
BMP1	0	1
BMP10	0	0
BMP15	1	0
BMP2	0	0
BMP2K	0	1
BMP3	0	0
BMP4	0	0
BMP5	1	0
BMP6	0	0
BMP7	0	1
BMP8A	0	0
BMP8B	0	0
BMPER	1	0
BMPR1A	0	1
BMPR1B	1	0
BMPR2	0	1
BMS1	0	1
BMX	0	1
BNC1	1	0
BNC2	1	0
BNIP1	0	1
BNIP2	0	1
BNIP3	0	1
BNIP3L	0	1
BNIPL	0	0
BOC	1	0
BOD1	0	1
BOD1L1	0	1
BOD1L2	1	0
BOK	0	0
BOLA1	0	0
BOLA2	0	1
BOLA2B	0	1
BOLA3	0	1
BOLL	0	0
BOP1	0	1
BORA	0	1
BORCS5	0	1
BORCS6	0	1
BORCS7	0	1
BORCS8	0	1
BPGM	0	1
BPHL	0	1
BPI	1	0
BPIFA1	1	0
BPIFA2	1	0
BPIFA3	1	0
BPIFB1	1	0
BPIFB2	1	0
BPIFB3	1	0
BPIFB4	1	0
BPIFB6	1	0
BPIFC	1	0
BPNT1	0	1
BPTF	0	1
BPY2	0	1
BPY2B	0	1
BPY2C	0	1
BRAF	0	1
BRAP	0	1
BRAT1	0	1
BRCA1	0	1
BRCA2	0	1
BRCC3	0	1
BRD1	0	1
BRD2	0	1
BRD3	0	1
BRD4	0	1
BRD7	0	1
BRD8	0	1
BRD9	0	1
BRDT	0	0
BRE	0	1
BRF1	0	1
BRF2	0	1
BRI3	0	1
BRI3BP	0	1
BRICD5	0	1
BRINP1	1	0
BRINP2	1	0
BRINP3	0	1
BRIP1	0	1
BRIX1	0	1
BRK1	0	1
BRMS1	0	1
BRMS1L	0	1
BROX	0	1
BRPF1	0	1
BRPF3	0	1
BRS3	1	0
BRSK1	0	1
BRSK2	0	0
BRWD1	0	1
BRWD3	0	1
BSCL2	0	1
BSDC1	0	1
BSG	0	1
BSN	0	0
BSND	1	0
BSPH1	1	0
BSPRY	0	0
BST1	0	0
BST2	0	1
BSX	1	0
BTAF1	0	1
BTBD1	0	1
BTBD10	0	1
BTBD11	1	0
BTBD16	1	0
BTBD17	1	0
BTBD18	0	0
BTBD19	0	1
BTBD2	0	1
BTBD3	0	1
BTBD6	0	0
BTBD7	0	1
BTBD8	0	0
BTBD9	0	0
BTC	1	0
BTD	0	1
BTF3	0	1
BTF3L4	0	1
BTG1	0	1
BTG2	0	1
BTG3	0	1
BTG4	1	0
BTK	0	1
BTLA	0	0
BTN1A1	0	0
BTN2A1	0	1
BTN2A2	0	1
BTN3A1	0	1
BTN3A2	0	1
BTN3A3	0	0
BTNL10	0	1
BTNL2	0	1
BTNL3	0	0
BTNL8	0	0
BTNL9	0	1
BTRC	0	1
BUB1	0	1
BUB1B	0	1
BUB3	0	1
BUD13	0	1
BUD31	0	1
BVES	0	0
BYSL	0	1
BZW1	0	1
BZW2	0	1
C10orf10	0	0
C10orf105	0	0
C10orf107	1	0
C10orf111	0	0
C10orf113	0	0
C10orf12	0	1
C10orf120	1	0
C10orf126	1	0
C10orf128	0	1
C10orf131	0	0
C10orf142	0	1
C10orf2	0	1
C10orf25	0	0
C10orf35	0	1
C10orf53	1	0
C10orf54	0	1
C10orf55	0	0
C10orf62	1	0
C10orf67	1	0
C10orf71	0	1
C10orf76	0	0
C10orf82	1	0
C10orf88	0	1
C10orf90	1	0
C10orf91	0	0
C10orf95	0	1
C10orf99	1	0
C11orf1	0	1
C11orf16	0	0
C11orf21	0	1
C11orf24	0	1
C11orf31	0	1
C11orf40	1	0
C11orf42	0	0
C11orf44	1	0
C11orf45	0	0
C11orf49	0	1
C11orf52	0	0
C11orf53	1	0
C11orf54	0	1
C11orf57	0	1
C11orf58	0	1
C11orf63	0	0
C11orf65	0	0
C11orf68	0	1
C11orf70	0	0
C11orf71	0	1
C11orf73	0	1
C11orf74	0	1
C11orf80	0	1
C11orf84	0	1
C11orf85	0	0
C11orf86	1	0
C11orf87	1	0
C11orf88	1	0
C11orf91	1	0
C11orf94	0	0
C11orf95	0	1
C11orf96	0	1
C11orf97	0	1
C11orf98	0	1
C12orf10	0	1
C12orf29	0	1
C12orf4	0	1
C12orf40	0	1
C12orf42	1	0
C12orf43	0	1
C12orf45	0	1
C12orf49	0	1
C12orf50	1	0
C12orf54	1	0
C12orf56	0	0
C12orf57	0	1
C12orf60	0	1
C12orf65	0	1
C12orf66	0	1
C12orf71	0	0
C12orf73	0	1
C12orf74	1	0
C12orf75	0	0
C12orf76	0	1
C12orf77	1	0
C12orf80	0	1
C14orf1	0	1
C14orf105	0	0
C14orf119	0	1
C14orf132	0	1
C14orf142	0	1
C14orf159	0	1
C14orf166	0	1
C14orf169	0	1
C14orf177	1	0
C14orf178	1	0
C14orf180	0	0
C14orf2	0	1
C14orf28	0	0
C14orf37	0	0
C14orf39	0	0
C14orf79	0	0
C14orf80	0	1
C14orf93	0	1
C15orf32	1	0
C15orf38-AP3S2	1	0
C15orf39	0	1
C15orf40	0	1
C15orf41	0	1
C15orf43	1	0
C15orf48	1	0
C15orf52	0	0
C15orf53	1	0
C15orf54	1	0
C15orf56	1	0
C15orf57	0	1
C15orf59	1	0
C15orf61	0	1
C15orf62	0	0
C15orf65	0	1
C16orf13	0	1
C16orf45	0	0
C16orf46	0	0
C16orf47	0	1
C16orf52	0	1
C16orf54	1	0
C16orf58	0	1
C16orf59	0	1
C16orf62	0	1
C16orf70	0	1
C16orf71	0	0
C16orf72	0	1
C16orf74	1	0
C16orf78	1	0
C16orf82	0	1
C16orf86	0	0
C16orf87	0	1
C16orf89	0	0
C16orf90	1	0
C16orf91	0	1
C16orf92	1	0
C16orf95	0	1
C16orf96	0	0
C16orf97	1	0
C17orf100	0	1
C17orf102	1	0
C17orf105	1	0
C17orf107	0	0
C17orf112	1	0
C17orf47	1	0
C17orf49	0	1
C17orf50	1	0
C17orf51	0	0
C17orf53	0	1
C17orf58	0	1
C17orf62	0	1
C17orf64	1	0
C17orf67	0	0
C17orf74	0	0
C17orf75	0	1
C17orf77	1	0
C17orf78	0	0
C17orf80	0	1
C17orf82	1	0
C17orf89	0	1
C17orf96	0	1
C17orf97	1	0
C17orf98	1	0
C17orf99	0	1
C18orf21	0	1
C18orf25	0	1
C18orf32	0	1
C18orf54	0	1
C18orf63	1	0
C18orf65	0	1
C18orf8	0	1
C19orf12	0	1
C19orf18	1	0
C19orf24	0	1
C19orf25	0	1
C19orf33	1	0
C19orf35	0	0
C19orf38	0	0
C19orf43	0	1
C19orf44	0	1
C19orf45	1	0
C19orf47	0	1
C19orf48	0	1
C19orf52	0	1
C19orf53	0	1
C19orf54	0	1
C19orf57	0	1
C19orf60	0	1
C19orf66	0	1
C19orf67	0	0
C19orf68	0	1
C19orf70	0	1
C19orf71	0	1
C19orf73	0	1
C19orf81	0	1
C19orf84	0	1
C1D	0	1
C1GALT1	0	1
C1GALT1C1	0	1
C1GALT1C1L	0	1
C1orf100	0	1
C1orf101	0	0
C1orf105	1	0
C1orf106	0	0
C1orf109	0	1
C1orf111	0	0
C1orf112	0	1
C1orf115	1	0
C1orf116	0	1
C1orf122	0	1
C1orf123	0	1
C1orf127	1	0
C1orf131	0	1
C1orf137	1	0
C1orf141	0	0
C1orf146	0	0
C1orf158	1	0
C1orf159	0	1
C1orf162	0	1
C1orf167	0	1
C1orf168	0	0
C1orf174	0	1
C1orf185	1	0
C1orf186	1	0
C1orf189	0	0
C1orf194	1	0
C1orf195	1	0
C1orf198	0	1
C1orf204	0	0
C1orf21	0	0
C1orf210	0	0
C1orf216	0	1
C1orf226	0	1
C1orf228	1	0
C1orf229	0	0
C1orf233	0	1
C1orf234	1	0
C1orf27	0	1
C1orf43	0	1
C1orf50	0	1
C1orf52	0	1
C1orf53	0	0
C1orf54	0	0
C1orf56	0	1
C1orf61	0	0
C1orf64	1	0
C1orf68	1	0
C1orf87	1	0
C1orf94	1	0
C1orf95	1	0
C1QA	1	0
C1QB	1	0
C1QBP	0	1
C1QC	1	0
C1QL1	0	0
C1QL2	1	0
C1QL3	0	0
C1QL4	0	0
C1QTNF1	1	0
C1QTNF2	0	0
C1QTNF3	0	0
C1QTNF4	1	0
C1QTNF5	0	0
C1QTNF6	0	0
C1QTNF7	0	0
C1QTNF8	1	0
C1QTNF9	1	0
C1QTNF9B	0	0
C1QTNF9B-AS1	0	1
C1RL	0	1
C1S	0	0
C2	0	0
C20orf141	1	0
C20orf144	0	0
C20orf173	1	0
C20orf194	0	1
C20orf195	0	0
C20orf196	0	1
C20orf197	1	0
C20orf202	0	0
C20orf203	0	1
C20orf24	0	1
C20orf27	0	1
C20orf78	1	0
[truncated: 18,115 more rows]

## Sheet: Z score and Delta Z score
Gene Name	Gene ID	sgCtrl Z score	sgFXN Z score	Delta Z Score
A1BG	1	0.168432	0.825053	0.464301
A1CF	29974	-0.670148	0.0981307	0.543255
A2M	2	0.269429	-1.19331	-1.03432
A2ML1	144568	-0.795424	-0.813894	-0.0130601
A3GALT2	127550	1.41582	1.25432	-0.114194
A4GALT	53947	-0.871729	0.416008	0.910568
A4GNT	51146	-0.152657	0.181534	0.236309
AAAS	8086	-1.31688	-1.09045	0.160113
AACS	65985	0.428815	-0.71784	-0.810807
AADAC	13	-0.241711	-1.52368	-0.906493
AADACL2	344752	-1.35347	-3.1577	-1.27578
AADACL3	126767	-0.550042	-0.590725	-0.0287674
AADACL4	343066	-1.068	-0.567204	0.354119
AADAT	51166	0.0488086	0.952401	0.638936
AAGAB	79719	0.0201838	-0.0598392	-0.0565848
AAK1	22848	-1.66645	-1.3557	0.219729
AAMDC	28971	-0.389986	-0.333809	0.0397234
AAMP	14	-0.0507892	-0.790423	-0.523
AANAT	15	0.152692	0.788543	0.449615
AAR2	25980	1.16056	1.18249	0.0155002
AARD	441376	-1.53466	-0.534942	0.706911
AARS1	16	-0.861225	-0.580927	0.198201
AARS2	57505	-1.73783	-0.959903	0.550077
AARSD1	80755	-0.354992	0.183509	0.380777
AASDH	132949	0.458299	0.385834	-0.0512409
AASDHPPT	60496	-0.274948	0.0566442	0.234471
AASS	10157	-1.58401	-2.16727	-0.412426
AATF	26574	-2.21659	-1.19468	0.722595
AATK	9625	0.557202	0.0982918	-0.324499
ABALON	103021294	-1.23797	-1.84373	-0.428335
ABAT	18	-0.5463	-0.175109	0.262472
ABCA1	19	-0.493063	-0.440248	0.0373459
ABCA10	10349	-1.00597	-0.488731	0.365746
ABCA12	26154	-0.547425	-0.306495	0.170364
ABCA13	154664	-0.0527272	-0.353483	-0.212667
ABCA2	20	-0.06681	0.803896	0.615682
ABCA3	21	0.331791	0.704348	0.263438
ABCA4	24	-1.20172	-1.64785	-0.315464
ABCA5	23461	-2.34078	-1.0615	0.904584
ABCA6	23460	0.829854	0.251133	-0.409218
ABCA7	10347	0.11473	-0.665444	-0.551667
ABCA8	10351	-1.53885	-1.31349	0.159352
ABCA9	10350	-1.08198	-1.31099	-0.161937
ABCB1	5243	0.219908	-0.0855977	-0.216025
ABCB10	23456	1.66716	1.45023	-0.153395
ABCB11	8647	-0.258355	-0.607015	-0.24654
ABCB4	5244	-0.724098	-0.545653	0.12618
ABCB5	340273	-1.12207	-0.108547	0.716668
ABCB6	10058	0.71866	0.273983	-0.314433
ABCB7	22	-2.71039	-5.6555	-2.08251
ABCB8	11194	-0.374755	-1.71829	-0.950024
ABCB9	23457	-0.154737	-0.606398	-0.319373
ABCC1	4363	1.77327	1.05757	-0.506075
ABCC10	89845	-1.62008	-0.53015	0.770694
ABCC11	85320	0.619786	0.0675486	-0.39049
ABCC12	94160	0.931543	0.233624	-0.493503
ABCC2	1244	-1.42839	-0.924415	0.356361
ABCC3	8714	-0.789572	-0.389154	0.283139
ABCC4	10257	0.20418	0.763896	0.395779
ABCC5	10057	0.203867	-1.36667	-1.11054
ABCC6	368	-0.775665	-1.37627	-0.424692
ABCC8	6833	-0.526218	-0.0210892	0.35718
ABCC9	10060	0.316763	-0.0190782	-0.237476
ABCD1	215	1.24811	1.06759	-0.127643
ABCD2	225	0.480757	-0.438998	-0.650365
ABCD3	5825	-1.4079	-1.07402	0.236088
ABCD4	5826	-0.686158	0.477346	0.822722
ABCE1	6059	-2.63359	-2.14751	0.343707
ABCF1	23	-1.67536	-1.58398	0.0646133
ABCF2	10061	0.105627	0.828231	0.510958
ABCF3	55324	0.619141	0.424626	-0.137543
ABCG1	9619	-0.220099	0.780842	0.707772
ABCG2	9429	1.09881	0.843186	-0.180753
ABCG4	64137	1.64378	1.2048	-0.310402
ABCG5	64240	-0.96742	-0.0853984	0.623683
ABCG8	64241	1.68405	1.13125	-0.390889
ABHD1	84696	-0.413154	-0.326818	0.0610484
ABHD10	55347	0.0819595	-0.205524	-0.203281
ABHD11	83451	-0.16048	-0.0727924	0.0620045
ABHD12	26090	0.216121	0.641164	0.300551
ABHD12B	145447	-0.699039	-0.44323	0.180885
ABHD13	84945	1.70578	1.14642	-0.395522
ABHD14A	25864	2.16213	1.76569	-0.280321
ABHD14A-ACY1	100526760	0.502216	0.342394	-0.113011
ABHD14B	84836	2.50923	1.93797	-0.403944
ABHD15	116236	0.0808046	-0.237158	-0.224834
ABHD16A	7920	0.796773	-0.180247	-0.690857
ABHD16B	140701	-0.393499	-0.321985	0.0505677
ABHD17A	81926	-1.87752	-2.83142	-0.674512
ABHD17B	51104	1.50222	1.13398	-0.260388
ABHD17C	58489	1.33796	0.803439	-0.377964
ABHD18	80167	-1.28521	-0.187636	0.776103
ABHD2	11057	-0.811937	-1.36797	-0.393177
ABHD3	171586	-0.909977	-0.0452777	0.611435
ABHD4	63874	-0.756099	0.452334	0.854491
ABHD5	51099	-1.9082	-1.24337	0.470105
ABHD6	57406	0.11725	-0.682853	-0.565758
ABHD8	79575	-0.212197	0.596686	0.571967
ABI1	10006	0.554229	0.961468	0.287961
ABI2	10152	-1.88988	-1.5715	0.225126
ABI3	51225	1.6599	1.25526	-0.28612
ABI3BP	25890	-1.59283	-1.17529	0.295248
ABITRAM	54942	-1.23955	-1.31991	-0.0568274
ABL1	25	-2.80604	-4.57913	-1.25376
ABL2	27	-1.68775	-2.15201	-0.328279
ABLIM1	3983	-0.473216	-0.42417	0.0346805
ABLIM2	84448	-1.04443	-0.646161	0.281622
ABLIM3	22885	1.92	1.87018	-0.0352327
ABO	28	0.844415	-0.193189	-0.733697
ABR	29	-1.20639	-0.114835	0.771847
ABRA	137735	0.646857	0.339052	-0.217651
ABRACL	58527	1.10259	-0.125657	-0.868505
ABRAXAS1	84142	0.266663	0.191993	-0.0527999
ABRAXAS2	23172	1.72889	1.26894	-0.325233
ABT1	29777	-3.16471	-1.37624	1.26464
ABTB1	80325	-1.46487	-0.586892	0.620827
ABTB2	25841	-0.0255768	0.915335	0.665325
ACAA1	30	-2.06902	-2.41344	-0.243541
ACAA2	10449	-0.445007	-0.642937	-0.139958
ACACA	31	-0.201661	1.11979	0.93441
ACACB	32	-0.693026	-0.393529	0.211776
ACAD10	80724	-1.53622	-1.11738	0.296166
ACAD11	84129	-0.267628	0.210098	0.337803
ACAD8	27034	1.94082	1.30948	-0.446425
ACAD9	28976	1.01873	-0.506302	-1.07836
ACADL	33	-0.429098	-0.913473	-0.342505
ACADM	34	0.0695571	0.142638	0.0516758
ACADS	35	0.56815	0.796785	0.161669
ACADSB	36	-0.305249	0.00522026	0.219535
ACADVL	37	-1.38502	-0.478236	0.641191
ACAN	176	-0.64578	-0.593227	0.0371607
ACAP1	9744	-1.29995	-0.151892	0.811797
ACAP2	23527	0.53488	-0.123796	-0.465754
ACAP3	116983	1.10077	0.450115	-0.460083
ACAT1	38	-1.26387	-0.0567676	0.853548
ACAT2	39	-1.63034	-0.746154	0.625213
ACBD3	64746	-0.891102	-0.841898	0.0347925
ACBD4	79777	0.798841	0.594556	-0.144452
ACBD5	91452	1.2222	1.5143	0.206548
ACBD6	84320	1.07751	0.570009	-0.358856
ACBD7	414149	1.22599	0.779336	-0.315836
ACCS	84680	0.468795	0.356111	-0.0796796
ACCSL	390110	0.425463	1.22573	0.565874
ACD	65057	1.80499	1.48597	-0.225576
ACE	1636	-0.496192	-0.0798542	0.294395
ACE2	59272	-0.318107	-0.189863	0.0906818
ACER1	125981	-1.2803	-0.963803	0.223797
ACER2	340485	-0.754965	-1.29286	-0.38035
ACER3	55331	-0.930393	-1.75962	-0.586349
ACHE	43	-0.752533	-0.590596	0.114507
ACIN1	22985	0.634109	-0.156161	-0.558805
ACKR1	2532	-1.52515	-1.28826	0.167509
ACKR2	1238	0.543782	0.296592	-0.17479
ACKR3	57007	0.528646	0.822794	0.207994
ACKR4	51554	2.46313	2.04218	-0.297659
ACLY	47	-2.72741	-2.21143	0.364848
ACMSD	130013	-1.25825	-0.765905	0.348141
ACO1	48	-1.08944	-1.44305	-0.25004
ACO2	50	-0.400914	-0.713984	-0.221374
ACOD1	730249	0.937828	1.04786	0.0778076
ACOT1	641371	-0.0385468	0.432571	0.33313
ACOT11	26027	1.67661	1.38594	-0.205535
ACOT12	134526	-0.819542	-1.77616	-0.676433
ACOT13	55856	-0.472819	-1.02009	-0.38698
ACOT2	10965	1.97792	1.51056	-0.330478
ACOT4	122970	0.656577	0.814262	0.1115
ACOT6	641372	0.345954	-0.176851	-0.369679
ACOT7	11332	-0.606614	-0.7111	-0.0738826
ACOT8	10005	-0.843189	-1.80869	-0.682713
ACOT9	23597	1.43329	0.843887	-0.416769
ACOX1	51	-0.574597	-1.34727	-0.546362
ACOX2	8309	0.402875	0.00544893	-0.281023
ACOX3	8310	-0.660025	-0.171614	0.345359
ACOXL	55289	-0.579002	-0.589606	-0.00749826
ACP1	52	-0.387591	-1.91743	-1.08176
ACP2	53	-1.50521	-0.350904	0.816217
ACP3	55	1.11066	1.2314	0.0853762
ACP4	93650	-0.0905057	0.812977	0.638859
ACP5	54	0.466897	0.633478	0.117791
ACP6	51205	-1.56941	-1.50913	0.042625
ACP7	390928	0.446716	1.43587	0.699436
ACR	49	-1.22319	-0.241757	0.693976
ACRBP	84519	0.739565	1.25488	0.36438
ACRV1	56	-0.663384	-0.571114	0.0652447
ACSBG1	23205	-0.304045	0.155148	0.324699
ACSBG2	81616	0.038271	1.44959	0.997956
ACSF2	80221	-0.253542	0.661746	0.647206
ACSF3	197322	0.25011	0.435717	0.131244
ACSL1	2180	-0.646063	-0.0340879	0.432731
ACSL3	2181	-0.468182	-0.724522	-0.181259
ACSL4	2182	1.44838	0.249851	-0.847487
ACSL5	51703	0.736454	0.355172	-0.269607
ACSL6	23305	1.68446	1.60213	-0.0582145
ACSM1	116285	-0.744167	0.390058	0.802018
ACSM2A	123876	-0.826394	-0.937363	-0.0784666
ACSM2B	348158	-0.0150874	0.117765	0.0939411
ACSM3	6296	0.0453356	0.0720646	0.0189003
ACSM4	341392	-0.801699	-0.677922	0.0875239
ACSM5	54988	-0.204705	0.203774	0.288838
ACSM6	142827	0.0358229	-0.815482	-0.601963
ACSS1	84532	-0.303854	-1.00864	-0.498356
ACSS2	55902	0.902627	1.15157	0.176028
ACSS3	79611	-0.26712	-0.299769	-0.0230861
ACTA1	58	-1.53028	-0.602713	0.65589
ACTA2	59	-1.15771	0.574846	1.2251
ACTB	60	0.00902146	-0.208252	-0.153636
ACTBL2	345651	-0.328573	-0.602394	-0.193621
ACTC1	70	0.586136	0.747624	0.114189
ACTG1	71	-1.51452	-0.495899	0.720275
ACTG2	72	2.15498	2.0343	-0.0853395
ACTL10	170487	0.973405	-0.0175907	-0.70074
ACTL6A	86	-0.545041	-0.349722	0.138111
ACTL6B	51412	-0.45598	0.800378	0.888379
ACTL7A	10881	0.963824	2.30467	0.948121
ACTL7B	10880	0.625446	-0.216244	-0.595165
ACTL8	81569	1.19221	1.95704	0.540818
ACTL9	284382	-0.55337	-0.083263	0.332416
ACTN1	87	0.161372	-0.214776	-0.265977
ACTN2	88	-0.314188	-0.637479	-0.228601
ACTN3	89	-1.01222	0.370614	0.977814
ACTN4	81	-0.28934	0.510605	0.565647
ACTR10	55860	-2.46142	-2.52543	-0.0452608
ACTR1A	10121	-1.54514	-1.44856	0.0682914
ACTR1B	10120	-1.14628	-2.57354	-1.00922
ACTR2	10097	0.892075	0.164386	-0.514554
ACTR3	10096	-0.668951	-0.869431	-0.141761
ACTR3B	57180	-0.207637	-0.415117	-0.14671
ACTR3C	653857	-0.19422	0.450197	0.455672
ACTR5	79913	-1.27503	-0.163166	0.786209
ACTR6	64431	-0.880075	-1.58342	-0.497343
ACTR8	93973	0.957098	-0.107608	-0.752861
ACTRT1	139741	-0.474913	1.00029	1.04313
ACTRT2	140625	0.7214	1.02175	0.212378
ACTRT3	84517	-1.18519	-0.978604	0.146081
ACVR1	90	-0.750433	-0.633873	0.0824208
ACVR1B	91	-1.20822	-0.586246	0.439803
ACVR1C	130399	-0.603734	-1.14252	-0.380977
ACVR2A	92	-0.419232	-0.523637	-0.0738255
ACVR2B	93	-0.511889	-1.22362	-0.503273
ACVRL1	94	-1.29348	-0.819214	0.335358
ACY3	91703	-0.893505	-0.409634	0.342149
ACYP1	97	-0.287973	0.46463	0.532171
ACYP2	98	0.657416	0.0415989	-0.435449
ADA	100	-0.447459	-0.91962	-0.333868
ADA2	51816	-2.37712	-2.41976	-0.030147
ADAD1	132612	0.346256	-0.143848	-0.346556
ADAD2	161931	-0.738202	-0.324023	0.292868
ADAL	161823	0.172996	-0.880392	-0.744858
ADAM10	102	-1.13078	-1.46753	-0.238116
ADAM11	4185	0.560939	0.650568	0.0633774
ADAM12	8038	-0.509575	-1.03326	-0.370302
ADAM15	8751	1.61153	0.95061	-0.467342
ADAM17	6868	-1.69022	-1.63866	0.0364547
ADAM18	8749	-1.72368	-1.12027	0.426675
ADAM19	8728	-1.01658	-0.529127	0.344681
ADAM2	2515	0.886278	0.237911	-0.458465
ADAM20	8748	2.08338	1.78232	-0.212885
ADAM21	8747	1.73064	0.931867	-0.56482
ADAM22	53616	-0.139495	-0.0196429	0.0847484
ADAM23	8745	-1.80681	-3.31254	-1.06471
ADAM28	10863	1.06326	0.313282	-0.530317
ADAM29	11086	0.773266	0.868147	0.0670908
ADAM30	11085	-1.16057	-0.591208	0.402597
ADAM32	203102	-0.655629	-1.34203	-0.485361
ADAM33	80332	-2.34828	0.246453	1.83476
ADAM7	8756	1.21992	0.257001	-0.680887
ADAM8	101	-0.580507	-0.25275	0.231759
ADAM9	8754	-1.22338	-1.2639	-0.0286511
ADAMDEC1	27299	-0.569942	0.0215789	0.418269
ADAMTS1	9510	0.321542	0.761265	0.310931
ADAMTS10	81794	-0.672564	-0.531457	0.0997781
ADAMTS12	81792	-0.862267	-1.10752	-0.173419
ADAMTS13	11093	-0.361401	0.306074	0.471976
ADAMTS14	140766	-0.77921	-1.99549	-0.860042
ADAMTS15	170689	1.79	1.61244	-0.125556
ADAMTS16	170690	-0.115461	0.81291	0.656457
ADAMTS17	170691	2.10677	1.57729	-0.374394
ADAMTS18	170692	1.2496	0.541911	-0.500411
ADAMTS19	171019	0.360596	-0.456	-0.577421
ADAMTS2	9509	1.35933	0.663752	-0.491848
ADAMTS20	80070	-1.0338	1.05605	1.47775
ADAMTS3	9508	-0.66348	-1.06933	-0.286981
ADAMTS4	9507	0.456743	0.868021	0.290817
ADAMTS5	11096	0.428765	-0.145107	-0.405789
ADAMTS6	11174	-0.126281	-0.828036	-0.496215
ADAMTS7	11173	-1.82501	-1.39798	0.301956
ADAMTS8	11095	1.18388	0.645334	-0.380811
ADAMTS9	56999	0.0373746	-1.00505	-0.737102
ADAMTSL1	92949	0.191148	-0.164373	-0.251391
ADAMTSL2	9719	-0.137018	0.0720378	0.147825
ADAMTSL3	57188	-0.615837	-1.86017	-0.879877
ADAMTSL4	54507	0.727245	0.0057787	-0.510153
ADAMTSL5	339366	0.308473	0.568125	0.183602
ADAP1	11033	-0.308709	-1.22611	-0.648699
ADAP2	55803	-0.578631	-1.66028	-0.764842
ADAR	103	0.230874	-0.762169	-0.702188
ADARB1	104	0.876136	1.13297	0.181608
ADARB2	105	0.0438031	0.0610122	0.0121686
ADAT1	23536	0.138858	0.0120199	-0.0896883
ADAT2	134637	0.84599	0.909979	0.0452474
ADAT3	113179	1.08714	0.671875	-0.293636
ADCK1	57143	-0.869702	0.387845	0.88922
ADCK2	90956	-0.428946	-1.04899	-0.438441
ADCK5	203054	2.14332	2.51149	0.260336
ADCY1	107	0.641078	0.667974	0.0190184
ADCY10	55811	1.19893	0.738963	-0.325245
ADCY2	108	0.371032	0.82697	0.322397
ADCY3	109	-0.978393	-0.843947	0.0950675
ADCY4	196883	-1.88484	-0.734292	0.813563
ADCY5	111	-0.14704	-0.299944	-0.108119
ADCY6	112	-0.660437	-0.38182	0.197012
ADCY7	113	-0.235258	0.625679	0.608774
ADCY8	114	-0.292416	-0.167137	0.0885859
ADCY9	115	1.05128	1.20097	0.105851
ADCYAP1	116	-0.334986	-0.7648	-0.303924
ADCYAP1R1	117	0.386335	0.529338	0.101118
ADD1	118	1.78096	1.8129	0.0225842
ADD2	119	0.285135	0.286659	0.00107807
ADD3	120	-0.117527	0.85517	0.6878
ADGB	79747	-0.239025	-0.329167	-0.0637405
ADGRA1	84435	-0.305472	0.215637	0.368479
ADGRA2	25960	-0.685586	-1.68892	-0.709465
ADGRA3	166647	-0.0231258	-0.00394473	0.0135631
ADGRB1	575	1.53484	1.46735	-0.047723
ADGRB2	576	0.976114	0.697765	-0.196823
ADGRB3	577	0.462858	-0.00220082	-0.328847
ADGRD1	283383	-1.52789	-1.7623	-0.165752
ADGRE1	2015	-0.990796	-1.65489	-0.469585
ADGRE2	30817	0.0331369	0.156252	0.0870556
ADGRE3	84658	-1.27363	-0.846197	0.302242
ADGRE5	976	-1.28779	-0.5309	0.535203
ADGRF1	266977	-0.931319	0.0885851	0.721181
ADGRF2	222611	0.720304	-0.301469	-0.722503
ADGRF3	165082	0.271532	-0.138116	-0.289665
ADGRF4	221393	-2.27221	-1.74627	0.371898
ADGRF5	221395	1.22985	1.22751	-0.00164934
ADGRG1	9289	-0.148191	-0.399732	-0.177867
ADGRG2	10149	0.561002	1.84003	0.904409
ADGRG3	222487	1.83716	1.51518	-0.227675
ADGRG4	139378	-0.0643893	-0.167257	-0.0727383
ADGRG5	221188	1.16412	0.0453329	-0.791099
ADGRG6	57211	-1.34854	-1.10109	0.174975
ADGRG7	84873	0.65568	1.16303	0.358751
ADGRL1	22859	-0.472225	-1.23324	-0.538117
ADGRL2	23266	-1.81927	-1.30944	0.360507
ADGRL3	23284	0.600475	0.0778211	-0.369572
ADGRL4	64123	-1.08607	0.105724	0.842725
ADGRV1	84059	-1.13003	-0.869155	0.184467
ADH1A	124	-0.230837	-0.930466	-0.494712
ADH1B	125	0.197013	-0.999939	-0.846373
ADH1C	126	0.569673	-0.912802	-1.04827
ADH4	127	-1.66517	-1.58235	0.0585603
ADH5	128	-0.27186	-0.427455	-0.110022
ADH6	130	2.00958	1.58643	-0.299213
ADH7	131	-1.71168	-1.29017	0.298049
ADHFE1	137872	-0.567985	-0.812875	-0.173164
ADI1	55256	-0.00423704	0.406976	0.290772
ADIG	149685	-0.882793	-1.16287	-0.198044
ADIPOQ	9370	-1.35506	0.124563	1.04625
ADIPOR1	51094	-1.03902	-0.620738	0.295767
ADIPOR2	79602	1.65708	1.41713	-0.169673
ADIRF	10974	-1.24398	-0.106555	0.804284
ADK	132	0.643842	0.831941	0.133006
ADM	133	-1.49798	-0.0407769	1.0304
ADM2	79924	1.22432	1.48452	0.183987
ADM5	199800	-0.8371	-0.18681	0.459825
ADNP	23394	0.767259	0.544838	-0.157275
ADNP2	22850	-0.430297	0.268521	0.494139
ADO	84890	-0.960893	-0.18675	0.547402
ADORA1	134	-0.782166	-0.230548	0.390053
ADORA2A	135	-0.133417	-1.03292	-0.636045
ADORA2B	136	-0.235496	-0.0517039	0.129961
ADORA3	140	0.452493	0.776627	0.229197
ADPGK	83440	0.328803	0.696866	0.26026
ADPRH	141	0.722489	0.0184787	-0.49781
ADPRHL1	113622	0.0206598	0.774589	0.533109
ADPRM	56985	-0.507292	-2.41048	-1.34576
ADPRS	54936	0.0886506	0.426664	0.239011
ADRA1A	148	0.867419	0.554467	-0.221291
ADRA1B	147	-0.5153	-1.17716	-0.468008
ADRA1D	146	-0.79958	-0.483315	0.223634
ADRA2A	150	1.25894	1.94052	0.481954
ADRA2B	151	1.27642	0.535629	-0.523819
ADRA2C	152	-0.922405	0.442247	0.964955
ADRB1	153	-0.579989	-0.418663	0.114075
ADRB2	154	0.558388	0.756911	0.140377
ADRB3	155	-0.429763	-1.52621	-0.775304
ADRM1	11047	0.891411	0.707129	-0.130306
ADSL	158	-3.1571	-1.87989	0.903121
ADSS1	122622	0.901556	0.726868	-0.123523
ADSS2	159	-0.426566	-2.36473	-1.37049
ADTRP	84830	-0.444798	-0.984459	-0.381598
AEBP1	165	0.135934	-0.219514	-0.25134
AEBP2	121536	-0.660885	-0.572261	0.0626667
AEN	64782	1.11056	1.5093	0.281953
AFAP1	60312	-0.974497	-0.675786	0.21122
AFAP1L1	134265	-0.169802	0.327271	0.351484
AFAP1L2	84632	0.404216	0.470046	0.046549
AFDN	4301	-0.613958	-0.18283	0.304854
AFF1	4299	-0.224219	0.162582	0.273509
AFF2	2334	0.380728	-0.138897	-0.36743
AFF3	3899	-2.09552	-2.06351	0.0226314
AFF4	27125	-0.371623	-1.54221	-0.827728
AFG1L	246269	-0.305895	-1.02888	-0.511225
AFG3L2	10939	-1.14461	0.11498	0.890662
AFM	173	0.232219	-0.269762	-0.354954
AFMID	125061	-0.180858	-0.0398543	0.0997049
AFP	174	-0.753594	-0.851292	-0.0690834
AFTPH	54812	-0.944909	-0.946946	-0.00144053
AGA	175	-0.424174	-0.386193	0.0268564
AGAP1	116987	0.82331	0.0963896	-0.51401
AGAP10P	653234	-4.28533	-3.87505	0.290114
AGAP11	119385	-1.42062	-0.620537	0.565743
AGAP12P	414224	-0.459567	1.15094	1.1388
AGAP13P	728005	1.69492	1.19728	-0.351887
AGAP2	116986	-0.0519398	-0.355183	-0.214425
AGAP3	116988	-0.375095	-0.103932	0.191741
AGAP4	119016	-0.0030385	-1.32709	-0.936245
AGAP5	729092	-0.14817	-0.559805	-0.29107
AGAP6	414189	0.55671	1.44585	0.628718
AGAP9	642517	-1.92613	-1.66183	0.186884
AGBL1	123624	-0.584374	0.00472327	0.416554
AGBL2	79841	0.273827	-0.581907	-0.605096
AGBL3	340351	0.0557527	0.121168	0.0462556
AGBL4	84871	1.67296	1.06769	-0.427985
AGBL5	60509	-0.467268	0.416296	0.624774
AGER	177	1.36898	1.57009	0.142209
AGFG1	3267	-0.67016	0.553868	0.865519
AGFG2	3268	0.205505	-0.00507221	-0.148901
AGGF1	55109	-2.10932	-1.38112	0.514915
AGK	55750	-2.10597	-0.63595	1.03946
AGL	178	-0.284268	-0.922809	-0.451517
AGMAT	79814	-0.856919	-0.697726	0.112567
AGMO	392636	-0.184169	0.539888	0.511986
AGO1	26523	-0.125516	-1.41926	-0.914818
AGO2	27161	-0.013888	0.343461	0.252684
AGO3	192669	-0.485289	-1.74573	-0.891263
AGO4	192670	0.813576	0.302037	-0.361713
AGPAT1	10554	-0.344273	-0.381895	-0.0266031
AGPAT2	10555	-1.07273	-0.473491	0.423725
AGPAT3	56894	0.804264	0.575796	-0.161552
AGPAT4	56895	0.179097	-0.503497	-0.482667
AGPAT5	55326	-0.58092	-1.01491	-0.306881
AGPS	8540	-1.21998	-1.13261	0.061785
AGR2	10551	0.883483	0.250469	-0.447609
AGR3	155465	0.145884	0.964285	0.578697
AGRN	375790	0.571885	1.24131	0.473353
AGRP	181	0.595021	0.741212	0.103373
AGT	183	-0.270246	0.0672562	0.23865
AGTPBP1	23287	0.799086	0.786177	-0.00912755
AGTR1	185	-0.110857	-0.596425	-0.343348
AGTR2	186	1.28477	0.64287	-0.453893
AGTRAP	57085	-0.47621	0.597994	0.759576
AGXT	189	-0.449894	0.115231	0.399604
AGXT2	64902	-1.575	-1.11218	0.327263
AHCTF1	25909	-0.820644	0.166451	0.697982
AHCY	191	-0.940634	-0.724676	0.152705
AHCYL1	10768	-0.502939	0.020784	0.370328
AHCYL2	23382	0.561067	0.380509	-0.127674
AHDC1	27245	-0.663575	1.03835	1.20344
AHI1	54806	0.0518868	-0.6717	-0.511653
AHNAK	79026	-0.118835	0.081485	0.141648
AHNAK2	113146	-0.499772	-1.48834	-0.69902
AHR	196	2.4484	1.36807	-0.763911
AHRR	57491	-0.782986	-0.221074	0.397331
AHSA1	10598	0.601207	0.766993	0.117228
AHSA2P	130872	0.256676	0.265924	0.00653937
AHSG	197	-0.678044	0.653404	0.941476
AHSP	51327	0.300306	0.00633736	-0.207867
AICDA	57379	-0.602219	-0.516065	0.0609197
AIDA	64853	1.23229	0.984914	-0.174924
AIF1	199	0.353296	-0.500638	-0.603823
AIF1L	83543	-3.30419	-2.86704	0.309106
AIFM1	9131	-1.25156	-0.745468	0.357863
AIFM2	84883	-1.67243	-0.900521	0.54582
AIFM3	150209	-0.174362	-0.715352	-0.382538
AIG1	51390	0.366997	-0.46512	-0.588395
AIM2	9447	0.00659961	-0.646791	-0.462017
AIMP1	9255	-0.665621	-0.122123	0.384311
AIMP2	7965	-2.57373	-2.19812	0.265596
AIP	9049	0.658407	0.16303	-0.350285
AIPL1	23746	-0.371018	0.389891	0.538044
AIRE	326	-1.40538	-0.825811	0.40982
AJAP1	55966	-0.523066	0.0222783	0.385617
AJM1	389813	0.0357643	0.424294	0.274732
AJUBA	84962	-0.132259	-0.364646	-0.164323
AK1	203	0.960553	1.43892	0.338256
AK2	204	0.257812	-0.912174	-0.827304
AK3	50808	1.21084	1.08177	-0.091264
AK4	205	0.689761	0.922195	0.164355
AK5	26289	-0.576345	-1.42902	-0.602932
AK6	102157402	-1.77297	-1.57958	0.13675
AK7	122481	-1.78659	-1.06495	0.510275
AK8	158067	-2.46515	-0.36435	1.48549
AK9	221264	0.0697267	0.308873	0.169102
AKAIN1	642597	0.963135	1.0192	0.0396415
AKAP1	8165	-0.739373	0.269694	0.713518
AKAP10	11216	1.66318	1.19403	-0.33174
AKAP11	11215	-1.53024	-1.10427	0.301201
AKAP12	9590	-0.232666	-0.359605	-0.0897591
AKAP13	11214	0.8012	0.480523	-0.226753
AKAP14	158798	2.19015	1.26176	-0.656467
AKAP17A	8227	1.47631	1.61557	0.0984652
AKAP3	10566	0.00281111	-0.00389741	-0.00474364
AKAP4	8852	-0.463239	-0.851361	-0.274444
AKAP5	9495	-0.403819	-1.61894	-0.859224
AKAP6	9472	1.01555	0.901999	-0.0802937
AKAP7	9465	-0.466256	-1.65412	-0.839944
AKAP8	10270	1.68029	1.49285	-0.132544
AKAP8L	26993	-1.73871	-1.11698	0.439632
AKAP9	10142	-1.37412	-1.9802	-0.428564
AKIP1	56672	-0.918712	-0.364371	0.391978
AKIRIN1	79647	-0.277876	-1.06665	-0.557748
AKIRIN2	55122	-3.33829	-4.41558	-0.761756
AKNA	80709	-0.887719	0.589525	1.04457
AKNAD1	254268	-1.03901	-1.08019	-0.0291203
AKR1A1	10327	1.40213	1.63883	0.167372
AKR1B1	231	-1.00827	-0.502779	0.357436
AKR1B10	57016	-0.0815348	-0.417311	-0.237429
AKR1B15	441282	0.976835	0.0354398	-0.665667
AKR1C1	1645	-0.383273	-0.485774	-0.0724785
AKR1C2	1646	-0.746147	-1.00696	-0.184425
AKR1C3	8644	-0.0895411	-1.66568	-1.1145
AKR1C4	1109	0.0252519	0.985821	0.679225
AKR1D1	6718	2.06449	1.84588	-0.154575
AKR1E2	83592	1.09973	1.21682	0.0827961
AKR7A2	8574	-0.414544	0.711613	0.796313
AKR7A3	22977	1.16785	0.710416	-0.323457
AKT1	207	1.68441	2.30237	0.436964
AKT1S1	84335	-0.946171	-0.462899	0.341725
AKT2	208	-0.555688	0.348708	0.639505
AKT3	10000	-0.461633	-2.10759	-1.16387
AKTIP	64400	-1.41852	-1.26809	0.106371
ALAD	210	-0.363525	-0.185069	0.126188
ALAS1	211	0.934913	-0.0405826	-0.68978
ALAS2	212	-0.739474	0.477807	0.860748
ALB	213	-0.152083	0.399502	0.39003
ALCAM	214	1.00797	1.13499	0.0898199
ALDH16A1	126133	-0.403433	1.30486	1.20795
ALDH18A1	5832	-3.23465	-1.77479	1.03228
ALDH1A1	216	1.02547	1.5753	0.388788
ALDH1A2	8854	-0.293388	-0.464394	-0.12092
ALDH1A3	220	1.40629	1.6201	0.151188
ALDH1B1	219	-0.755576	-0.153173	0.425964
ALDH1L1	10840	-0.38286	0.513813	0.634044
ALDH1L2	160428	0.192054	-0.545655	-0.521639
ALDH2	217	2.0231	1.26317	-0.537349
ALDH3A1	218	0.0580308	0.294112	0.166934
ALDH3A2	224	-0.256782	0.35634	0.433543
ALDH3B1	221	-0.633063	0.546392	0.834001
ALDH3B2	222	0.840366	0.460348	-0.268713
ALDH4A1	8659	0.463179	0.614696	0.107139
ALDH5A1	7915	-0.401232	-1.43269	-0.729352
ALDH6A1	4329	0.507856	1.13877	0.446124
ALDH7A1	501	-0.201074	-0.353342	-0.10767
ALDH8A1	64577	0.793537	0.0824414	-0.502821
ALDH9A1	223	-1.44729	-0.052282	0.986418
ALDOA	226	-0.401957	0.278917	0.481451
ALDOB	229	-0.339964	-0.381435	-0.0293242
ALDOC	230	0.78362	1.20319	0.296684
ALG1	56052	0.487392	-0.157131	-0.455747
ALG10	84920	-0.30373	-0.867492	-0.39864
ALG10B	144245	-2.31871	-1.17516	0.80861
ALG11	440138	-0.529712	-1.49544	-0.682871
ALG12	79087	0.0701252	0.972682	0.638204
ALG13	79868	-1.55745	-1.48776	0.0492754
ALG14	199857	-1.35704	-1.97749	-0.438725
ALG1L	200810	-1.50372	-1.21792	0.202087
ALG1L14P	100996649	-0.967357	-0.689107	0.196753
ALG1L15P	730086	0.686434	-0.0375307	-0.511921
ALG1L2	644974	0.46541	-0.808859	-0.901044
ALG1L9P	285407	0.0402504	0.917764	0.620496
ALG2	85365	-2.4161	-1.52827	0.627791
ALG3	10195	-0.277368	0.0542959	0.234522
ALG5	29880	1.76794	0.852691	-0.64718
ALG6	29929	-0.917673	-2.45642	-1.08806
ALG8	79053	-0.795937	-1.89082	-0.774196
ALG9	79796	-0.269546	-0.189171	0.0568331
ALK	238	0.377183	0.709602	0.235056
ALKAL1	389658	1.46311	1.37274	-0.0638967
ALKAL2	285016	1.45408	0.956719	-0.351685
ALKBH1	8846	-0.248677	-0.288998	-0.0285114
ALKBH2	121642	1.17973	1.60838	0.303099
ALKBH3	221120	-1.7827	-2.80023	-0.719502
ALKBH4	54784	2.00985	1.6453	-0.257773
ALKBH5	54890	-1.72037	-2.02345	-0.21431
ALKBH6	84964	0.757791	0.719285	-0.0272282
ALKBH7	84266	-2.33275	-0.484734	1.30675
ALKBH8	91801	-0.561197	-1.2709	-0.501839
ALLC	55821	0.92295	-0.350231	-0.900275
ALMS1	7840	-0.423966	0.00199008	0.301196
ALOX12	239	0.292862	-0.357292	-0.459728
ALOX12B	242	0.780595	0.972342	0.135585
ALOX15	246	0.0129591	0.175194	0.114718
ALOX15B	247	0.468582	0.454188	-0.010178
ALOX5	240	-0.970362	-0.88358	0.0613642
ALOX5AP	241	1.74741	1.38085	-0.259195
ALOXE3	59344	0.853881	0.275581	-0.40892
ALPG	251	1.60368	1.83176	0.161272
ALPI	248	-0.327521	-0.811808	-0.342442
ALPK1	80216	1.87801	1.94454	0.0470474
ALPK2	115701	-0.687083	-1.1468	-0.325069
ALPK3	57538	0.382173	1.0236	0.453556
ALPL	249	0.134685	0.672183	0.380068
ALPP	250	1.24706	0.772912	-0.335273
ALS2	57679	-1.42605	0.506749	1.3667
ALS2CL	259173	-0.540986	0.0696073	0.431754
ALX1	8092	-0.4661	0.359517	0.5838
ALX3	257	1.49583	1.2144	-0.199003
ALX4	60529	-1.33241	-0.262365	0.756633
ALYREF	10189	-1.67872	-2.53411	-0.604854
AMACR	23600	-0.0091736	0.135616	0.102382
AMBN	258	1.88428	1.48946	-0.27918
AMBP	259	-0.0517224	0.648671	0.495253
AMBRA1	55626	-1.09616	-1.4525	-0.251964
AMD1	262	-1.77696	-2.85772	-0.764217
AMDHD1	144193	0.46512	-0.326706	-0.559905
AMDHD2	51005	1.18265	1.43026	0.175082
AMELX	265	2.06653	1.61968	-0.315966
AMELY	266	0.0767788	0.685328	0.43031
AMER1	139285	-1.04601	0.997645	1.44508
AMER2	219287	-0.369808	0.363369	0.518434
AMER3	205147	-0.216307	0.201239	0.295249
AMFR	267	1.51471	1.04292	-0.333603
AMH	268	1.42502	1.37608	-0.0346065
AMHR2	269	0.124449	-0.676523	-0.566372
AMIGO1	57463	0.196343	0.16337	-0.0233156
AMIGO2	347902	0.428299	0.3812	-0.033304
AMIGO3	386724	0.425491	0.759482	0.236167
AMMECR1	9949	-0.18038	-0.965226	-0.55497
AMMECR1L	83607	1.08028	1.30073	0.155881
AMN	81693	1.03618	1.18018	0.101824
AMN1	196394	0.100426	-0.848496	-0.670989
AMOT	154796	-0.241354	-0.309929	-0.0484898
AMOTL1	154810	-1.58083	-1.884	-0.214372
AMOTL2	51421	-0.431123	-1.23113	-0.565688
AMPD1	270	-1.36688	-1.29513	0.0507307
AMPD2	271	-1.59312	-0.669507	0.653096
AMPD3	272	-0.410343	-0.824497	-0.292851
AMPH	273	-0.468534	-0.910535	-0.312541
AMT	275	1.22825	1.77037	0.383343
AMTN	401138	0.660792	0.293577	-0.25966
AMY1A	276	0.450457	-0.680551	-0.799744
AMY2A	279	0.360219	0.0253498	-0.236788
AMY2B	280	0.451478	-0.489306	-0.665235
AMZ1	155185	-1.00927	0.502821	1.06921
AMZ2	51321	0.387556	-0.363204	-0.530868
ANAPC1	64682	-2.87134	-3.98504	-0.787505
ANAPC10	10393	0.365019	-0.609329	-0.688968
ANAPC11	51529	-0.98499	-1.917	-0.659032
ANAPC13	25847	-3.0976	-1.75359	0.950362
ANAPC15	25906	-1.62809	-2.26196	-0.448211
ANAPC16	119504	0.134777	-0.887021	-0.72252
ANAPC2	29882	-2.7585	-3.44405	-0.484758
ANAPC4	29945	-0.853813	-2.14699	-0.914411
ANAPC5	51433	-2.10587	-3.05819	-0.673391
ANAPC7	51434	1.3298	-0.192381	-1.07634
ANG	283	0.804178	0.208065	-0.421515
ANGEL1	23357	-0.159904	-0.2724	-0.0795467
ANGEL2	90806	0.408842	0.92622	0.365842
ANGPT1	284	0.689908	-0.191686	-0.623381
ANGPT2	285	0.755759	1.31439	0.395009
ANGPT4	51378	1.50593	1.66455	0.112164
ANGPTL1	9068	-0.0623283	-0.81981	-0.535621
ANGPTL2	23452	-0.228627	1.20863	1.01629
ANGPTL3	27329	0.760822	-0.40784	-0.826369
ANGPTL4	51129	-0.584406	-0.603321	-0.013375
ANGPTL5	253935	-1.34191	-2.23473	-0.631321
ANGPTL6	83854	-0.650166	-0.491643	0.112092
ANGPTL7	10218	-0.30263	-0.404522	-0.0720486
ANGPTL8	55908	-0.758514	-0.287126	0.333322
ANHX	647589	-0.87846	0.05593	0.660713
ANK1	286	1.57908	0.684279	-0.632718
ANK2	287	-1.14705	0.15252	0.918935
ANK3	288	0.133155	0.226831	0.0662387
ANKAR	150709	-0.216889	-0.717235	-0.353798
ANKDD1A	348094	-0.873589	-2.2028	-0.939891
ANKDD1B	728780	-0.916448	-0.750347	0.117451
ANKEF1	63926	0.276932	-1.11589	-0.984876
ANKFN1	162282	-1.6013	-1.67992	-0.0555943
ANKFY1	51479	-2.76562	-1.59481	0.827887
ANKH	56172	1.03699	0.710622	-0.230777
ANKHD1	54882	0.929811	0.579073	-0.248009
ANKIB1	54467	-0.419725	-0.154421	0.187599
ANKK1	255239	-0.595003	-0.192742	0.284441
ANKLE1	126549	-1.5027	-0.54031	0.680513
ANKLE2	23141	-2.6608	-1.76951	0.630234
ANKMY1	51281	1.05538	1.04724	-0.00575845
ANKMY2	57037	-0.83608	-0.399397	0.308781
ANKRA2	57763	-1.4094	-2.05759	-0.458336
ANKRD1	27063	-1.3882	0.154003	1.0905
ANKRD10	55608	-0.645442	-1.28118	-0.449534
ANKRD11	29123	-0.114436	-0.0898836	0.0173613
ANKRD12	23253	0.149075	0.100879	-0.0340796
ANKRD13A	88455	-0.797525	-0.505412	0.206555
ANKRD13B	124930	-1.09386	-0.611098	0.341366
ANKRD13C	81573	1.02522	1.97396	0.670863
ANKRD13D	338692	-1.40179	-1.51032	-0.076743
ANKRD16	54522	1.27758	0.992019	-0.201926
ANKRD17	26057	0.333456	-0.491917	-0.583627
ANKRD18A	253650	-0.128937	0.0882755	0.153593
ANKRD18B	441459	-0.510224	-1.74856	-0.875634
ANKRD2	26287	0.162303	-0.865204	-0.726557
ANKRD20A1	84210	-0.189647	-0.626771	-0.309093
ANKRD20A11P	391267	0.990824	1.10715	0.0822568
ANKRD20A3P	441425	1.08809	1.54378	0.322223
ANKRD20A4-ANKRD20A20P	110006327	-0.719818	-0.513116	0.14616
ANKRD22	118932	-0.492724	-0.870556	-0.267168
ANKRD23	200539	1.13988	-0.0276497	-0.825567
ANKRD24	170961	0.383139	1.30354	0.650824
ANKRD26	22852	2.01774	2.33008	0.220859
ANKRD27	84079	1.86063	1.08409	-0.549096
ANKRD28	23243	-1.7689	-0.875082	0.632024
ANKRD30A	91074	-1.01959	-1.15978	-0.0991325
ANKRD30B	374860	1.22816	0.90892	-0.225738
ANKRD31	256006	-1.75632	-1.4357	0.226717
ANKRD33	341405	0.662605	0.245218	-0.295137
ANKRD33B	651746	-0.172899	-0.633882	-0.325964
ANKRD34A	284615	0.0767103	0.0405401	-0.0255762
ANKRD34B	340120	-0.151824	-1.28119	-0.798583
ANKRD34C	390616	-0.671474	-0.728166	-0.0400877
ANKRD35	148741	-1.47319	-1.80908	-0.237509
ANKRD36	375248	-1.81558	-2.09828	-0.199905
ANKRD36B	57730	0.670611	0.231894	-0.31022
ANKRD37	353322	0.617422	0.934504	0.224211
ANKRD39	51239	-0.898911	-0.603868	0.208627
ANKRD40	91369	-0.542181	0.806116	0.95339
ANKRD42	338699	-0.672172	-0.406827	0.187627
ANKRD44	91526	0.0654027	-1.09367	-0.819588
ANKRD45	339416	1.143	0.522176	-0.438988
ANKRD46	157567	-1.73077	-1.25186	0.338637
ANKRD49	54851	-0.231131	0.0246581	0.18087
ANKRD50	57182	0.253285	1.16441	0.644265
ANKRD52	283373	-0.285104	0.500324	0.555382
ANKRD53	79998	-1.2937	-0.770849	0.369711
ANKRD54	129138	0.156726	1.019	0.609717
ANKRD55	79722	-0.403591	-1.36758	-0.681644
ANKRD6	22881	-1.04562	-1.91441	-0.614326
ANKRD60	140731	0.0704132	-0.123274	-0.136957
ANKRD61	100310846	1.56087	1.307	-0.179515
ANKRD62	342850	0.313477	-0.276109	-0.416901
ANKRD63	100131244	0.0729487	1.06123	0.698817
ANKRD65	441869	-0.388769	-0.907442	-0.366757
ANKRD66	100287718	0.500432	0.385883	-0.0809979
ANKRD7	56311	0.139721	0.225544	0.0606856
ANKRD9	122416	1.61973	1.39114	-0.161638
ANKS1A	23294	-0.371367	-0.212334	0.112454
ANKS1B	56899	0.718194	0.531393	-0.132088
ANKS3	124401	-0.249927	-0.250401	-0.000335183
ANKS4B	257629	0.279788	-0.390373	-0.473875
ANKS6	203286	0.988647	0.650361	-0.239205
ANKUB1	389161	-0.330652	0.268855	0.423915
ANKZF1	55139	0.560223	0.662733	0.0724859
ANLN	54443	-0.385262	-1.0137	-0.444371
ANO1	55107	-1.97347	-1.23347	0.523258
ANO10	55129	-1.00952	-0.0739957	0.661517
ANO2	57101	0.196937	0.0962969	-0.0711629
ANO3	63982	-0.437987	0.421658	0.607861
ANO4	121601	0.0541118	-0.0365544	-0.0641107
ANO5	203859	1.2537	0.969931	-0.200657
ANO6	196527	-0.667753	-0.904289	-0.167256
ANO7	50636	0.0843562	0.1009	0.0116985
ANO8	57719	-0.338023	-0.0223337	0.223226
ANO9	338440	0.943838	0.66163	-0.199552
ANOS1	3730	0.191501	0.206665	0.0107228
ANP32A	8125	-1.46156	-1.91664	-0.32179
ANP32B	10541	-0.644986	-0.0319308	0.433495
ANP32C	23520	0.686729	-0.60673	-0.914614
ANP32D	23519	-1.39545	-1.60422	-0.147621
ANP32E	81611	-1.26449	-1.65251	-0.274372
ANPEP	290	-1.45265	-0.939842	0.362607
ANTKMT	65990	-0.0478977	0.57301	0.439048
ANTXR1	84168	-0.902794	-0.624327	0.196906
ANTXR2	118429	0.090105	-0.499786	-0.417116
ANTXRL	195977	-0.726291	-0.202222	0.370573
ANXA1	301	0.285583	-0.508677	-0.561627
ANXA10	11199	-0.64996	-0.35526	0.208385
ANXA11	311	-0.901045	-0.158755	0.524878
ANXA13	312	1.19277	0.871308	-0.227308
ANXA2	302	-0.177699	0.40063	0.40894
ANXA2R	389289	-2.10481	-1.15106	0.674405
ANXA3	306	-0.592047	-1.2052	-0.433565
ANXA4	307	0.974698	0.728551	-0.174052
ANXA5	308	-0.298813	0.955556	0.886973
ANXA6	309	1.12113	0.953221	-0.118727
ANXA7	310	-1.14773	-0.290831	0.605919
ANXA8	653145	-2.04785	-2.44668	-0.282018
ANXA8L1	728113	-0.794417	-0.885439	-0.0643623
ANXA9	8416	-1.04149	-0.340006	0.496025
AOAH	313	0.636595	-0.973166	-1.13827
AOC1	26	-0.514831	-0.00874233	0.357859
AOC2	314	0.407632	-0.071503	-0.3388
AOC3	8639	-1.00033	-1.34926	-0.246729
AOPEP	84909	0.321875	0.635594	0.221833
AOX1	316	-2.2263	-2.04579	0.127642
AP1AR	55435	0.747549	0.64564	-0.0720602
AP1B1	162	-1.83415	0.0226869	1.31298
AP1G1	164	0.279462	0.264102	-0.0108611
AP1G2	8906	-0.0841584	0.919727	0.709854
AP1M1	8907	0.770543	1.87444	0.780573
AP1M2	10053	0.644779	0.73891	0.0665604
AP1S1	1174	0.215845	-0.273176	-0.34579
AP1S2	8905	-1.58489	-0.973242	0.432502
AP1S3	130340	0.499133	-0.175039	-0.476712
AP2A1	160	-0.078131	0.117981	0.138672
AP2A2	161	-0.446235	0.0489254	0.350131
AP2B1	163	-1.62425	-1.69216	-0.0480188
AP2M1	1173	-0.72541	-0.427312	0.210787
AP2S1	1175	-2.24103	-2.9076	-0.471338
AP3B1	8546	-0.0929231	0.101662	0.137593
AP3B2	8120	-0.52018	-0.741295	-0.156351
AP3D1	8943	0.974147	0.815606	-0.112105
AP3M1	26985	-0.0314903	-0.260116	-0.161663
AP3M2	10947	-0.457917	-1.03238	-0.40621
AP3S1	1176	-0.248909	-0.324692	-0.0535869
AP3S2	10239	-1.28709	-1.60354	-0.223769
AP4B1	10717	0.598897	-0.422332	-0.722118
AP4E1	23431	0.679213	-0.811998	-1.05445
AP4M1	9179	-1.76375	-1.42078	0.242514
AP4S1	11154	-1.48973	-1.72878	-0.169034
AP5B1	91056	-0.911087	-0.95859	-0.0335894
AP5M1	55745	-1.36426	-3.34472	-1.4004
AP5S1	55317	0.887953	1.28612	0.281544
AP5Z1	9907	-0.244837	-0.283718	-0.0274925
APAF1	317	-0.651883	-0.248352	0.285339
APBA1	320	0.606089	0.647201	0.029071
APBA2	321	-0.946539	-0.809302	0.0970408
APBA3	9546	-0.175378	0.756576	0.658992
APBB1	322	-0.0133786	0.600831	0.434312
APBB1IP	54518	-1.17861	-0.137712	0.736029
APBB2	323	-0.587117	-2.07456	-1.05178
APBB3	10307	0.637695	-0.0875515	-0.512827
APC	324	0.362863	-0.333792	-0.492609
APC2	10297	0.677251	0.147892	-0.374313
APCDD1	147495	2.13996	1.77305	-0.259442
APCDD1L	164284	-1.56195	-0.795862	0.541706
APCS	325	0.0987443	-0.238659	-0.23858
APEH	327	0.89844	0.751293	-0.104048
APELA	100506013	-1.08629	-0.776681	0.218923
APEX1	328	0.451111	0.145042	-0.216423
APEX2	27301	1.88538	1.96655	0.0573947
APH1A	51107	-2.40286	-2.69599	-0.207274
APH1B	83464	1.26458	1.29588	0.0221255
API5	8539	1.0297	0.549699	-0.339412
APIP	51074	-1.32207	-1.52876	-0.146147
APLF	200558	-1.44641	-1.141	0.215956
APLN	8862	-0.283993	-1.01267	-0.515253
APLNR	187	-2.55457	-1.55867	0.704213
APLP1	333	0.470608	0.769474	0.211331
APLP2	334	0.244314	-0.611064	-0.604844
APMAP	57136	-1.03149	-0.264369	0.542435
APOA1	335	-1.19008	-1.68417	-0.349379
APOA2	336	0.506982	0.645446	0.0979092
APOA4	337	1.14099	0.814861	-0.230607
APOA5	116519	-0.535471	0.281792	0.577893
APOB	338	1.86518	2.04425	0.126623
APOBEC1	339	0.0307197	0.304287	0.193442
APOBEC2	10930	-0.812074	-1.25589	-0.313829
APOBEC3A	200315	-0.352454	0.31587	0.472577
APOBEC3B	9582	1.32153	0.689872	-0.446651
APOBEC3C	27350	0.0555045	1.03121	0.689931
APOBEC3D	140564	-3.01921	-2.50829	0.361277
APOBEC3F	200316	0.815643	-0.3874	-0.850679
APOBEC3G	60489	-0.803503	-0.918033	-0.0809849
APOBEC3H	164668	1.44864	1.72402	0.194724
APOBEC4	403314	-0.584794	0.0354122	0.438552
APOBR	55911	1.28482	1.67589	0.276525
APOC1	341	0.974995	0.804703	-0.120414
APOC2	344	-1.04027	-0.465672	0.406299
APOC3	345	2.27165	2.6338	0.256084
APOC4	346	0.86565	1.00911	0.101442
APOD	347	-1.05052	-1.03947	0.00781364
APOE	348	-0.282109	0.650431	0.659406
APOF	319	0.909652	0.431664	-0.337988
APOH	350	-0.0900533	-0.279672	-0.13408
APOL1	8542	0.315219	0.669723	0.250672
APOL2	23780	-1.09569	-1.25842	-0.115066
APOL3	80833	1.45826	0.795941	-0.468328
APOL4	80832	-0.656203	-0.811188	-0.109591
APOL5	80831	0.172794	-0.822101	-0.703498
APOL6	80830	-0.561602	-0.854115	-0.206838
APOLD1	81575	0.0636671	-0.35106	-0.293256
APOM	55937	1.33485	1.48227	0.104244
APOO	79135	-0.350515	-1.21954	-0.614491
APOOL	139322	-0.0482215	0.310201	0.253443
APP	351	0.0287089	0.491405	0.327175
APPBP2	10513	0.216754	-0.426572	-0.4549
APPL1	26060	1.36836	1.07051	-0.210614
APPL2	55198	-0.575559	-0.765363	-0.134211
APRT	353	0.229953	0.730953	0.35426
APTX	54840	0.172883	-0.303443	-0.336813
AQP1	358	-0.171239	-0.349168	-0.125814
AQP10	89872	0.112634	-0.0517101	-0.116209
AQP11	282679	-0.0501027	0.459032	0.360013
AQP12A	375318	0.379609	-0.0508812	-0.304403
AQP12B	653437	0.175662	0.691423	0.364698
AQP2	359	-1.05048	-1.03846	0.00850016
AQP3	360	1.11343	0.693492	-0.296941
AQP4	361	-0.355217	-1.38041	-0.724919
AQP5	362	-2.14493	-2.71651	-0.404168
AQP6	363	-0.689772	-2.0991	-0.996545
AQP7	364	-3.27519	-1.3477	1.36294
AQP8	343	1.26631	1.24484	-0.015181
AQP9	366	-0.0410568	0.337299	0.267538
AQR	9716	-3.22694	-4.68918	-1.03396
AR	367	0.581189	0.688363	0.0757841
ARAF	369	-0.595237	-1.06581	-0.332743
ARAP1	116985	-0.56909	-0.575704	-0.00467693
ARAP2	116984	0.0645674	-0.000798203	-0.0462205
ARAP3	64411	-0.638159	-1.47848	-0.5942
ARC	23237	2.40622	1.71291	-0.490245
ARCN1	372	-2.9083	-3.75475	-0.598528
AREG	374	-0.407965	0.0308078	0.31026
AREL1	9870	0.495876	1.05673	0.396587
ARF1	375	-2.10503	-1.78731	0.224661
ARF3	377	1.23226	-0.03379	-0.895235
ARF4	378	-0.396046	0.25582	0.460939
ARF5	381	-1.28397	-0.0150332	0.89727
ARF6	382	-0.814163	-1.29688	-0.341335
ARFGAP1	55738	0.44374	1.02316	0.40971
ARFGAP2	84364	0.186559	1.30173	0.788546
ARFGAP3	26286	-0.302293	-0.372685	-0.0497746
ARFGEF1	10565	-1.19263	-1.37948	-0.13212
ARFGEF2	10564	0.330636	-0.0096618	-0.240627
ARFGEF3	57221	1.22226	0.747673	-0.335582
ARFIP1	27236	-0.209772	-0.654228	-0.314278
ARFIP2	23647	-0.204131	-0.471773	-0.189252
ARFRP1	10139	-3.31026	-3.14395	0.117599
ARG1	383	-1.35748	0.256549	1.14129
ARG2	384	-0.394099	-1.46398	-0.756518
ARGFX	503582	-0.437249	-0.70247	-0.18754
ARGLU1	55082	-2.22379	-0.631273	1.12608
ARHGAP1	392	-0.362694	-0.500162	-0.0972044
ARHGAP10	79658	0.100387	0.271179	0.120768
ARHGAP11A	9824	-0.89464	0.0905251	0.696617
ARHGAP11A-SCG5	114118903	-0.556303	-0.153306	0.284962
ARHGAP11B	89839	-0.138281	0.436301	0.40629
ARHGAP12	94134	-1.89534	-0.722093	0.829611
ARHGAP15	55843	0.420685	0.651146	0.162961
ARHGAP17	55114	0.0650603	0.432022	0.259481
ARHGAP18	93663	0.900715	0.279251	-0.439442
ARHGAP19	84986	-3.01009	-1.39027	1.14539
ARHGAP20	57569	1.2745	0.243837	-0.728786
ARHGAP21	57584	0.00214545	0.192277	0.134444
ARHGAP22	58504	-0.635979	-0.720795	-0.0599741
ARHGAP23	57636	-1.73119	-0.527756	0.850957
ARHGAP24	83478	0.660883	0.636788	-0.0170379
ARHGAP25	9938	0.039379	0.534442	0.350063
ARHGAP26	23092	-0.179697	-0.40536	-0.159568
ARHGAP27	201176	-0.386636	-0.673729	-0.203005
ARHGAP28	79822	1.19068	0.991684	-0.140709
ARHGAP29	9411	-2.05301	-0.596238	1.03009
ARHGAP30	257106	1.26534	0.0335602	-0.871
ARHGAP31	57514	-0.01569	0.590746	0.428815
ARHGAP32	9743	-0.186341	-1.0143	-0.585452
ARHGAP33	115703	-0.209475	-0.0085357	0.142086
ARHGAP35	2909	0.436659	0.673453	0.167438
ARHGAP36	158763	-1.35183	-1.01999	0.234651
ARHGAP4	393	-1.13683	-0.926578	0.148668
ARHGAP40	343578	-0.312954	-0.675181	-0.256133
ARHGAP42	143872	-1.08533	-1.83608	-0.530863
ARHGAP44	9912	1.0849	0.607749	-0.337394
ARHGAP45	23526	0.505141	0.675251	0.120286
ARHGAP5	394	-0.0638236	-0.153808	-0.0636285
ARHGAP6	395	2.02707	2.3896	0.256347
ARHGAP8	23779	-0.15142	-0.699405	-0.387484
ARHGAP9	64333	-1.94639	0.0473445	1.40978
ARHGDIA	396	-1.13904	-1.16829	-0.0206831
ARHGDIB	397	1.60755	0.604573	-0.709214
ARHGDIG	398	0.0188814	-0.118344	-0.0970329
ARHGEF1	9138	-0.0945051	-0.108402	-0.0098265
ARHGEF10	9639	2.01046	1.9107	-0.070541
ARHGEF10L	55160	1.93811	1.92212	-0.011309
ARHGEF11	9826	0.4791	-0.457165	-0.662039
ARHGEF12	23365	-0.103865	-0.683346	-0.409755
ARHGEF15	22899	0.661242	0.017718	-0.45504
ARHGEF16	27237	-2.54229	-1.07176	1.03982
ARHGEF17	9828	-2.01466	-1.14356	0.61596
ARHGEF18	23370	-0.506935	-0.32356	0.129666
ARHGEF19	128272	-1.08057	-0.751874	0.232426
ARHGEF2	9181	-0.655935	-0.199551	0.322713
ARHGEF25	115557	1.80397	0.9647	-0.593451
ARHGEF26	26084	-1.06037	0.529845	1.12445
ARHGEF28	64283	-0.491704	-1.40017	-0.642386
ARHGEF3	50650	-0.180519	0.698622	0.621647
ARHGEF33	100271715	-1.10185	-0.557202	0.385121
ARHGEF34P	728377	0.25425	0.701319	0.316126
ARHGEF35	445328	0.327115	-0.290321	-0.436593
ARHGEF37	389337	-1.13511	-2.04916	-0.646332
ARHGEF38	54848	-1.43547	-0.458022	0.69116
ARHGEF39	84904	-0.737039	-1.56969	-0.588774
ARHGEF4	50649	-1.3198	-2.96959	-1.16658
ARHGEF40	55701	0.903191	0.725253	-0.125821
ARHGEF5	7984	0.039206	-1.15495	-0.844395
ARHGEF6	9459	0.32781	0.30454	-0.0164543
ARHGEF7	8874	-0.0579447	-0.240327	-0.128964
ARHGEF9	23229	-0.554964	0.12254	0.479068
ARID1A	8289	0.63723	0.0889113	-0.38772
ARID1B	57492	0.849163	-0.225506	-0.759905
ARID2	196528	0.0346175	-0.964269	-0.706319
ARID3A	1820	-1.51779	-1.39862	0.0842654
ARID3B	10620	1.0987	1.47361	0.265102
ARID3C	138715	-1.27403	-0.157048	0.789823
ARID4A	5926	-0.564828	-0.207098	0.252954
ARID4B	51742	0.0473804	-1.31247	-0.961559
ARID5A	10865	-1.31816	-1.7794	-0.326144
ARID5B	84159	-2.08696	-2.40429	-0.224385
ARIH1	25820	-2.7104	-3.06429	-0.250237
ARIH2	10425	0.385426	-0.220302	-0.428315
ARIH2OS	646450	-0.517998	-0.372904	0.102597
ARL1	400	-1.32741	-1.53838	-0.149179
ARL10	285598	0.965489	0.234418	-0.516946
ARL11	115761	-0.370162	-1.15053	-0.551803
ARL13A	392509	-0.549178	0.487647	0.733146
ARL13B	200894	0.947585	0.516632	-0.30473
ARL14	80117	0.107744	-0.181219	-0.204328
ARL14EP	120534	0.0889421	-0.269854	-0.253707
ARL14EPL	644100	-0.508326	0.171756	0.480891
ARL15	54622	-1.81229	-1.56071	0.177895
ARL16	339231	-1.1662	-0.897687	0.189868
ARL17A	51326	0.257606	-0.547269	-0.569133
ARL2	402	-1.73603	-1.53105	0.144945
ARL2BP	23568	0.070476	-1.0621	-0.800855
ARL2-SNX15	100528018	-2.34181	-2.51575	-0.122994
ARL3	403	-0.732777	-0.74245	-0.00683984
ARL4A	10124	-2.52538	-1.38156	0.808802
ARL4C	10123	-0.353527	0.0575554	0.290679
ARL4D	379	-1.40742	-0.963209	0.314107
ARL5A	26225	-0.524109	-2.38438	-1.31541
ARL5B	221079	-2.22835	-3.1164	-0.627944
ARL5C	390790	0.718603	-0.0167235	-0.519954
ARL6	84100	1.19879	0.565165	-0.448043
ARL6IP1	23204	-1.75175	-0.548151	0.851074
ARL6IP4	51329	0.355713	0.41097	0.0390725
ARL6IP5	10550	1.69279	1.09134	-0.425286
ARL6IP6	151188	-0.843301	-0.161459	0.482136
ARL8A	127829	-0.820101	-1.22728	-0.287916
ARL8B	55207	-0.180821	0.547714	0.515152
ARL9	132946	-0.441141	-1.25552	-0.57585
ARMC1	55156	1.14237	0.714816	-0.302325
ARMC10	83787	0.0226749	1.02702	0.710178
ARMC12	221481	0.608631	0.157275	-0.319157
ARMC2	84071	0.270117	-0.777561	-0.740821
ARMC3	219681	0.466026	-0.744237	-0.855785
ARMC4	55130	-3.75725	-4.71001	-0.673703
ARMC5	79798	-0.189605	0.268115	0.323657
ARMC6	93436	-0.965195	0.265349	0.870126
ARMC7	79637	-2.16274	-0.364955	1.27123
ARMC8	25852	1.06476	0.680337	-0.271832
ARMC9	80210	0.223972	0.607584	0.271255
ARMCX1	51309	-1.83781	-1.48902	0.246632
ARMCX2	9823	-0.352947	-0.0732103	0.197804
ARMCX3	51566	-0.715201	-0.628182	0.0615318
ARMCX4	100131755	-0.458752	-0.0680586	0.276262
ARMCX5	64860	-1.27954	-0.386722	0.631315
ARMCX5-GPRASP2	100528062	-0.292589	-0.0100547	0.199782
ARMCX6	54470	-0.38425	-0.247779	0.0964998
ARMH1	339541	-0.442569	-1.89626	-1.02792
ARMH2	101928603	-0.36536	0.090781	0.32254
ARMH3	79591	0.67094	0.342117	-0.232513
ARMH4	145407	-1.36785	-2.91503	-1.09402
ARMS2	387715	1.25893	0.759165	-0.353386
ARMT1	79624	-0.317441	-1.71985	-0.991654
ARNT	405	-1.10246	-1.39403	-0.206172
ARNT2	9915	0.833433	0.852882	0.0137524
ARNTL	406	0.421403	-1.63103	-1.45129
ARNTL2	56938	-0.761654	-0.573829	0.132813
ARPC1A	10552	-0.655877	0.213546	0.614775
ARPC1B	10095	-1.58189	0.157537	1.22996
ARPC2	10109	1.93806	1.71454	-0.158055
ARPC3	10094	-1.19377	-1.47513	-0.198952
ARPC4	10093	0.495086	0.986143	0.34723
ARPC4-TTLL3	100526693	-0.250705	-1.48649	-0.873834
ARPC5	10092	-0.464132	-0.300348	0.115813
ARPC5L	81873	-0.862498	-0.418448	0.313991
ARPIN	348110	0.76097	1.24494	0.342215
ARPP19	10776	0.0308667	-0.0604593	-0.0645772
ARPP21	10777	-0.0339053	0.601715	0.449451
ARR3	407	0.636946	0.841531	0.144664
ARRB1	408	-0.373845	-0.577664	-0.144122
ARRB2	409	-0.937143	-1.29558	-0.25345
ARRDC1	92714	0.164699	0.427328	0.185707
ARRDC2	27106	0.945359	1.84431	0.635656
ARRDC3	57561	1.20164	1.46265	0.184563
ARRDC4	91947	0.813796	0.216912	-0.422061
ARRDC5	645432	-1.20268	-1.0697	0.0940253
ARSA	410	-0.104888	-0.334161	-0.16212
ARSB	411	0.322814	0.698794	0.265858
ARSD	414	0.329515	0.640067	0.219593
ARSF	416	1.99668	0.935291	-0.750516
ARSG	22901	0.234707	0.116833	-0.0833496
ARSH	347527	1.77219	2.15747	0.27243
ARSI	340075	-0.441632	-0.137522	0.215039
ARSJ	79642	-1.65194	-1.23374	0.29571
ARSK	153642	1.6428	0.873133	-0.544235
ARSL	415	-0.219562	0.270326	0.346403
ART1	417	-2.17607	-0.506998	1.18022
ART3	419	-0.215748	-0.224215	-0.00598712
ART4	420	-0.76017	-0.509875	0.176985
ART5	116969	0.560308	0.485449	-0.052933
ARTN	9048	-1.40501	-0.606865	0.564373
ARV1	64801	-0.693289	-1.00181	-0.218155
ARVCF	421	-0.0686926	0.748971	0.578175
ARX	170302	0.505556	0.898463	0.277827
AS3MT	57412	-1.57913	-0.376054	0.850704
ASAH1	427	0.799114	-0.654579	-1.02792
ASAH2	56624	-1.08146	-2.67578	-1.12736
ASAH2B	653308	-0.692896	0.0100031	0.497025
ASAP1	50807	-2.16743	-1.21868	0.670872
ASAP2	8853	-0.444194	-0.553908	-0.0775795
ASAP3	55616	-1.71434	-0.864045	0.601251
ASB1	51665	2.30016	1.77785	-0.369329
ASB10	136371	0.623245	1.06167	0.310014
ASB11	140456	0.0880916	-0.355326	-0.313544
ASB12	142689	-0.0999866	0.261908	0.255898
ASB13	79754	-0.905427	-0.495071	0.290165
ASB14	142686	-0.428646	0.740037	0.826384
ASB15	142685	2.05758	1.96622	-0.0645988
ASB16	92591	-0.489435	-0.948421	-0.324553
ASB17	127247	0.882481	-0.317065	-0.848207
ASB18	401036	0.0964801	0.25802	0.114226
ASB2	51676	0.613452	1.01523	0.284102
ASB3	51130	0.130289	-0.843678	-0.688699
ASB4	51666	1.04036	0.316421	-0.511904
ASB5	140458	0.636106	0.622677	-0.00949577
ASB6	140459	0.335412	1.2785	0.666862
ASB7	140460	-0.266021	0.166888	0.306113
ASB8	140461	-0.274644	-0.17383	0.0712863
ASB9	140462	-0.125348	0.0356395	0.113835
ASCC1	51008	-2.06547	-1.76027	0.215812
ASCC2	84164	-0.834179	-0.468583	0.258515
ASCC3	10973	-0.617991	-0.56608	0.0367068
ASCL1	429	-0.112166	0.15344	0.187812
ASCL2	430	-0.265557	-0.0182552	0.174869
ASCL3	56676	-2.00588	0.745076	1.94522
ASCL4	121549	-1.0549	-0.220715	0.589859
ASCL5	647219	0.880231	1.09169	0.149528
ASF1A	25842	-0.875635	-0.181549	0.490793
ASF1B	55723	-0.370881	-0.246844	0.0877074
ASGR1	432	1.99322	1.62804	-0.258222
ASGR2	433	-0.554039	-0.367045	0.132225
ASH1L	55870	-0.8852	-0.0371981	0.599628
ASH2L	9070	0.485665	0.860131	0.264787
ASIC1	41	0.0610291	-0.0452034	-0.0751177
ASIC2	40	0.428621	0.481653	0.0374991
ASIC3	9311	-0.447595	0.558551	0.711453
ASIC4	55515	0.898644	0.260309	-0.451371
ASIC5	51802	-0.428438	0.0808735	0.360138
ASIP	434	-0.707266	-1.45206	-0.526645
ASL	435	-2.4263	-1.34684	0.763294
ASMT	438	1.39878	1.59727	0.140351
ASMTL	8623	-0.932077	0.538042	1.03953
ASNS	440	-0.0513055	-0.0381576	0.009297
ASNSD1	54529	1.50599	1.21705	-0.204314
ASPA	443	0.0280777	1.43512	0.994932
ASPDH	554235	0.779188	0.538724	-0.170034
ASPG	374569	-0.189135	-0.38771	-0.140413
ASPH	444	1.10369	0.934319	-0.119764
ASPHD1	253982	1.06742	0.574739	-0.348382
ASPHD2	57168	-0.284578	-1.47745	-0.843486
ASPM	259266	-0.489905	-0.881255	-0.276727
ASPN	54829	-0.0169651	-0.870966	-0.60387
ASPRV1	151516	1.73109	0.889255	-0.595268
ASPSCR1	79058	-1.78173	-1.65766	0.0877316
ASRGL1	80150	-0.451799	0.217978	0.473604
ASS1	445	0.112413	0.182658	0.0496706
ASTE1	28990	-1.31643	-2.02697	-0.502433
ASTL	431705	-1.42383	-0.70445	0.508675
ASTN1	460	0.3393	0.381785	0.0300409
ASTN2	23245	-0.534605	-1.60519	-0.757015
ASXL1	171023	-1.75833	-1.29152	0.330086
ASXL2	55252	-2.03501	-1.06735	0.684238
ASXL3	80816	-1.13398	-0.484567	0.459203
ASZ1	136991	1.21717	-0.529895	-1.23536
ATAD1	84896	-1.35098	-3.91228	-1.81111
ATAD2	29028	-1.39352	-2.03831	-0.455939
ATAD2B	54454	-0.13234	-0.382494	-0.176886
ATAD3A	55210	-0.147551	-0.509878	-0.256204
ATAD3B	83858	-1.34713	-1.03659	0.219583
ATAD3C	219293	-0.721866	-2.03406	-0.927859
ATAD5	79915	-1.8707	-2.22532	-0.250752
ATAT1	79969	-0.372036	0.799752	0.828579
ATCAY	85300	-0.497556	-0.160036	0.238662
ATE1	11101	1.24238	1.53375	0.206031
ATF1	466	-0.493155	-0.581538	-0.0624961
ATF2	1386	-0.308026	-1.15647	-0.599939
ATF3	467	0.00612644	0.279788	0.193508
ATF4	468	-1.40371	-0.882674	0.368429
ATF5	22809	0.0183211	-0.720788	-0.522629
ATF6	22926	0.807727	0.63382	-0.122971
ATF6B	1388	1.39123	0.0421446	-0.953948
ATF7	11016	1.13117	0.980658	-0.106427
ATF7IP	55729	2.11796	0.980859	-0.804054
ATF7IP2	80063	-0.466064	0.79376	0.890831
ATF7-NPFF	114108587	-0.028582	1.72126	1.23733
ATG10	83734	-0.477856	0.544228	0.722723
ATG101	60673	1.88975	0.862108	-0.726652
ATG12	9140	-0.31957	-0.185563	0.0947572
ATG13	9776	-0.383299	-0.712014	-0.232436
ATG14	22863	1.02412	1.23402	0.14842
ATG16L1	55054	1.46422	0.472795	-0.701042
ATG16L2	89849	-0.125856	-0.977696	-0.602342
ATG2A	23130	-0.0630832	-0.508786	-0.315159
ATG2B	55102	-0.554219	0.308954	0.610356
ATG3	64422	-0.143197	-0.600518	-0.323375
ATG4A	115201	1.53067	0.658336	-0.616837
ATG4B	23192	1.13559	1.16966	0.0240909
ATG4C	84938	0.441376	0.74439	0.214264
ATG4D	84971	-1.48826	-0.646646	0.595112
ATG5	9474	-0.666655	-2.11854	-1.02664
ATG7	10533	0.827791	-0.81784	-1.16364
ATG9A	79065	0.590816	0.644941	0.0382719
ATG9B	285973	0.79657	0.583244	-0.150844
ATIC	471	-3.16128	-2.30669	0.604287
ATL1	51062	0.037421	-0.287911	-0.230045
ATL2	64225	-1.01041	0.102278	0.786791
ATL3	25923	-2.13999	-1.35418	0.555649
ATM	472	0.843418	0.389281	-0.321123
ATMIN	23300	0.424528	-0.433587	-0.606779
ATN1	1822	-0.336517	-0.181372	0.109704
ATOH1	474	0.854068	0.508239	-0.244538
ATOH7	220202	0.971438	1.30819	0.238122
ATOH8	84913	-1.95468	-0.478683	1.04368
ATOX1	475	-0.459005	-0.680652	-0.156728
ATP10A	57194	0.483778	-1.14565	-1.15218
ATP10B	23120	0.303016	-0.7467	-0.742261
ATP10D	57205	-1.16148	-2.37065	-0.855013
ATP11A	23250	-1.31422	-2.41526	-0.778553
ATP11AUN	400165	0.449393	0.0703684	-0.268011
ATP11B	23200	0.696933	0.107593	-0.416727
ATP11C	286410	0.275879	0.140584	-0.0956683
ATP12A	479	1.47086	0.650759	-0.579898
ATP13A1	57130	-2.1117	-1.89237	0.155087
ATP13A2	23400	1.98027	1.55327	-0.301937
ATP13A3	79572	-1.03223	-0.196124	0.591219
ATP13A4	84239	-0.919658	-0.293062	0.443071
ATP13A5	344905	0.0529471	-0.229602	-0.199792
ATP1A1	476	-3.62167	-4.61918	-0.705345
ATP1A2	477	0.770764	0.854385	0.0591287
ATP1A3	478	-0.294048	1.0014	0.916022
ATP1A4	480	1.60045	1.70539	0.0742037
ATP1B1	481	1.95925	1.02983	-0.657197
ATP1B2	482	-0.316246	0.467871	0.554454
ATP1B3	483	-2.8058	-2.81163	-0.00412124
ATP1B4	23439	1.77005	2.01201	0.171097
ATP23	91419	0.367106	0.092347	-0.194284
ATP2A1	487	0.665369	0.109146	-0.393309
ATP2A2	488	-1.4654	-1.71205	-0.174412
ATP2A3	489	-1.14759	-1.54578	-0.281568
ATP2B1	490	0.69737	0.993792	0.209602
ATP2B2	491	0.975389	0.841144	-0.0949256
ATP2B3	492	-0.817277	-1.72795	-0.643946
ATP2B4	493	0.0482531	0.82678	0.550502
ATP2C1	27032	0.60995	-0.207404	-0.577957
ATP2C2	9914	1.30945	1.61183	0.213811
ATP4A	495	1.53862	1.22231	-0.223667
ATP4B	496	0.534548	0.664408	0.0918249
ATP5F1A	498	-1.70692	-1.68695	0.0141197
ATP5F1B	506	-2.71595	-1.86766	0.599832
ATP5F1C	509	-2.49868	-0.988172	1.06809
ATP5F1D	513	-1.72751	-0.665509	0.750948
ATP5F1E	514	-1.14876	-0.444354	0.498089
ATP5IF1	93974	1.26103	1.65215	0.276561
ATP5MC1	516	-2.76876	-1.80565	0.681015
ATP5MC2	517	0.221334	-0.0310728	-0.178479
ATP5MC3	518	-0.87671	-1.28358	-0.287702
ATP5MD	84833	0.39773	0.156832	-0.170341
ATP5ME	521	-1.25341	-0.797221	0.322574
ATP5MF	9551	-2.51191	-1.95088	0.39671
ATP5MF-PTCD1	100526740	-1.62126	-1.5112	0.0778255
ATP5MG	10632	-0.239765	0.108637	0.246357
ATP5MGL	267020	-0.579737	-0.792233	-0.150257
ATP5MPL	9556	-2.09775	-4.4737	-1.68005
ATP5PB	515	-1.1149	-0.825724	0.204477
ATP5PD	10476	-3.51404	-2.89872	0.435092
ATP5PF	522	-0.77477	-1.12583	-0.248235
ATP5PO	539	-0.100207	0.318348	0.295963
ATP6AP1	537	-2.75774	-3.14598	-0.274525
ATP6AP1L	92270	1.67147	1.52314	-0.104889
ATP6AP2	10159	-1.39092	-1.53542	-0.10218
ATP6V0A1	535	-1.0682	-0.93245	0.0959927
ATP6V0A2	23545	0.300922	-1.08183	-0.97775
ATP6V0A4	50617	0.0178846	-0.368451	-0.27318
ATP6V0B	533	-3.3091	-2.00264	0.923806
ATP6V0C	527	-1.20337	-0.686831	0.365249
ATP6V0D1	9114	-3.58754	-3.47991	0.0761069
ATP6V0D2	245972	-0.956971	-0.588236	0.260735
ATP6V0E1	8992	0.378506	0.57719	0.140491
ATP6V0E2	155066	-0.954297	-0.105494	0.600195
ATP6V1A	523	-3.24672	-1.98407	0.89283
ATP6V1B1	525	0.553751	0.166158	-0.27407
ATP6V1B2	526	-4.51471	-2.98465	1.08192
ATP6V1C1	528	-2.36268	-2.59071	-0.161242
ATP6V1C2	245973	-0.222631	-0.443291	-0.15603
ATP6V1D	51382	-2.22507	-3.06691	-0.595274
ATP6V1E1	529	-1.93819	-3.41152	-1.0418
ATP6V1E2	90423	-0.828061	0.992794	1.28754
ATP6V1F	9296	-1.45215	-1.84376	-0.276906
ATP6V1FNB	100130705	0.720206	0.624745	-0.0675009
ATP6V1G1	9550	-1.73619	-2.53326	-0.563614
ATP6V1G2	534	0.380258	0.344096	-0.02557
ATP6V1G2-DDX39B	100532737	-1.25452	-0.184242	0.756798
ATP6V1G3	127124	1.24292	0.351887	-0.630054
ATP6V1H	51606	-0.830618	-1.01141	-0.127838
ATP7A	538	0.264006	-0.378974	-0.454656
ATP7B	540	-0.0666744	-0.0439527	0.0160666
ATP8A1	10396	-0.155424	0.112788	0.189655
ATP8A2	51761	-0.191933	-0.976981	-0.555113
ATP8B1	5205	1.01655	-0.0948889	-0.785907
ATP8B2	57198	-0.452865	-0.279591	0.122523
ATP8B3	148229	-2.18589	-2.15356	0.0228603
ATP8B4	79895	-1.69434	-3.31315	-1.14467
ATP9A	10079	-0.726537	-1.9131	-0.83903
ATP9B	374868	-0.251194	-0.722299	-0.333121
ATPAF1	64756	-0.978176	-1.96722	-0.699356
ATPAF2	91647	0.154713	-0.211146	-0.258701
ATPSCKMT	134145	-0.912312	-2.14825	-0.873942
ATR	545	-0.515851	-0.608601	-0.0655836
ATRAID	51374	-0.492933	-0.120226	0.263544
ATRIP	84126	-0.33429	-1.24682	-0.645258
ATRIP-TREX1	111822955	-0.125874	0.215629	0.241479
ATRN	8455	-0.97679	0.103742	0.764052
ATRNL1	26033	0.836824	0.953129	0.0822394
ATRX	546	-1.52497	-1.35109	0.122948
ATXN1	6310	0.417695	-0.028083	-0.315213
ATXN10	25814	-1.08855	-1.73162	-0.454724
ATXN1L	342371	1.92802	1.26031	-0.472147
ATXN2	6311	0.178539	-0.98087	-0.819827
ATXN2L	11273	0.400872	0.345763	-0.0389679
ATXN3	4287	-2.31909	-1.08811	0.870434
ATXN3L	92552	1.10657	0.319099	-0.556822
ATXN7	6314	-0.668146	-1.46833	-0.565813
ATXN7L1	222255	0.0666206	-0.236723	-0.214496
ATXN7L2	127002	-1.47545	-1.72361	-0.175474
ATXN7L3	56970	-1.21793	-1.40424	-0.131746
ATXN7L3B	552889	-0.0804309	1.04069	0.792749
AUH	549	0.821442	0.332135	-0.345992
AUNIP	79000	-1.7889	-2.03247	-0.172231
AUP1	550	-0.227796	-0.307779	-0.0565568
AURKA	6790	-3.36915	-3.97947	-0.431566
AURKAIP1	54998	-0.726881	-0.00267749	0.512089
AURKB	9212	-2.05902	-0.872464	0.839022
AURKC	6795	-0.127522	0.0909114	0.154455
AUTS2	26053	-1.74993	-1.75903	-0.00643532
AVEN	57099	-0.115771	-0.274544	-0.11227
AVIL	10677	0.911797	-0.102679	-0.717343
AVL9	23080	-2.4024	-3.06304	-0.467138
AVP	551	-0.222669	-0.46364	-0.170392
AVPI1	60370	-0.700089	-0.5052	0.137807
AVPR1A	552	2.48793	1.98946	-0.352474
AVPR1B	553	-0.331536	-0.43249	-0.0713858
AVPR2	554	2.13282	2.45597	0.2285
AWAT1	158833	-0.00681467	0.102142	0.0770437
AWAT2	158835	0.51314	0.00235379	-0.361181
AXDND1	126859	1.19632	0.607107	-0.416638
AXIN1	8312	-0.628576	1.48247	1.49274
AXIN2	8313	1.71246	1.58976	-0.0867608
AXL	558	0.684544	1.33314	0.458624
AZGP1	563	0.836853	1.53612	0.494455
AZI2	64343	0.496968	0.270121	-0.160405
AZIN1	51582	-0.16542	-0.67093	-0.35745
AZIN2	113451	1.62333	1.11809	-0.357259
AZU1	566	0.488878	0.480736	-0.00575763
B2M	567	0.498402	-0.656925	-0.81694
B3GALNT1	8706	0.159646	0.26347	0.0734148
B3GALNT2	148789	0.578793	0.610154	0.022176
B3GALT1	8708	-1.53377	-1.16572	0.260255
B3GALT2	8707	0.177373	0.358049	0.127758
B3GALT4	8705	-1.65706	-1.32369	0.235729
B3GALT5	10317	-0.389927	-0.665864	-0.195117
B3GALT6	126792	0.0143488	-1.15509	-0.82692
B3GAT1	27087	2.41198	2.38414	-0.0196855
B3GAT2	135152	-1.61506	-0.923268	0.489173
B3GAT3	26229	-2.42638	-0.770583	1.17082
B3GLCT	145173	-0.15348	0.451137	0.427529
B3GNT2	10678	0.333111	-0.145755	-0.33861
B3GNT3	10331	-3.44131	-3.32475	0.0824182
B3GNT4	79369	0.963813	1.01722	0.037767
B3GNT5	84002	1.43397	0.933256	-0.354061
B3GNT6	192134	-0.460527	0.0164021	0.33724
B3GNT7	93010	1.96153	1.49122	-0.332561
B3GNT8	374907	0.827662	0.86612	0.0271939
B3GNT9	84752	0.515109	0.606274	0.0644631
B3GNTL1	146712	1.39728	1.75834	0.255307
B4GALNT1	2583	-1.67394	-0.521171	0.815132
B4GALNT2	124872	-0.721628	-0.531337	0.134556
B4GALNT3	283358	-0.0920354	-1.00199	-0.643435
B4GALNT4	338707	-2.17817	-0.748432	1.01098
B4GALT1	2683	-0.483319	-0.511146	-0.0196766
B4GALT2	8704	-0.329716	-1.47127	-0.807202
B4GALT3	8703	-1.04723	-1.97921	-0.659011
B4GALT4	8702	-0.486056	-0.776126	-0.205111
B4GALT5	9334	0.428797	0.935342	0.358182
B4GALT6	9331	-0.834588	-0.626522	0.147125
B4GALT7	11285	-0.863301	-0.315754	0.387174
B4GAT1	11041	-1.24444	-0.151747	0.772648
B9D1	27077	1.24466	1.33762	0.065735
B9D2	80776	1.22488	1.04474	-0.127375
BAALC	79870	-0.187955	0.12184	0.219058
BAAT	570	-0.729841	-1.23146	-0.3547
BABAM1	29086	-2.2167	-1.0212	0.845344
BABAM2	9577	-0.158193	-0.347632	-0.133953
BACE1	23621	0.15307	-0.422204	-0.40678
BACE2	25825	0.403932	0.961143	0.394008
BACH1	571	0.0916796	0.547985	0.322657
BACH2	60468	-0.791005	-0.918996	-0.0905028
BAD	572	-1.82515	0.0457358	1.32292
BAG1	573	-0.64729	0.0598044	0.499992
BAG2	9532	-0.513352	-0.731744	-0.154426
BAG3	9531	0.757156	0.224256	-0.376817
BAG4	9530	-0.826587	0.927474	1.24031
BAG5	9529	0.487496	0.761408	0.193685
BAG6	7917	0.172851	1.03159	0.60722
BAGE2	85319	-1.41506	-1.70709	-0.206502
BAHCC1	57597	-0.464831	-0.746284	-0.199017
BAHD1	22893	-0.648659	-1.3765	-0.51466
BAIAP2	10458	1.17081	1.26628	0.0675092
BAIAP2L1	55971	0.940725	0.475054	-0.329279
BAIAP2L2	80115	1.2774	1.40781	0.0922138
BAIAP3	8938	1.21978	1.16589	-0.0381072
BAK1	578	0.45692	-0.0908427	-0.387327
BAMBI	25805	-0.866487	-0.627037	0.169317
BANF1	8815	-0.945521	-0.928364	0.0121313
BANF2	140836	-0.150285	0.559459	0.501865
BANK1	55024	1.30468	0.703346	-0.425207
BANP	54971	-3.69346	-3.76778	-0.0525496
BAP1	8314	-0.730576	-0.516937	0.151066
BARD1	580	-0.83622	-0.553827	0.199682
BARHL1	56751	-1.04155	-0.328731	0.504042
BARHL2	343472	-0.177732	-0.215864	-0.0269639
BARX1	56033	0.421571	0.820006	0.281736
BARX2	8538	0.618487	1.10822	0.346293
BASP1	10409	-1.10172	0.148053	0.88372
BATF	10538	-0.430882	-0.386974	0.0310481
BATF2	116071	0.688698	1.42036	0.517363
BATF3	55509	-0.0872439	-1.0537	-0.683388
BAX	581	0.0702333	-0.0423285	-0.0795933
BAZ1A	11177	-0.00808909	-0.433161	-0.300571
BAZ1B	9031	-1.09525	-3.19041	-1.4815
BAZ2A	11176	-0.491281	-0.365163	0.0891787
BAZ2B	29994	0.753814	-0.333723	-0.769005
BBC3	27113	0.142396	0.336739	0.137421
BBIP1	92482	-1.60389	-1.22725	0.266319
BBOF1	80127	-2.2542	-2.91051	-0.46408
BBOX1	8424	-1.62124	-1.60672	0.0102683
BBS1	582	-1.71189	-0.987167	0.512453
BBS10	79738	0.696761	0.45577	-0.170406
BBS12	166379	0.143119	0.00407458	-0.098319
BBS2	583	-1.17308	-1.02063	0.107794
BBS4	585	-0.556939	-0.917209	-0.25475
BBS5	129880	-0.407833	-1.05415	-0.457019
BBS7	55212	-0.608109	-1.17545	-0.401167
BBS9	27241	0.0635759	-0.0926139	-0.110443
BBX	56987	-0.954084	-0.369179	0.41359
BCAM	4059	-0.34322	-0.260067	0.0587982
BCAN	63827	0.543438	1.07184	0.37364
BCAP29	55973	-1.37139	-0.732019	0.452103
BCAP31	10134	0.0679957	-0.0680503	-0.096199
BCAR1	9564	-0.55366	0.334942	0.628337
BCAR3	8412	1.20134	0.538067	-0.469006
BCAS1	8537	-1.67376	-1.6979	-0.0170669
BCAS2	10286	-3.34431	-2.07917	0.894593
BCAS3	54828	-0.196786	-0.052221	0.102223
BCAS4	55653	-0.525633	0.291526	0.577819
BCAT1	586	-0.930434	-1.61706	-0.485518
BCAT2	587	0.588674	0.632068	0.0306838
BCCIP	56647	-0.790449	-0.504985	0.201854
BCDIN3D	144233	-3.62538	-2.50415	0.792826
BCHE	590	0.310963	-0.0167953	-0.23176
BCKDHA	593	0.538163	-0.762659	-0.919819
BCKDHB	594	0.284116	0.78252	0.352425
BCKDK	10295	-0.544046	0.732104	0.902374
BCL10	8915	-1.93029	-1.91713	0.00930651
BCL11A	53335	1.51501	1.59537	0.0568223
BCL11B	64919	0.658893	0.830346	0.121235
BCL2	596	-0.410146	-0.170069	0.16976
BCL2A1	597	1.30415	1.06856	-0.166584
BCL2L10	10017	0.72386	1.26304	0.381258
BCL2L11	10018	-0.376565	-0.172839	0.144055
BCL2L12	83596	0.0724489	0.72312	0.460094
BCL2L13	23786	-0.591182	0.132138	0.511465
BCL2L14	79370	0.873121	0.850278	-0.0161524
BCL2L15	440603	-1.45826	-0.987371	0.33297
BCL2L2	599	0.372946	-0.893063	-0.895203
BCL2L2-PABPN1	100529063	-2.28302	-1.57549	0.500302
BCL3	602	1.49817	1.8301	0.23471
BCL6	604	2.09888	2.09055	-0.00588881
BCL6B	255877	-0.0689763	0.557463	0.442959
BCL7A	605	1.36988	1.88859	0.366785
BCL7B	9275	1.01677	0.687008	-0.233178
BCL7C	9274	-0.510226	0.251308	0.538486
BCL9	607	-0.495686	0.32541	0.580602
BCL9L	283149	-1.98635	0.31575	1.62783
BCLAF1	9774	-2.94973	-2.00746	0.666281
BCLAF3	256643	-0.550469	0.864268	1.00037
BCO1	53630	1.29047	0.694762	-0.421232
BCO2	83875	-0.426376	-0.34198	0.0596767
BCOR	54880	-1.04636	-1.93628	-0.62927
BCORL1	63035	0.428935	-0.355099	-0.554396
BCR	613	-5.18058	-4.83233	0.24625
BCS1L	617	-1.77092	-0.802469	0.684797
BDH1	622	-0.65396	0.622379	0.902508
BDH2	56898	1.17169	0.342004	-0.586678
BDKRB1	623	1.16043	1.75739	0.422113
BDKRB2	624	1.07322	1.55286	0.339155
BDP1	55814	-1.35704	-1.56754	-0.148847
BEAN1	146227	0.820087	0.0215688	-0.564637
BECN1	8678	-0.756976	-0.721239	0.0252698
BECN2	441925	-0.0740429	0.556481	0.445847
BEGAIN	57596	1.38342	1.42867	0.031996
BEND2	139105	2.20397	1.73274	-0.333207
BEND3	57673	0.413193	-0.595751	-0.713431
BEND4	389206	1.48416	0.915991	-0.401755
BEND5	79656	0.600359	1.23772	0.450679
BEND6	221336	0.582681	0.237484	-0.244091
BEND7	222389	-1.58251	-0.451946	0.799428
BEST1	7439	-0.339799	-0.472287	-0.0936835
BEST2	54831	-1.55294	-1.88932	-0.237861
BEST3	144453	-0.472093	-2.03292	-1.10367
BEST4	266675	-0.82237	-0.201469	0.439044
BET1	10282	-1.33744	-1.34011	-0.00188595
BET1L	51272	-1.2519	-0.795333	0.322841
BEX1	55859	-0.584545	-0.813186	-0.161673
BEX2	84707	-0.247512	0.175642	0.299215
BEX3	27018	0.497329	0.284924	-0.150193
BEX4	56271	0.659793	-0.167659	-0.585097
BEX5	340542	-1.24807	-0.707776	0.382048
BFAR	51283	-0.111923	-0.206375	-0.0667878
BFSP1	631	-1.34208	-1.94246	-0.424531
BFSP2	8419	0.0176237	0.715471	0.493452
BGLAP	632	1.36012	1.19305	-0.118139
BGN	633	-0.249519	-0.134243	0.0815125
BHLHA15	168620	1.28402	1.63367	0.247239
BHLHA9	727857	0.461373	0.136572	-0.229669
BHLHE22	27319	0.291111	0.759159	0.33096
BHLHE23	128408	-0.485045	0.362939	0.599616
BHLHE40	8553	1.12632	0.96465	-0.114316
BHLHE41	79365	-0.189712	-0.273799	-0.0594581
BHMT	635	0.531043	1.11116	0.410203
BHMT2	23743	0.781463	0.902677	0.0857111
BICC1	80114	0.336276	0.255076	-0.0574169
BICD1	636	0.896031	1.03013	0.0948251
BICD2	23299	-0.474685	0.404871	0.62194
BICDL1	92558	-0.171595	-0.316783	-0.102663
BICDL2	146439	1.13651	0.917848	-0.154616
BICRA	29998	0.0545787	0.52835	0.335007
BICRAL	23506	-1.20181	-0.890878	0.219861
BID	637	-0.0498168	-0.481943	-0.305559
BIK	638	1.26575	1.65073	0.272221
BIN1	274	0.234035	0.123537	-0.0781342
BIN2	51411	-0.961143	-0.299577	0.467798
BIN3	55909	0.065262	0.319208	0.179567
BIRC2	329	0.0376846	-0.548385	-0.414414
BIRC3	330	0.131117	-0.454964	-0.414421
BIRC5	332	-3.54914	-3.74092	-0.135605
BIRC6	57448	-0.403954	-1.72625	-0.935003
BIRC7	79444	0.399447	0.413552	0.00997378
BIRC8	112401	-0.21394	-0.0282652	0.131292
BIVM	54841	-0.0361943	-1.76992	-1.22593
BIVM-ERCC5	100533467	0.329607	0.554703	0.159167
BLCAP	10904	1.00702	0.750773	-0.181195
BLID	414899	1.0035	1.30143	0.210664
BLK	640	-0.74009	-1.16647	-0.301497
BLM	641	-1.15539	-1.88913	-0.518829
BLMH	642	0.137126	0.387742	0.177213
BLNK	29760	-0.211691	0.421774	0.447928
BLOC1S1	2647	-1.52339	-0.118424	0.993462
BLOC1S1-RDH5	100528022	0.956276	-0.257357	-0.858169
BLOC1S2	282991	-1.13429	-3.76942	-1.86332
BLOC1S3	388552	-0.59504	-0.988319	-0.27809
BLOC1S4	55330	0.648323	0.866341	0.154162
BLOC1S5	63915	0.0293888	-0.297625	-0.231234
BLOC1S5-TXNDC5	100526836	-0.465217	-1.13	-0.470071
BLOC1S6	26258	0.916251	0.675239	-0.170421
BLVRA	644	-0.701271	0.268049	0.685412
BLVRB	645	-1.33799	0.209191	1.09402
BLZF1	8548	-0.469914	-1.1958	-0.513279
BMERB1	89927	-0.292368	0.568435	0.608679
BMF	90427	0.857856	-0.196937	-0.745852
BMI1	648	-1.61846	-1.85253	-0.165512
BMP1	649	-1.01034	-0.624142	0.273082
BMP10	27302	1.46193	1.56275	0.0712971
BMP15	9210	1.193	0.813376	-0.268436
BMP2	650	0.140966	0.782162	0.453394
BMP2K	55589	1.37176	1.21041	-0.114089
BMP3	651	2.02784	1.33144	-0.492429
BMP4	652	0.110442	-0.371444	-0.340744
BMP5	653	1.3881	1.06335	-0.229628
BMP6	654	-0.276257	-0.125548	0.106567
BMP7	655	-0.158074	0.921287	0.763223
BMP8A	353500	-1.35939	0.291204	1.16714
BMP8B	656	-0.556373	0.478995	0.732116
BMPER	168667	-0.638048	-0.110416	0.373092
BMPR1A	657	-0.929218	-0.990213	-0.0431301
BMPR1B	658	0.42236	0.00612102	-0.294325
BMPR2	659	0.872853	-0.128907	-0.708352
BMS1	9790	-2.11578	-0.965141	0.813627
BMT2	154743	-0.941002	-0.389754	0.389791
BMX	660	1.50492	1.22736	-0.196268
BNC1	646	0.290729	0.0883774	-0.143084
BNC2	54796	0.705424	1.08073	0.265379
BNIP1	662	-2.14162	-1.372	0.544203
BNIP2	663	-2.23017	-1.66584	0.399044
BNIP3	664	0.554449	0.687474	0.0940629
BNIP3L	665	0.539532	0.67004	0.0922832
BNIP5	389384	0.505046	0.648282	0.101283
BNIPL	149428	-0.597246	0.234743	0.588305
BOC	91653	-0.102361	0.537276	0.452292
BOD1	91272	0.293535	0.783962	0.346784
BOD1L1	259282	1.4178	0.876151	-0.383002
BOD1L2	284257	1.61697	1.23279	-0.271658
BOK	666	1.10359	1.46833	0.257912
BOLA1	51027	0.363251	1.00996	0.457292
BOLA2	552900	-0.0934899	-0.80808	-0.505291
BOLA3	388962	-2.17803	-1.67842	0.35328
BOLL	66037	0.701663	0.199514	-0.355073
BOP1	23246	-0.725025	-1.20054	-0.336239
BORA	79866	-1.1665	-1.17023	-0.00263899
BORCS5	118426	0.999274	0.479624	-0.367448
BORCS6	54785	-0.465072	0.23996	0.498533
BORCS7	119032	1.28815	1.08223	-0.145609
BORCS8	729991	-0.552616	0.128108	0.481345
BORCS8-MEF2B	4207	0.395102	-0.168186	-0.398305
BPGM	669	-0.346782	-0.164415	0.128953
BPHL	670	-0.419571	0.178996	0.423251
BPI	671	-0.872326	-0.0905067	0.552829
BPIFA1	51297	-0.07996	0.17785	0.182299
BPIFA2	140683	0.7528	0.841111	0.0624449
BPIFA3	128861	1.284	0.665062	-0.437653
BPIFB1	92747	-0.251984	-1.60654	-0.957818
BPIFB2	80341	-0.213537	0.168757	0.270323
BPIFB3	359710	0.597239	0.656021	0.041565
BPIFB4	149954	-0.0626654	0.286991	0.247244
BPIFB6	128859	-0.952081	-1.76789	-0.576867
BPIFC	254240	-0.975471	-2.13145	-0.817402
BPNT1	10380	1.01525	0.29517	-0.509177
BPNT2	54928	0.117065	-0.245417	-0.256314
BPTF	2186	-1.01176	-1.52372	-0.36201
BPY2	9083	1.96521	1.47756	-0.344822
BRAF	673	-0.930445	-1.16012	-0.162402
BRAP	8315	-1.13782	-0.959357	0.126191
BRAT1	221927	-0.540953	0.0141397	0.39251
BRCA1	672	-1.59249	-1.51432	0.0552794
BRCA2	675	-0.43456	-0.433462	0.000775951
BRCC3	79184	-0.0997613	0.673802	0.546992
BRD1	23774	1.48062	2.05866	0.408739
BRD2	6046	-1.87583	-2.53815	-0.46833
BRD3	8019	-0.23752	0.794324	0.729624
BRD4	23476	-3.69113	-1.72182	1.39252
BRD7	29117	-0.224992	-0.40853	-0.12978
BRD8	10902	-1.16801	-0.905558	0.185582
BRD9	65980	-0.319473	-0.24756	0.0508501
BRDT	676	-0.947661	-1.29975	-0.248964
BRF1	2972	-0.645935	0.198662	0.59722
BRF2	55290	-1.46466	-0.594805	0.615084
BRI3	25798	-0.122312	1.11551	0.875271
BRI3BP	140707	0.204414	-0.0969474	-0.213094
BRICD5	283870	2.4926	1.67752	-0.576349
BRINP1	1620	0.241093	0.14294	-0.0694043
BRINP2	57795	-0.620098	0.983701	1.13406
BRINP3	339479	-0.973048	0.156873	0.798975
BRIP1	83990	-1.65834	-1.31371	0.243686
BRIX1	55299	-1.4708	-1.7502	-0.197565
BRK1	55845	-1.08867	-0.592826	0.350617
BRMS1	25855	-1.42019	-0.985583	0.307313
BRMS1L	84312	0.431281	-0.809736	-0.877531
BROX	148362	-0.677349	-0.931481	-0.179698
BRPF1	7862	0.525545	1.31624	0.559104
BRPF3	27154	0.836807	0.496185	-0.240857
BRS3	680	0.010781	0.581009	0.403212
BRSK1	84446	-0.580911	0.472302	0.744734
BRSK2	9024	-1.4724	0.482122	1.38206
BRWD1	54014	0.482953	0.073658	-0.289416
BRWD3	254065	-0.613367	-0.338977	0.194023
BSCL2	26580	-1.04901	-1.63706	-0.415809
BSDC1	55108	0.0919997	0.286864	0.13779
BSG	682	0.308873	0.28599	-0.0161809
BSN	8927	0.59834	0.536811	-0.0435077
BSND	7809	-0.50938	0.204915	0.505083
BSPH1	100131137	-1.48403	-2.25116	-0.542444
BSPRY	54836	1.381	2.20622	0.583517
BST1	683	0.0608777	-0.612487	-0.476141
BST2	684	-1.1967	0.381829	1.11619
BSX	390259	0.500441	0.123156	-0.266781
BTAF1	9044	-0.373045	-0.292533	0.0569305
BTBD1	53339	0.752099	-0.0277331	-0.551424
BTBD10	84280	-1.25304	-0.931621	0.227278
BTBD11	121551	0.484735	1.05209	0.401184
BTBD16	118663	-0.450214	-0.231931	0.15435
BTBD17	388419	-0.222158	-0.422536	-0.141689
BTBD18	643376	0.591208	1.22326	0.446931
BTBD19	149478	1.03644	0.341505	-0.491393
BTBD2	55643	1.44349	0.88349	-0.395983
BTBD3	22903	0.433065	0.111207	-0.227588
BTBD6	90135	0.803677	0.871235	0.0477709
BTBD7	55727	-1.08574	-0.778156	0.217492
BTBD8	284697	-2.00703	-1.46333	0.384454
BTBD9	114781	-1.21996	-0.133922	0.767943
BTC	685	-0.608804	-1.09897	-0.346598
BTD	686	-0.230443	-0.481512	-0.177533
BTF3	689	-0.125735	0.144655	0.191195
BTF3L4	91408	-2.84675	-2.13925	0.500283
BTG1	694	1.31831	0.49915	-0.579231
BTG2	7832	2.28724	1.96675	-0.226624
BTG3	10950	-0.0972171	0.0734172	0.120657
BTG4	54766	0.483515	0.891833	0.288725
BTK	695	-0.112311	-0.119178	-0.00485524
BTLA	151888	0.300182	-1.31047	-1.1389
BTN1A1	696	0.883342	0.989763	0.0752516
BTN2A1	11120	-0.129714	0.214418	0.243338
BTN2A2	10385	2.16388	1.62044	-0.384274
BTN3A1	11119	1.94075	1.53874	-0.284268
BTN3A2	11118	1.59742	0.888686	-0.501154
BTN3A3	10384	0.269027	0.249956	-0.0134847
BTNL10	100129094	-0.829692	-0.712771	0.0826756
BTNL2	56244	2.11851	2.42369	0.21579
BTNL3	10917	1.99653	0.749848	-0.881534
BTNL8	79908	0.436922	0.496738	0.0422963
BTNL9	153579	1.52487	1.76817	0.172039
BTRC	8945	0.716213	0.294812	-0.297975
BUB1	699	-2.38431	-3.03497	-0.460087
BUB1B	701	-0.189241	-0.132693	0.0399856
BUB1B-PAK6	106821730	-0.920929	0.141987	0.751595
BUB3	9184	-3.72648	-3.69054	0.0254118
BUD13	84811	-0.990504	-0.777708	0.150469
BUD23	114049	0.492968	-0.0837085	-0.407772
BUD31	8896	-3.07106	-4.1178	-0.740158
BVES	11149	0.257447	-0.537907	-0.5624
BYSL	705	-1.14957	0.234887	0.978962
BZW1	9689	-0.672117	-1.60536	-0.6599
BZW2	28969	-0.384009	-0.185306	0.140505
C10orf105	414152	0.891853	0.65016	-0.170903
C10orf120	399814	1.19508	1.69086	0.35057
C10orf126	283080	-1.96672	-1.48641	0.339629
C10orf53	282966	-0.0936519	0.725546	0.57926
C10orf55	414236	-1.07745	-0.848531	0.161871
C10orf62	414157	1.1574	1.37036	0.150584
C10orf67	256815	-0.07757	0.00938511	0.0614865
C10orf71	118461	0.175129	0.249335	0.0524713
C10orf82	143379	1.50341	1.4131	-0.0638582
C10orf88	80007	1.13933	0.556012	-0.412467
C10orf90	118611	-1.25033	-0.954307	0.209319
C10orf95	79946	-1.02458	0.162442	0.839348
C10orf99	387695	-1.12769	-1.16697	-0.0277816
C11orf1	64776	0.910077	1.1658	0.180823
C11orf16	56673	1.95296	1.49691	-0.322482
C11orf21	29125	0.933221	0.212985	-0.509284
C11orf24	53838	2.09419	1.8521	-0.171181
C11orf42	160298	-0.890914	0.510292	0.990802
C11orf45	219833	1.57353	0.195854	-0.974162
C11orf49	79096	-0.315608	-1.20118	-0.626193
C11orf52	91894	0.668162	0.935405	0.188969
C11orf53	341032	-0.479673	-0.43763	0.0297287
C11orf54	28970	-0.199239	-0.277213	-0.0551362
C11orf58	10944	-1.53361	-1.90617	-0.263439
C11orf65	160140	0.919702	0.407766	-0.361993
C11orf68	83638	1.76862	1.7642	-0.00312307
C11orf71	54494	1.44389	1.44444	0.000388609
C11orf80	79703	-1.46006	-1.32063	0.0985909
C11orf86	254439	0.110304	0.0497263	-0.0428351
C11orf87	399947	1.60613	1.35848	-0.175112
C11orf91	100131378	0.947305	1.34066	0.278141
C11orf94	143678	0.861479	0.753653	-0.0762447
C11orf95	65998	0.783129	0.804895	0.0153904
C11orf96	387763	0.976206	0.803046	-0.122442
C11orf97	643037	-0.410068	-0.143322	0.188618
C11orf98	102288414	0.0829311	0.469425	0.273292
C12orf29	91298	0.122178	0.94772	0.583746
C12orf4	57102	0.110229	-0.745107	-0.604814
C12orf40	283461	-1.17351	-1.89308	-0.508809
C12orf42	374470	-2.10385	-0.175868	1.36329
C12orf43	64897	0.0442046	0.0376063	-0.00466571
C12orf45	121053	-1.21574	-1.93413	-0.507975
C12orf50	160419	1.21213	0.722795	-0.346012
C12orf54	121273	-1.98745	-2.73911	-0.531509
C12orf56	115749	-1.54706	-0.897796	0.459102
C12orf57	113246	2.1441	1.66162	-0.341169
C12orf60	144608	0.0821368	-1.23717	-0.93289
C12orf65	91574	-1.34789	-1.09776	0.176875
C12orf66	144577	1.172	-0.541185	-1.21141
C12orf71	728858	0.683852	0.347647	-0.237733
C12orf73	728568	-0.232035	0.00551848	0.167976
C12orf75	387882	-1.00529	-0.564473	0.311706
C12orf76	400073	-0.104226	-0.85969	-0.534194
C12orf77	196415	-1.66604	-1.75822	-0.0651805
C14orf119	55017	0.406547	0.641801	0.16635
C14orf132	56967	-0.724046	0.0701109	0.561554
C14orf177	283598	-0.149951	1.12875	0.904178
C14orf178	283579	-1.86472	-1.03597	0.586016
C14orf180	400258	-0.645895	-0.849216	-0.14377
C14orf28	122525	-0.998256	0.0428733	0.73619
C14orf39	317761	-0.693832	-0.788882	-0.0672105
C14orf93	60686	-0.611424	-0.353126	0.182645
C15orf32	145858	1.69045	0.814456	-0.619418
C15orf39	56905	0.733773	1.03335	0.211836
C15orf40	123207	-1.79896	-1.26051	0.380748
C15orf48	84419	-0.500607	-1.10124	-0.424711
C15orf54	400360	0.39552	0.118068	-0.196188
C15orf56	644809	0.691732	1.26266	0.403708
C15orf61	145853	1.77063	1.71676	-0.0380953
C15orf62	643338	-0.374663	0.161571	0.379175
C15orf65	145788	-1.75383	-3.93146	-1.53982
C16orf46	123775	0.719576	0.936954	0.153709
C16orf54	283897	0.681283	0.173375	-0.359145
C16orf70	80262	0.555189	1.31506	0.537307
C16orf71	146562	0.443569	-0.48453	-0.656265
C16orf72	29035	-0.645611	-0.0355626	0.431369
C16orf74	404550	2.31266	2.31321	0.00039049
C16orf78	123970	0.298365	-0.311529	-0.43126
C16orf82	162083	-1.28897	-0.873397	0.293851
C16orf86	388284	1.70632	1.7654	0.0417781
C16orf87	388272	-0.215575	0.190651	0.287245
C16orf89	146556	0.474513	-0.80515	-0.904858
C16orf90	646174	1.24499	0.212507	-0.730076
C16orf91	283951	-0.238002	-0.514431	-0.195465
C16orf92	146378	-0.294703	-0.869056	-0.406129
C16orf95	100506581	1.17958	0.460464	-0.508495
C16orf96	342346	0.404582	0.00862149	-0.279986
C17orf100	388327	-0.276598	-0.0410671	0.166545
C17orf102	400591	0.485423	0.303066	-0.128946
C17orf107	100130311	-0.681545	-0.610621	0.0501511
C17orf49	124944	-0.866666	-0.732824	0.0946406
C17orf50	146853	-1.30091	-1.83165	-0.375287
C17orf58	284018	0.144316	-0.122162	-0.188428
C17orf64	124773	0.856768	0.101271	-0.534217
C17orf67	339210	-1.96702	-0.30892	1.17245
C17orf75	64149	-0.0543551	-0.703386	-0.458934
C17orf77	146723	0.571325	0.869699	0.210983
C17orf78	284099	-0.235469	-0.10676	0.0910115
C17orf80	55028	-0.267841	-0.354662	-0.0613913
C17orf97	400566	0.124622	-0.118926	-0.172214
C17orf98	388381	-0.172294	-0.484759	-0.220946
C17orf99	100141515	0.516877	0.478613	-0.0270566
C18orf21	83608	-1.73398	-1.15546	0.409075
C18orf25	147339	0.254884	-0.706588	-0.679863
C18orf32	497661	-1.07878	-1.09746	-0.01321
C18orf54	162681	-0.662881	-1.04873	-0.272837
C18orf63	644041	-1.91098	-0.405816	1.06431
C19orf12	83636	-1.13669	-0.457117	0.480528
C19orf18	147685	0.261816	-0.164901	-0.301735
C19orf25	148223	-0.217875	1.38025	1.13004
C19orf33	64073	0.123242	-0.553088	-0.478238
C19orf38	255809	-0.508019	0.17092	0.480082
C19orf44	84167	-0.958576	-2.11317	-0.816419
C19orf47	126526	0.645042	-0.721905	-0.966577
C19orf48	84798	-0.0962456	0.328862	0.300597
C19orf53	28974	-2.59498	-0.130616	1.74257
C19orf54	284325	-0.452052	0.11467	0.400733
C19orf57	79173	-1.48814	-1.85681	-0.260692
C19orf67	646457	0.108143	0.234568	0.089396
C19orf71	100128569	1.82391	1.72463	-0.0701986
C19orf73	55150	0.638027	0.593494	-0.0314895
C19orf81	342918	1.62631	1.62194	-0.0030931
C19orf84	147646	-1.42693	-0.435269	0.701208
C1D	10438	-0.205318	-1.6213	-1.00125
C1GALT1	56913	-0.674183	-0.544353	0.0918042
C1GALT1C1	29071	-0.709725	-0.513467	0.138776
C1GALT1C1L	728819	1.44376	1.49136	0.0336542
C1orf100	200159	0.358682	-0.391992	-0.530806
C1orf105	92346	-0.935676	-0.299857	0.449592
C1orf109	54955	-2.67782	-0.752906	1.36112
C1orf112	55732	0.506165	1.00424	0.352194
C1orf115	79762	-0.507183	-1.87955	-0.970411
C1orf116	79098	-0.508915	-0.203548	0.215927
C1orf122	127687	-1.18305	-1.1469	0.0255642
C1orf127	148345	1.66639	1.53665	-0.0917417
C1orf131	128061	-1.13966	-1.45432	-0.222499
C1orf141	400757	-0.874306	-0.552885	0.227279
C1orf146	388649	-0.583427	-0.656271	-0.0515085
C1orf158	93190	0.157974	1.11201	0.674603
C1orf159	54991	-0.0820821	0.0274714	0.077466
C1orf162	128346	0.00696985	-0.703227	-0.502185
C1orf167	284498	0.324263	-0.184881	-0.360019
C1orf174	339448	-1.04205	-1.58244	-0.382112
C1orf185	284546	0.0298826	-0.408725	-0.310142
C1orf189	388701	1.43579	0.99455	-0.312005
C1orf194	127003	-0.263294	-0.684938	-0.298148
C1orf195	727684	-0.256239	-1.22265	-0.683357
C1orf198	84886	0.552268	0.982005	0.30387
C1orf21	81563	-0.0301442	-1.0628	-0.7302
C1orf210	149466	-0.127563	-0.0728494	0.0386881
C1orf216	127703	-1.50669	-1.62681	-0.0849345
C1orf226	400793	-0.175307	0.520898	0.492291
C1orf229	388759	0.152504	-0.980847	-0.801401
C1orf43	25912	-0.605986	-0.967359	-0.255529
C1orf50	79078	-1.57793	-0.718615	0.607631
C1orf52	148423	0.490414	0.393794	-0.0683206
C1orf53	388722	-0.734975	-0.952671	-0.153935
C1orf54	79630	0.755738	0.338316	-0.295162
C1orf56	54964	-1.20319	-0.902889	0.212345
C1orf68	100129271	0.910565	0.970238	0.0421948
C1orf87	127795	0.392574	-0.964327	-0.959474
C1orf94	84970	1.77	1.74298	-0.0191053
C1QA	712	0.81057	0.83222	0.0153085
C1QB	713	-0.0101332	0.103255	0.0801776
C1QBP	708	-1.4803	-1.21896	0.184793
C1QC	714	1.14686	1.31796	0.120982
C1QL1	10882	-0.571713	-0.643144	-0.0505094
C1QL2	165257	-2.02113	-2.05163	-0.0215639
C1QL3	389941	1.1931	1.41206	0.154827
C1QL4	338761	0.206072	1.37469	0.826337
C1QTNF1	114897	-0.593338	-0.0221045	0.403923
C1QTNF12	388581	-0.526938	0.854223	0.976629
C1QTNF2	114898	0.534723	0.49759	-0.0262567
C1QTNF3	114899	-0.0221673	0.302713	0.229725
C1QTNF4	114900	-1.03937	-0.325881	0.50451
C1QTNF5	114902	-0.582567	-0.566187	0.0115823
C1QTNF6	114904	-0.41647	0.443493	0.608085
C1QTNF7	114905	-0.824777	-0.867254	-0.0300351
C1QTNF8	390664	0.392733	0.244163	-0.105055
C1QTNF9	338872	1.00662	1.30335	0.209816
C1QTNF9B	387911	-1.50721	0.654204	1.52835
C1RL	51279	1.50195	1.50436	0.0017083
C1S	716	-1.75598	-1.20775	0.387657
C2	717	1.66622	0.836314	-0.586834
C20orf141	128653	-0.100026	0.702434	0.567425
C20orf144	128864	1.15156	0.888177	-0.186242
C20orf173	140873	0.512274	0.339693	-0.122033
C20orf194	25943	0.379507	0.543541	0.115989
C20orf197	284756	-0.122242	-0.0589715	0.0447391
C20orf202	400831	-1.28993	-1.59784	-0.217722
C20orf203	284805	-0.451537	-0.98845	-0.379655
C20orf27	54976	-1.04431	0.108045	0.814838
C20orf85	128602	0.271008	-0.36613	-0.450525
C20orf96	140680	-1.07934	-0.103058	0.690336
C21orf58	54058	0.0244935	-0.891494	-0.647701
C21orf62	56245	0.207116	0.334348	0.0899663
C21orf91	54149	0.300163	-0.448764	-0.529572
C22orf15	150248	1.38473	0.78471	-0.424275
C22orf23	84645	-0.0718048	-0.311425	-0.169437
C22orf24	25775	-1.10017	0.360829	1.03308
C22orf31	25770	-0.786797	-1.05874	-0.19229
C22orf34	348645	0.521749	0.57218	0.0356604
C22orf39	128977	-0.530629	-0.751781	-0.156379
C22orf42	150297	1.15461	1.07965	-0.0529991
C22orf46	79640	-1.13086	-0.798368	0.23511
C2CD2	25966	-1.29706	-0.504408	0.560491
C2CD2L	9854	-1.54537	-1.05038	0.350014
C2CD3	26005	-0.955623	-0.0369807	0.649578
C2CD4A	145741	0.281717	0.703813	0.298467
C2CD4B	388125	-0.212741	0.594977	0.571143
C2CD4C	126567	-0.223239	1.06567	0.9114
C2CD4D	100191040	-0.503183	-0.0859262	0.295045
C2CD4D-AS1	100132111	0.954603	-0.480418	-1.01471
C2CD5	9847	-0.622332	-1.02212	-0.28269
C2CD6	151254	-0.18556	-0.861139	-0.477706
C2orf15	150590	-1.74817	-2.141	-0.277776
C2orf16	84226	-1.41741	-1.35673	0.042904
C2orf27A	29798	-2.42649	-2.58973	-0.115426
C2orf42	54980	1.04117	0.0308159	-0.714426
C2orf49	79074	-0.110872	0.069526	0.127561
C2orf50	130813	0.675048	0.263233	-0.291197
C2orf66	401027	0.142162	-0.244911	-0.273702
C2orf68	388969	-1.2442	-1.67135	-0.302037
C2orf69	205327	0.728426	0.663406	-0.0459758
C2orf72	257407	-0.483065	0.0918547	0.40653
C2orf73	129852	-0.606992	-0.982428	-0.265474
C2orf74	339804	-0.351954	-0.21908	0.0939558
C2orf76	130355	0.567755	-0.591649	-0.819822
C2orf78	388960	1.18283	0.395717	-0.556575
C2orf80	389073	-0.915167	-1.83496	-0.650393
C2orf81	388963	-1.77458	-0.666464	0.783557
C2orf83	56918	-0.531464	0.0657521	0.422296
C2orf88	84281	0.317048	0.133493	-0.129793
C2orf91	400950	0.697841	0.850477	0.10793
C3	718	0.874037	1.54105	0.471651
C3AR1	719	-0.645048	-0.415689	0.162181
C3orf14	57415	0.457441	0.205068	-0.178455
C3orf18	51161	0.295844	0.643224	0.245635
C3orf20	84077	0.688661	0.104343	-0.413175
C3orf22	152065	1.25716	1.48268	0.159467
C3orf33	285315	-1.0209	-1.3921	-0.262476
C3orf35	339883	-0.419803	-0.476148	-0.0398421
C3orf36	80111	-1.1093	-0.933587	0.124249
C3orf38	285237	-1.43738	-2.66793	-0.870132
C3orf52	79669	0.96261	1.02194	0.0419538
C3orf56	285311	0.159385	0.711715	0.390556
C3orf62	375341	-2.43707	-2.32126	0.0818851
C3orf70	285382	-0.981991	0.417428	0.989539
C3orf80	401097	1.4779	-0.0214532	-1.0602
C3orf84	646498	-0.908583	-0.640291	0.189711
C4A	720	-1.50187	-0.336055	0.824354
C4B	721	-1.04539	-0.0588996	0.697554
C4BPA	722	1.38186	1.03247	-0.24706
C4BPB	725	-0.137319	-1.07633	-0.663979
C4orf17	84103	-0.543226	-1.2644	-0.509947
C4orf19	55286	1.73077	1.52942	-0.142382
C4orf3	401152	-1.36484	-2.06021	-0.491695
C4orf33	132321	-1.80035	-0.00457211	1.26981
C4orf36	132989	-1.73904	-2.60367	-0.611382
C4orf45	152940	-1.11655	-2.48648	-0.968683
C4orf46	201725	-0.0230274	0.286632	0.218962
C4orf47	441054	-0.7417	-2.73563	-1.40992
C4orf48	401115	-0.646821	-1.1868	-0.381821
C4orf51	646603	0.642901	-0.248113	-0.630042
C5	727	-0.0637182	-1.09558	-0.729636
C5AR1	728	1.73889	1.30266	-0.308462
C5AR2	27202	0.149513	1.3441	0.844699
C5orf15	56951	0.0777126	-0.674658	-0.532006
[truncated: 17,080 more rows]
